# Supplementary material for: Signatures of malaria-associated pathology revealed by high-resolution whole-blood transcriptomics in a rodent model of malaria
Source: Sci Rep. 2017 Feb 3;7:41722. doi: 10.1038/srep41722 (PMC5290525; doi:10.1038/srep41722)
Supplement: Supplementary Table 2 [file srep41722-s3.xls]

## Sheet: Table S2-6321 DE transcripts
# Technology : Illumina.SingleColor.MouseWG-6_V2_0_R0_11278593_A
# Source Organism : Mus musculus
# Peripheral blood collected via cardiac puncture in Tempus solution
# AS: naïve, 2, 4, 6, 8, 10, 12 days post infection; CB: naïve, 2, 4, 6, 8, 9, 10, 12 days post infection, nornalised to naïve controls
# 6342 transcripts-Oneway ANOVA unequal variance (Welch), Asympototic, Benjamini-Hochberg correction, FDR<0.01, either in AS or CB
# In total 6321 transcripts having fold change >=2 over naïve controls as differentially expressed transcripts, 6101 in AS, 6193 in CB
Probe_Id	Symbol	Entrez_Gene_ID	FC ([AS-2] vs [AS-0])	FC ([AS-4] vs [AS-0])	FC ([AS-6] vs [AS-0])	FC ([AS-8] vs [AS-0])	FC ([AS-10] vs [AS-0])	FC ([AS-12] vs [AS-0])	FC ([CB-2] vs [CB-0])	FC ([CB-4] vs [CB-0])	FC ([CB-6] vs [CB-0])	FC ([CB-8] vs [CB-0])	FC ([CB-9] vs [CB-0])	FC ([CB-10] vs [CB-0])	FC ([CB-12] vs [CB-0])	Definition	Ontology_Process	Ontology_Component	Ontology_Function	Chromosome	Chromosome Start Index(Avadis)	Chromosome End Index(Avadis)	Probe_Sequence	RefSeq_ID	Accession
ILMN_3162407	Zfp36		1.12194	1.00949	-1.91267	-1.96823	-2.11748	-7.07471	1.08839	1.04228	-2.82481	-2.08008	1.07333	-1.4304	-11.9839								GCAAATAGCCAAAGCCATTGCCAAATCCCTTCTCCCCCAACCAGTGGGCC	NM_011756.3	NM_011756.3
ILMN_2627217	Pi4k2b	67073	1.40026	-1.38954	-4.10259	-2.54159	-1.30233	1.22534	1.1644	-1.20109	-7.03289	-5.48304	-1.52044	-2.01537	2.33333	Mus musculus phosphatidylinositol 4-kinase type 2 beta (Pi4k2b), transcript variant 1, mRNA.			GO:0016773|GO:0016301|GO:0016773|GO:0016301	chr5	53160057	53160106	TCACCGTCTTGGTGCAGGTAAGGAGTGAGATACCACTGCCCTGAGGAGTC	NM_025951.1	NM_025951.1
ILMN_1221501	5730469M10Rik		1.33434	-1.04011	-1.86611	1.40143	4.02907	1.8883	-1.03654	-1.16459	-3.89127	-1.44404	1.7889	1.97068	1.41781								CAAAGTGAAGGTTCTGTGGTCTTCCCTTATAGACGCAGAGATTTGCTTCC		NM_027464
ILMN_2866276	Csf2ra	12982	-1.15122	1.10051	-1.80379	-1.84857	-1.93309	-7.52401	-1.75614	1.03353	-4.18196	-2.11761	-1.00441	-1.20258	-6.0559	Mus musculus colony stimulating factor 2 receptor, alpha, low-affinity (granulocyte-macrophage) (Csf2ra), mRNA.		GO:0016020	GO:0004872|GO:0004896	chr19	61300501	61300550	TGCCTCAGTTCCAGGGATGGCAGGGACAGCGTGCATATCCCCACCGTAAT	NM_009970.1	NM_009970.1
ILMN_1223735	Myh8		-1.40374	-1.64057	-3.86132	-3.62143	1.48069	1.89228															GCTGGGTCACTTGCCTCTCTGGGTTTACTTTTCTCCTACTGCTGACTAAA	XM_354617.1	XM_354617.1
ILMN_2771360	Guk1		1.03416	-1.0351	-1.58114	-2.54973	-1.77235	-8.45488	-1.06159	-1.09862	-3.83868	-3.56132	-1.0046	-1.0924	-7.01229								TCTGACCACAAGGTGGCTCTGCACCGTGGGCTGACTCACTGGCTGAATGA		NM_008193
ILMN_2651715	Axl	26362	-1.09107	1.17733	-2.03751	-1.86648	-1.75426	-5.84674	-1.85044	1.43388	-3.73907	-2.02098	1.78554	-1.18294	-4.8763	Mus musculus AXL receptor tyrosine kinase (Axl), mRNA.	GO:0006468|GO:0050875	GO:0005622|GO:0016020|GO:0016021	GO:0004672|GO:0004872|GO:0005524|GO:0000166|GO:0004713|GO:0016740|GO:0016301	chr7	25466072	25466121	CTTGAGCCAGTCCCCTATGCCTGTTCTGAAGTGTGGACTCTGGTGCCTCC	NM_009465.2	NM_009465.2
ILMN_2621882	0910001L09Rik		1.02546	1.04333	1.22937	-1.14797	-2.36571	-7.02938	-1.08697	-1.04461	-1.94228	-1.68198	1.41847	-1.44581	-7.97178								ACCTTCTGCTGTCCTTGCTGGAGTTGGGCTTGTGCTCACTACCTCCTTCC	XM_132434.2	XM_132434.2
ILMN_2591570	Stk11	20869							-1.04874	-1.24537	-3.65172	-1.69248	2.13052	1.88654	-2.75437	Mus musculus serine/threonine kinase 11 (Stk11), mRNA.			GO:0000166|GO:0016301	chr10	79533467	79533516	AGCCGAGGGCGGACCTGCTGCCCCAGAAGCACTTTATGTCGAGACCACTG	NM_011492.1	NM_011492.1
ILMN_2612125	Arhgef18	102098	1.23818	-1.23168	-2.21644	-3.40098	-2.52135	-10.3046	1.12225	-1.2347	-4.11478	-3.90802	-2.856	-2.04371	-16.0431	Mus musculus rho/rac guanine nucleotide exchange factor (GEF) 18 (Arhgef18), mRNA.	GO:0008360|GO:0035023|GO:0030036|GO:0007264	GO:0005622	GO:0005089|GO:0005085	chr8	3456492	3456541	CCTACCCCTGATTATTTTCACAGCGATAGCAGAGCATCCTGGCAACAGGG	NM_133962.3	NM_133962.3
ILMN_1215157	0610007P22Rik	68327	1.04176	1.46081	1.41172	-1.56312	-2.70549	-4.25151	1.44787	1.37425	-1.08258	-1.38564	1.02977	-1.14926	-3.6806	Mus musculus RIKEN cDNA 0610007P22 gene (0610007P22Rik), mRNA.				chr17	24970280	24970329	TGAAGCTGGTGTGCATTATTCAGAAGTGGCAGTAGGACCTGGGGATGGAC	NM_026676.1	NM_026676.1
ILMN_2819679	Tmem50a	71817							1.04102	1.04209	-3.81326	-2.34123	1.31906	1.48845	-1.1641	Mus musculus transmembrane protein 50A (Tmem50a), mRNA.		GO:0016020|GO:0005737		chr4	134453851	134453900	TGATGGAGAAATGGTGGAGTCTTTGGGGTGAGGATTCGCTCTGGGGTCCA	NM_027935.2	NM_027935.2
ILMN_2704360	Cnot2	72068	1.07175	-1.1017	-1.18981	-1.76993	-2.80261	-8.90042	-1.02247	1.06836	-1.6802	-1.79663	-1.66244	-2.15739	-6.11983	Mus musculus CCR4-NOT transcription complex, subunit 2 (Cnot2), transcript variant 3, mRNA.	GO:0045449|GO:0006355|GO:0006350|GO:0045449|GO:0006355|GO:0006350|GO:0045449|GO:0006355|GO:0006350	GO:0005634|GO:0005634|GO:0005634	GO:0003674|GO:0030528|GO:0003674|GO:0030528|GO:0003674|GO:0030528	chr10	115922712	115922761	CTGAAAGGCGGTTTGGCCAGGCTTACTGCAGGCATCCGACTGTAGAGATC	NM_028082.1	NM_028082.1
ILMN_1241657	Cnot2	72068	1.14808	1.02592	-1.00926	-1.73957	-3.15426	-7.58449	1.07562	1.05059	-1.70375	-1.84778	-1.89743	-2.00539	-6.8746	Mus musculus CCR4-NOT transcription complex, subunit 2 (Cnot2), transcript variant 3, mRNA.	GO:0045449|GO:0006355|GO:0006350|GO:0045449|GO:0006355|GO:0006350|GO:0045449|GO:0006355|GO:0006350	GO:0005634|GO:0005634|GO:0005634	GO:0003674|GO:0030528|GO:0003674|GO:0030528|GO:0003674|GO:0030528	chr10	115922710	115922759	GAAAGGCGGTTTGGCCAGGCTTACTGCAGGCATCCGACTGTAGAGATCGC	NM_028082.1	NM_028082.1
ILMN_1226731	Adprtl2	11546	1.02739	-1.1753	-1.78682	-3.06264	-2.73359	-8.78837	-1.06339	-1.12249	-4.45152	-4.38849	-1.96236	-1.94026	-11.2157	Mus musculus poly (ADP-ribose) polymerase family, member 2 (Parp2), mRNA.	GO:0006284|GO:0006471|GO:0006281|GO:0006284|GO:0006471|GO:0006281	GO:0005634|GO:0005634	GO:0016757|GO:0016740|GO:0003677|GO:0005515|GO:0003950|GO:0016757|GO:0016740|GO:0003677|GO:0005515|GO:0003950	chr14	51440784	51440833	CAATGAGTTTATTGTTTATAGCCCCAACCAGGTCCGTATGCGATACCTTC	NM_009632.2	NM_009632.2
ILMN_2598576	Adprtl2	11546	-1.07631	-1.12349	-1.4443	-2.7071	-3.11982	-5.98289	1.09971	-1.14078	-2.49274	-2.51912	-1.81302	-1.99951	-6.18676	Mus musculus poly (ADP-ribose) polymerase family, member 2 (Parp2), mRNA.	GO:0006284|GO:0006471|GO:0006281|GO:0006284|GO:0006471|GO:0006281	GO:0005634|GO:0005634	GO:0016757|GO:0016740|GO:0003677|GO:0005515|GO:0003950|GO:0016757|GO:0016740|GO:0003677|GO:0005515|GO:0003950	chr14	51440488	51440537	ATGAACTACTGGAGGCCAATCCTAAAGCACAAGGATTGCTTCGGGGCAAG	NM_009632.2	NM_009632.2
ILMN_1258977	1600019D15Rik		-1.01769	1.24425	-1.06995	-1.75992	-1.3378	-4.08984	-1.3199	1.12504	-2.26374	-2.63123	-1.19767	-2.0522	-3.70118								CTCCAGAGCATCGCCTTTATCAGCAGACTGGCACCAACAGTTGCGTAGTT		NM_028975
ILMN_1234558	1600019D15Rik		-1.21483	1.04521	1.09223	-1.029	1.64275	-2.34246	-1.29881	1.13296	-1.9898	-2.16295	2.04802	1.53198	-2.24322								CAGCTGCCACTACCTGCTGTATTCACTCATCTTCGTCAACTCCTACCCTG		NM_028975
ILMN_2793616	Lin54	231506	1.0504	-1.04955	1.12459	-1.86137	-2.12855	-5.87353	-1.03834	-1.01653	-2.20353	-2.53734	-1.29868	-1.88764	-5.1749	Mus musculus lin-54 homolog (C. elegans) (Lin54), mRNA.				chr5	100682569	100682618	GAAGCCTTTAACCTATCAGCCCCTTTCCTTCTGTGTGGTTCCAACTGAAC	NM_172714.1	NM_172714.1
ILMN_2895862	Psmb6	19175	1.04159	1.32724	1.34994	-1.33794	-1.09007	-6.75187	1.00158	1.28946	-1.6263	-1.98793	2.16214	1.63451	-6.49862	Mus musculus proteasome (prosome, macropain) subunit, beta type 6 (Psmb6), mRNA.	GO:0006511	GO:0005839|GO:0005829|GO:0005634|GO:0043234	GO:0004175|GO:0008233|GO:0004298|GO:0016787	chr11	70343427	70343476	CGGAGGCTCCCGGAGCTCGTACATCTATGGCTATGTTGATGCTACGTATC	NM_008946.2	NM_008946.2
ILMN_2772389	BC037708		1.0227	1.01104	1.05863	-1.01933	-1.05248	-4.75185	1.09678	-1.10039	-2.15667	-1.66491	1.51558	1.55774	-4.01697								CGAGAATGGAACTTCTGTTCTAGCTGGAGGGTCCCCACAAACAGTAGCGT		NM_172150
ILMN_2721571	Slamf1		-1.38983	1.01529	-1.30409	-2.25397	-2.66164	-10.4488	1.62693	-1.1453	-4.89809	-2.39152	1.56457	-1.42151	-10.0548								CCGTGGTACAGTGTACCATCTTTGCTGTAGCAGATAATGTGGGTTTAGGC	NM_013730.2	NM_013730.2
ILMN_1249863	Slamf1								1.74993	1.0053	-3.70464	-1.60684	1.77222	-1.19742	-3.37698								GCCAGAGAGCTGACCCATATACCCAGTGAAAGGACTTTTTGAAGGAGGAT	NM_013730.2	NM_013730.2
ILMN_2719803	AI586015	56792	-1.41971	-1.54119	-2.08924	-2.98854	-2.91057	-9.17699	1.18072	-1.24804	-2.98737	-3.60551	-4.74427	-2.03786	-7.76738	Mus musculus expressed sequence AI586015 (AI586015), mRNA.	GO:0007242|GO:0007169|GO:0007242|GO:0007169		GO:0005515|GO:0005070|GO:0005515|GO:0005070	chr5	87152558	87152607	ACACTATTGGACGGAGCTGAGAGGGACCACGCTGTTCTTTTACACTGACA	NM_019992.2	NM_019992.2
ILMN_1257284	Blvra		-1.0157	1.27829	1.45437	-1.00649	-1.26181	-3.66658	1.00595	1.51875	-1.3721	-1.62418	1.8518	1.32459	-5.38981								GGAAGCTTCAGATACCTCTGAAACGGGGCCAGGGTTTGGTCTTATCAACA	NM_026678.3	NM_026678.3
ILMN_2418957	5930418K15Rik		-1.11231	-1.11205	-1.63512	-2.50596	-2.75975	-8.00889	-1.05896	1.00046	-2.74554	-2.80024	-1.70643	-2.09076	-7.5944								TCCAGAAGGAACACCGTTTGACCATCAGTGCACCAGTGTTGTCTGAGCAG
ILMN_1247257	Gpd2	14571	-1.05829	1.16046	-1.37167	-2.07558	-2.77873	-8.25497	1.36652	1.50038	-2.6462	-1.87837	1.4698	-1.02863	-5.61461	Mus musculus glycerol phosphate dehydrogenase 2, mitochondrial (Gpd2), mRNA.	GO:0006094|GO:0006072|GO:0006118|GO:0006094|GO:0006072|GO:0006118	GO:0009331|GO:0005739|GO:0005743|GO:0009331|GO:0005739|GO:0005743	GO:0016491|GO:0004368|GO:0005509|GO:0016491|GO:0004368|GO:0005509	chr2	57219813	57219862	CTTGCCATCCTGATGAAAACTGCCGAGGAGAACTTGGACCGCAGAGTTCC	NM_010274.2	NM_010274.2
ILMN_1247465	9630025I21Rik		1.21237	-2.0656	-3.70781	-4.27071	-2.84185	-3.97645	-1.04565	-2.23491	-3.66682	-3.94443	-4.47725	-2.1039	-3.94443								GCTGTGGCTGATGGGGTCCTGGGGTGTATGCTCAATAAACTGTCCCTGTC		AK079330
ILMN_2625352	2510048O06Rik	66537	1.08048	1.75159	1.66259	1.08955	1.00377	-3.181	1.12169	1.61337	-1.18579	-1.27913	1.97449	1.46111	-4.93067	Mus musculus proteasome maturation protein (Pomp), mRNA.	GO:0006457|GO:0006955	GO:0005829|GO:0043234|GO:0005634		chr5	148185893	148185942	GCAGGGAGGAACGACGAGTGTGCTCAGCATAGTTGCCTGCTACAGTCTGA	NM_025624.1	NM_025624.1
ILMN_2611510	Surb7	108098	-1.38167	-1.02946	-1.35802	-3.11198	-1.91203	-5.25211	1.23264	1.00278	-5.17876	-4.43784	-1.98628	-2.45167	-3.85361	Mus musculus SRB7 (suppressor of RNA polymerase B) homolog (S. cerevisiae) (Surb7), mRNA.	GO:0006366|GO:0045944	GO:0000119	GO:0005515|GO:0003713	chr6	146607383	146607432	GCACTTGCTGACATTGCACAGTCACAGCTGAAGACCAGAAGTGTTACCCA	NM_025315.1	NM_025315.1
ILMN_3124364	2700038L12Rik		1.01763	1.04511	-1.24017	-2.07275	-2.05831	-5.57045	-1.02344	-1.07878	-2.37804	-3.68326	-1.51165	-1.53268	-5.48917					chr9	54565105	54565154	TAAACACCAGCATCCTCGGGGCTAGGGCCTCAGACTACACAGGGTTGATC	NM_023191.1	NM_023191.1
ILMN_2879225	Trim23	81003	1.00892	-1.91725	-2.33199	-1.20685	1.35137	-1.21375								Mus musculus tripartite motif protein 23 (Trim23), mRNA.	GO:0007264|GO:0006364|GO:0007046|GO:0016567|GO:0007264|GO:0006364|GO:0007046|GO:0016567|GO:0007264|GO:0006364|GO:0007046|GO:0016567	GO:0005622|GO:0005737|GO:0005765|GO:0000139|GO:0005634|GO:0005622|GO:0005737|GO:0005765|GO:0000139|GO:0005634|GO:0005622|GO:0005737|GO:0005765|GO:0000139|GO:0005634	GO:0046872|GO:0008270|GO:0000166|GO:0004842|GO:0019003|GO:0005515|GO:0005525|GO:0003924|GO:0046872|GO:0008270|GO:0000166|GO:0004842|GO:0019003|GO:0005515|GO:0005525|GO:0003924|GO:0046872|GO:0008270|GO:0000166|GO:0004842|GO:0019003|GO:0005515|GO:0005525|GO:0003924	chr13	105322223	105322272	AGGATTGCTTTACTTCCACATTTAGCATAACATCCTTAGTGCTGGGGTCC	NM_030731.1	NM_030731.1
ILMN_2685477	Rdh14	105014	-1.01069	-1.67174	-1.47488	-3.08316	-2.75644	-3.39793	-1.19051	-1.35664	-2.60263	-3.14565	-1.39865	-2.02589	-3.60346	Mus musculus retinol dehydrogenase 14 (all-trans and 9-cis) (Rdh14), mRNA.			GO:0016491|GO:0016491	chr12	10401657	10401706	AGCCCGTCGCTTAGAAGGAACAAACGTGACTGTCAATGTGCTGCATCCTG	NM_023697.1	NM_023697.1
ILMN_2641111	Dpagt1	13478	-1.08431	-1.03847	-1.16692	-2.27007	-2.26437	-8.28567	-1.20409	-1.14231	-3.21637	-2.87605	1.32843	-1.33074	-6.45644	Mus musculus dolichyl-phosphate (UDP-N-acetylglucosamine) acetylglucosaminephosphotransferase 1 (GlcNAc-1-P transferase) (Dpagt1), mRNA.	GO:0006629	GO:0016020|GO:0005783|GO:0005789	GO:0016757|GO:0016740|GO:0003975|GO:0003824	chr9	44141609	44141658	GTTGTGATTGGGAAGCGTAGAGGCAGGGCCATGTGCTCAGAACGGTGACA	NM_007875.2	NM_007875.2
ILMN_2635801	2310079N02Rik	66566	1.03681	-1.17146	-1.27431	-1.41412	-2.14498	-5.47157	1.05439	-1.41714	-2.47251	-1.89928	1.13586	-1.68504	-5.70327	Mus musculus RIKEN cDNA 2310079N02 gene (2310079N02Rik), mRNA.			GO:0017111|GO:0016740|GO:0005524|GO:0016301	chr8	128633981	128634030	GTGAGCTCCAGACTTGTATTTCCTCTTACGGTTGTGCATGCGGTTTGAGT	NM_025636.1	NM_025636.1
ILMN_1215862	Cxcl9		1.03678	16.6413	22.6258	12.1161	5.23206	2.08942	-1.11563	11.5132	12.0593	8.76514	12.1098	4.72626	1.59906								CCAGAGTTGGCCTTCAGAACCTCCCACGTAGCTTTCGAGACCATGGGATT		NM_008599
ILMN_1252068	Synj2bp	24071	-1.24076	-1.00858	1.1634	-1.65655	-1.99946	-3.54849	-1.12294	1.24969	-1.60301	-2.13259	-1.49206	-1.25912	-4.10631	Mus musculus synaptojanin 2 binding protein (Synj2bp), mRNA.	GO:0007028|GO:0006605|GO:0007266|GO:0030100|GO:0007028|GO:0006605|GO:0007266|GO:0030100|GO:0007028|GO:0006605|GO:0007266|GO:0030100	GO:0005741|GO:0005741|GO:0005741	GO:0005515|GO:0004872|GO:0005515|GO:0004872|GO:0005515|GO:0004872	chr12	82429740	82429789	GGGACAGATCAACAGTATGTCTCCAACGACAGTGGCATCTACGTCAGCCG	NM_025292.2	NM_025292.2
ILMN_2656854	Myo6		-1.05123	1.70022	-1.23125	-2.79997	-2.11878	-5.01698	1.35655	1.38028	-2.92389	-2.2326	-1.11277	-1.50813	-5.81811								GTTTTCTTATGGAGGCTGTCTTACTGCTTAGACTTACCCTCTGTTGGTCC		NM_008662
ILMN_2919850	Lrmp	16970	1.28468	-1.14469	-1.00172	-1.49831	-1.58306	-3.62129	1.22092	-1.12181	-1.38028	-1.78512	1.03504	-1.23267	-4.26051	Mus musculus lymphoid-restricted membrane protein (Lrmp), mRNA.		GO:0016020|GO:0005783		chr6	145123121	145123170	CCACACAGGAGGGGGACTCCTGGCTGTCTCTAGAACACATCTTATGGCCA	NM_008511.2	NM_008511.2
ILMN_2724785	Kcnab2	16498	1.18958	1.31534	1.27079	-1.93952	-1.75836	-4.26685	1.2271	1.43333	-1.29178	-2.07463	-1.70449	-1.33056	-5.80203	Mus musculus potassium voltage-gated channel, shaker-related subfamily, beta member 2 (Kcnab2), mRNA.	GO:0006811|GO:0006810|GO:0006813	GO:0005887|GO:0005737	GO:0016491|GO:0005244|GO:0030955|GO:0005267|GO:0005216	chr4	151764881	151764930	GCTTCCCGACAGACTCAGACCAAGGTGCGGCCCCGTATTTATGGAATGGC	NM_010598.2	NM_010598.2
ILMN_2809239	Tmem85	68032	-1.04719	-1.06964	-1.27172	-2.58061	-3.19927	-11.4003	1.01984	1.03265	-2.99812	-3.04315	1.27437	-1.77404	-9.98057	Mus musculus transmembrane protein 85 (Tmem85), mRNA.		GO:0016021|GO:0016021		chr2	112164021	112164070	GTGGAGAAGAGCCTCCTGTGGTGAGGCCAGTGTGCAGCATGTTACAGCAG	NM_026519.1	NM_026519.1
ILMN_2978163	Nfs1	18041	1.11243	-1.17411	-1.438	-1.59193	1.53464	-2.26279	1.03974	-1.04174	-2.97279	-2.66378	1.71325	2.21699	-1.82358	Mus musculus nitrogen fixation gene 1 (S. cerevisiae) (Nfs1), mRNA.	GO:0008152|GO:0008152|GO:0008152	GO:0005759|GO:0005739|GO:0005759|GO:0005739|GO:0005759|GO:0005739	GO:0016740|GO:0031071|GO:0008483|GO:0016740|GO:0031071|GO:0008483|GO:0016740|GO:0031071|GO:0008483	chr2	155949797	155949846	AGGCTAGCTTTCCTAGCCTCGGCTCCTGTGTAGGCATGTATTCCGTAATC	NM_010911.1	NM_010911.1
ILMN_3162184	AU014645	433702	1.14607	1.0811	1.467	-1.53751	-2.67816	-3.40559	1.17213	1.32677	1.1549	-1.36262	-1.28765	-1.63137	-2.5416	Mus musculus expressed sequence AU014645 (AU014645), mRNA. XM_899103 XM_899107 XM_907156 XM_920218 XM_920231 XM_920251 XM_920260 XM_920269 XM_920279			GO:0003743|GO:0003723	chr4	46191672	46193028	GCAGATCTTCCTACAGCATCACCAGACCATCCAGCAGTACATGGTGACCC	NM_001033201.1	NM_001033201.1
ILMN_2873510	Ppp4r1	70351	1.1671	-1.01185	-1.63591	-2.36179	-2.84157	-8.88296	-1.1367	-1.08767	-3.2277	-3.43235	-1.16619	-1.73393	-11.2607	Mus musculus protein phosphatase 4, regulatory subunit 1 (Ppp4r1), mRNA.			GO:0005488|GO:0005488|GO:0005488	chr17	66191053	66191102	GATCATGGTCAGCTCTGAGGTGCAACTGTGTCTTCCCGTGCTGCACCCCT	NM_146081.1	NM_146081.1
ILMN_2887619	Rps25	75617	-1.02001	1.1632	-1.52057	-1.57739	-1.29673	-4.77156	-1.07914	-1.13394	-2.73926	-3.00689	1.09646	1.05162	-5.84192	Mus musculus ribosomal protein S25 (Rps25), mRNA.		GO:0030529	GO:0003674	chr9	44218089	44218231	CACAAAGGGTGGGGACGCTCCAGCTGCTGGCGAAGATGCATGAACAGGTT	NM_024266.3	NM_024266.3
ILMN_1238688	Pspc1		-1.01717	1.08794	2.18634	2.60479	1.32423	1.6552	-1.03132	1.62324	2.55117	2.45733	1.16361	1.70512	1.85648								GGCATGGGGGTTAAGATTGTATAAACCATAGATCCTGTGTAAGTTAGAGT		NM_025682
ILMN_3142573	Mapk1ip1	69546	-1.01595	-1.43422	-2.57131	-2.66506	-2.81095	-5.17844	-1.04413	-1.28899	-2.88388	-2.86543	-1.1939	-1.73725	-4.02377	Mus musculus mitogen activated protein kinase 1 interacting protein 1 (Mapk1ip1), transcript variant 1, mRNA.	GO:0007126|GO:0007275|GO:0007126|GO:0007275			chr7	146027809	146027858	CCCCTTCCGATTCGTCCAACCCGGAGAGCACCTTGGAGAGCACTGGACAA	NM_001045483.1	NM_001045483.1
ILMN_2668001	Bxdc2	67832	-1.02973	1.06028	-1.151	-2.01287	-3.30938	-9.28849	1.0998	1.02844	-2.35817	-2.98788	-1.41679	-1.8197	-11.0242	Mus musculus brix domain containing 2 (Bxdc2), mRNA.	GO:0007046|GO:0007046	GO:0005634|GO:0005634		chr15	10423441	10423490	CAGTACGCCACGATACCATCCCAAGAGTCAGCCGTTTGTGGACCACGTGT	NM_026396.2	NM_026396.2
ILMN_2853744	Bxdc2	67832	1.05801	1.0809	-1.3632	-2.56266	-3.33062	-11.6485	-1.09397	-1.15588	-2.83125	-3.60756	-1.47788	-2.15254	-12.3936	Mus musculus brix domain containing 2 (Bxdc2), mRNA.	GO:0007046|GO:0007046	GO:0005634|GO:0005634		chr15	10421287	10421546	CCAGTCTCCAAACATGCATCGGCGTGTCATAAGATCCATCACAGCTGCCA	NM_026396.2	NM_026396.2
ILMN_1215606	Skiv2l		1.12941	1.04601	-2.00672	-2.09648	2.34827	-2.33273	1.18332	-1.07396	-3.9982	-2.72437	2.71617	3.03456	-1.88804								CAATAAGCTGGGTTGTAGTAGCAGCGAAGGGGCAGATAAATCTCTTTGAG	NM_178062.2	NM_178062.2
ILMN_1252817	Lrrc59	98238	-1.02105	1.12749	1.0778	-2.3437	-1.96017	-7.64474	1.0008	1.20629	-1.88457	-2.4088	2.24727	1.05856	-6.21371	Mus musculus leucine rich repeat containing 59 (Lrrc59), mRNA.		GO:0016020|GO:0016020|GO:0016020	GO:0016740|GO:0016740|GO:0016740	chr11	94506444	94506493	CCCGCAGGCAAGAGTTCACTCTGACTTCGAGATTTGATGCTTATTTCTTG	NM_133807.1	NM_133807.1
ILMN_2715289	Exosc7		1.0967	1.1713	-1.11787	-1.88007	-2.74909	-7.08336	-1.06518	1.04509	-2.31506	-3.22566	-2.19717	-2.41706	-9.50076								CGAGAGTCGGGTTCCTGGGGTGATTTCTCTCCACTGCACGTTGGTTGCCT	XM_284543.2	XM_284543.2
ILMN_2533188	LOC270037		-1.12988	-1.1052	-1.36673	-1.8442	-1.23753	-5.43499	-1.05981	-1.10934	-2.79507	-2.98892	1.09412	-1.11855	-2.49502								CGGAAACTCCGAGGCCACGTGAGCCACGGCCACGGCCGCATGGGTAAGCA	XM_193374.2	XM_193374.2
ILMN_1214375	AI838661	100210	1.04346	1.05763	1.19211	-2.86741	-2.83937	-5.79568	1.00236	1.05851	-2.88514	-3.28515	-1.63751	-2.52476	-8.69346	Mus musculus ATP binding domain 1 family, member B (Atpbd1b), mRNA.			GO:0000166	chr4	133147482	133147531	GGCTCTACATGGGCTGCAGTGGATGGGCATGCTACGATAGGAGATGAGTC	NM_133884.1	NM_133884.1
ILMN_2751102	Hist1h2ae	319166	-1.04698	-1.36316	-4.67325	-3.34117	-1.26535	-3.21747	1.00573	-1.29825	-7.13087	-6.99498	-2.72033	-1.65911	-2.27106	Mus musculus histone cluster 1, H2ae (Hist1h2ae), mRNA.	GO:0006334|GO:0007001	GO:0000786|GO:0005634|GO:0005694	GO:0003677|GO:0003674	chr13	23578008	23578057	TTCAATGGCATAAGAAAATTCAACCTGTCAATTGTCCCCCAGCTTCTCCA	NM_178187.2	NM_178187.2
ILMN_2562670	Aebp2		1.04686	1.16307	2.02049	-1.26486	-2.14385	-5.96759	1.06004	1.26211	1.17573	-1.38345	1.2235	-1.61431	-7.26842								ACTGCGGATGGGCACGCTCGCTCGGGAACGGTCGGCTAAGACGCTCTGTA		AK045838
ILMN_2508745	Zfyve21	68520	-1.01715	-1.39268	-2.94453	-4.13367	-3.34282	-5.92089	-1.427	-1.40625	-4.39486	-5.29672	-2.66125	-2.55586	-6.34962	Mus musculus zinc finger, FYVE domain containing 21 (Zfyve21), mRNA.			GO:0046872	chr12	113052458	113052507	TTCCTAGACTCTGGTCACTCTGTCACTAACCGGGGCGATGAACAGTCCTG	NM_026752.2	NM_026752.2
ILMN_1217068	Tusc1		1.23487	1.03273	-9.41875	-4.5928	2.70423	-3.19968	1.04577	-1.27801	-15.2754	-7.44284	1.45695	1.95574	-1.50095								GGCCTCCAGAGATCTTTTTAGAGTATCTTCTGACAGGTGATGATTTGAGC		NM_026954
ILMN_1240038	BC046331		-1.02965	-1.09274	-1.51883	-1.21477	2.83138	-1.01148	1.12303	1.17932	-1.86179	-1.70134	4.07794	5.7293	-1.36891								CCGCCTCTCATGGTCCTGTCTGCCAGGTTGTCACACCATATATAGCAACA		NM_177673
ILMN_1249417	Pdrg1		-1.08247	1.00964	-1.28266	-1.81925	-2.82561	-8.8299	-1.02801	-1.01904	-2.14051	-2.98291	-1.52959	-1.78228	-7.7677								TAAAGCAGGACACTGACCGTTCACTTCTGCGTGAAGCAGACCTAGTGCTC	NM_178939.1	NM_178939.1
ILMN_2950441	Supt5h	20924	1.21851	-1.07247	-1.8966	-2.28719	-2.31735	-5.27751	1.03627	1.00998	-1.98862	-2.40784	1.20911	1.09657	-4.62855	Mus musculus suppressor of Ty 5 homolog (S. cerevisiae) (Supt5h), mRNA.	GO:0006350|GO:0006350	GO:0005634|GO:0005634		chr7	29100138	29100187	CAAGATTCTAAACCTCCGCTTCCTAGGGAAGCTCCTGGAAGCCTGACGCC	NM_013676.1	NM_013676.1
ILMN_1249688	Tnfaip8l2	69769	-1.0166	-1.03041	1.09648	-1.10543	-1.93561	-4.98573	-1.0394	1.07593	-1.55509	-1.22536	-1.05337	-1.34384	-6.23096	Mus musculus tumor necrosis factor, alpha-induced protein 8-like 2 (Tnfaip8l2), mRNA.				chr3	95225619	95225668	CAGGGCGCCATGACCGCACTTAGCTTCGGTGAGGTGGACTTCACCTTTGA	NM_027206.1	NM_027206.1
ILMN_2878979	Tnfaip8l2	69769	1.06585	1.20229	-1.29245	-1.56893	-1.96076	-7.46356	1.19309	-1.03054	-2.18505	-1.54713	1.22647	-1.29373	-6.87755	Mus musculus tumor necrosis factor, alpha-induced protein 8-like 2 (Tnfaip8l2), mRNA.				chr3	95225051	95225100	TCCTCCACAAACCCGAGGAAGGGGACACTAAAGGCCACACGCAGGAAGGT	NM_027206.1	NM_027206.1
ILMN_1218413	Rnf19	30945	1.34197	-1.27647	-1.39931	-1.83091	-1.60893	-4.11565	1.23239	1.00338	-2.04668	-2.08548	1.64795	1.25342	-4.68573	Mus musculus ring finger protein (C3HC4 type) 19 (Rnf19), mRNA.	GO:0006512		GO:0005515|GO:0046872|GO:0008270	chr15			CTGCAGCCGTGTGCCGTCCGTCGTTTTCCTCGCTGCATCCATTAATCTGC	NM_013923.1	NM_013923.1
ILMN_2620959	Cxxc1	74322	1.02417	1.00286	-1.46536	-2.41228	-2.83229	-8.78752	1.07346	-1.06282	-2.573	-3.34351	-1.8928	-1.82898	-9.31932	Mus musculus CXXC finger 1 (PHD domain) (Cxxc1), mRNA.	GO:0006350|GO:0006355|GO:0006350|GO:0006355|GO:0006350|GO:0006355	GO:0016363|GO:0005634|GO:0016363|GO:0005634|GO:0016363|GO:0005634	GO:0005515|GO:0003677|GO:0046872|GO:0008270|GO:0005515|GO:0003677|GO:0046872|GO:0008270|GO:0005515|GO:0003677|GO:0046872|GO:0008270	chr18	74346747	74346796	CACCGTCTGTCTCCTCTTTCCATAGTCAGGGCTGGGGTGAGACTCAAACT	NM_028868.1	NM_028868.1
ILMN_2898135	Cxxc1	74322	1.05977	1.00467	-1.30757	-2.43746	-2.73203	-7.01677	1.03133	-1.14594	-2.78515	-3.15571	-2.30689	-2.23488	-9.08265	Mus musculus CXXC finger 1 (PHD domain) (Cxxc1), mRNA.	GO:0006350|GO:0006355|GO:0006350|GO:0006355|GO:0006350|GO:0006355	GO:0016363|GO:0005634|GO:0016363|GO:0005634|GO:0016363|GO:0005634	GO:0005515|GO:0003677|GO:0046872|GO:0008270|GO:0005515|GO:0003677|GO:0046872|GO:0008270|GO:0005515|GO:0003677|GO:0046872|GO:0008270	chr18	74346522	74346571	ACGATCCAACACGATCCACTCACTACCGACCTTCGCTCTAGTGCCGACCG	NM_028868.1	NM_028868.1
ILMN_2588362	Cdca8		1.35937	3.0149	10.8488	2.83888	1.36005	1.27133	1.18721	1.65966	3.54667	1.59603	3.44256	2.00052	-1.13621								ATCGAGATCCTTCGGCTCCCCAAGGCGCTGCAAGGGATGAAGTGGCTTGA	NM_026560.1	NM_026560.1
ILMN_3154640	Aff1	17355	1.2122	-1.40974	-2.13445	-2.7014	-1.55458	-5.05299	1.18719	1.01225	-3.66607	-2.50449	1.38588	1.39666	-2.37692	Mus musculus AF4/FMR2 family, member 1 (Aff1), transcript variant 2, mRNA.	GO:0006350	GO:0005634	GO:0016301|GO:0003700	chr5	104284100	104284149	GCCTCATGGGAGACTCTGAAAGGGGGCAGACGTGATCTGTGAGAGTTTTT	NM_133919.3	NM_133919.3
ILMN_2999447	1700123O20Rik	58248	1.0245	-1.01444	-1.175	-1.69964	-1.68494	-4.05309	1.02748	-1.04713	-2.86578	-2.57968	-1.05191	-1.53941	-4.02863	Mus musculus RIKEN cDNA 1700123O20 gene (1700123O20Rik), mRNA.				chr14	55309299	55309348	GAAGGCTAGCACTGTTTTTACCCTAGTGGTATGTCACCTGGACTCTCTCC	NM_021437.1	NM_021437.1
ILMN_2637808	Icam4		1.48657	1.11013	1.04058	2.23355	11.1595	2.8975	-1.01142	-1.12706	-1.87006	-1.60784	7.55986	6.89257	2.48683								CCTCTATAGCCTTGGCCTCTACCTCCATCGCAACCCTGGTGGGGATCCTC	NM_023892.1	NM_023892.1
ILMN_2550962	E430033B07Rik		1.33686	-1.11197	-1.29779	-2.86688	1.57884	-7.17287	1.89997	1.08674	-2.98239	-1.67911	6.65265	3.87396	-1.15201								CTGGGGAACGAGAGTACCAGTGAGTATGTTTGGCCTTGAATTTTTTCTGG		AK088947
ILMN_1249277	1110002M09Rik		-1.08422	-1.05128	-1.00511	-1.47136	-1.06577	-5.50577	1.05574	1.07479	-2.41796	-2.33036	1.45491	1.13604	-3.38009								CTCTCGGGACACGACCAGCTGATTGTAGACACCGTGTTGATATCACTAGA	XM_129957.1	XM_129957.1
ILMN_2750042	Ppid		-1.0945	1.29235	-1.00291	-2.37801	-2.96507	-13.0242	-1.18223	1.31936	-1.77388	-3.52985	-2.27819	-2.92007	-9.22431								TGTGTTTCCCTTGATCTCTGTCATTGTTTACATAGCAGTGCTGACACAGG	NM_026352.2	NM_026352.2
ILMN_2773491	1810006K21Rik		1.0076	1.16026	-1.15032	-1.48715	1.52602	-2.86908	1.14879	-1.05285	-2.77709	-2.42238	1.53413	1.96183	-1.65602								GACGCCATGAGTAGGTACACCAGCCCAGTGAACCCGGCTGTCTTCCCTCA		XM_207074
ILMN_2444432	TRBV1_AE000663_T_cell_receptor_beta_variable_1_207		-1.12788	-1.10464	1.73723	-1.22579	-2.59671	-4.91033	1.2201	-1.10094	1.16832	-1.69095	-3.25022	-2.7261	-6.02933								GAGACGGTGCCCAGTCGTTTTATACCTGAATGCCCAGACAGCTCCAAGCT
ILMN_3034034	1700047I17Rik	73385	-1.0583	-1.03708	-1.32775	-1.8998	-1.09179	-3.04979	-1.00783	-1.16399	-2.76327	-3.04069	1.84217	1.03892	-2.64583	Mus musculus RIKEN cDNA 1700047I17 gene 1 (1700047I17Rik1), mRNA.			GO:0003998|GO:0003998|GO:0003998|GO:0003998	chr12	56240502	56240551	TCCTACAGCCTCGGTATAAAGTACCCCTAGAGTTTACACAAGGACGGTTC	NM_028527.1	NM_028527.1
ILMN_3107690	1700047I17Rik	73385	-1.27792	1.657	3.56966	1.12407	-1.47138	-2.09601	-1.16348	-1.00196	-1.11871	-1.42416	3.04359	1.60839	-2.46722	Mus musculus RIKEN cDNA 1700047I17 gene 1 (1700047I17Rik1), mRNA.			GO:0003998|GO:0003998|GO:0003998|GO:0003998	chr12	56231654	56231703	AAGAAGAAAGTCCCGAGGAGGGTCATCCACTTTGTCAGTGGAGAGACAAT	NM_028527.1	NM_028527.1
ILMN_2894040	BC031781	208768	1.22006	-1.11707	-1.41166	-2.04367	-2.57267	-5.9213	1.00825	1.00828	-2.36969	-2.24396	-1.49523	-1.50243	-4.67436	Mus musculus cDNA sequence BC031781 (BC031781), mRNA.				chr1	182798131	182798180	CTTTGGGGTGTTTTCAGGTGTGCCTAAATGTCTACTCTTCTGCTCTGGAG	NM_145943.1	NM_145943.1
ILMN_1220893	Zfp281	226442	1.45836	1.00987	-1.69158	-2.1127	-1.882	-2.29515	1.22575	1.38204	-1.62421	-1.63593	2.10478	-1.57608	-2.32206	Mus musculus zinc finger protein 281 (Zfp281), mRNA.		GO:0005622|GO:0005634|GO:0005622|GO:0005634	GO:0003676|GO:0046872|GO:0008270|GO:0003676|GO:0046872|GO:0008270	chr1	138441370	138441419	GTACAAGAGTAAAGACACCCACCAGCCAGAGTTACAGGTAAGGTCTCGAG	NM_177643.2	NM_177643.2
ILMN_2601453	A130092J06Rik	241303	1.21715	-1.12021	-1.37319	-3.00572	-3.55924	-10.1251	1.338	-1.07991	-2.54195	-3.48893	-1.92712	-2.30419	-10.0128	Mus musculus RIKEN cDNA A130092J06 gene (A130092J06Rik), mRNA.				chr2	31888959	31889008	CTGTGAACACGAACCCATGCGTGCACTTACCAGCAGGCGCGAGACTCTTG	NM_175511.2	NM_175511.2
ILMN_2694917	Sap30	60406	-1.14188	1.13301	-1.26534	-2.23166	-2.66764	-4.55828	-1.23383	1.17652	-2.33975	-2.62045	1.02915	-1.69391	-6.24051	Mus musculus sin3 associated polypeptide (Sap30), mRNA.	GO:0000122	GO:0016580	GO:0005515	chr8	59961683	59961732	GGCCGACAGTGGTGTTCACTAGGAGAGATGCTGTTCACACTAGCCCATAG	NM_021788.1	NM_021788.1
ILMN_2917497	Fcgrt	14132	1.17306	-2.43324	-3.30677	-2.95045	-2.67769	-8.7285	-1.55601	-2.09884	-5.88044	-2.36123	-1.1654	-2.02867	-8.25754	Mus musculus Fc receptor, IgG, alpha chain transporter (Fcgrt), mRNA.		GO:0016020|GO:0042612	GO:0019864|GO:0030106|GO:0004872	chr7	44961340	44961389	ATGGCTTTCTCTCAGCGGCGATGACTCTGGTGACCTGTTGCCTGGTGGGA	NM_010189.1	NM_010189.1
ILMN_2576336	C130052O15Rik		-1.02426	1.76407	2.47456	1.41413	1.19986	1.19986	1.14903	-1.03354	-1.15306	1.06216	2.22437	1.26085	-1.06648								AAATGGCGCCGATGTGAGCGAGAGACCGTGTCGCCGAGGAAGACGCCCCT		AK048362
ILMN_2737374	1500001L15Rik		1.02917	1.14207	1.05675	-1.83249	-3.0128	-9.77984	-1.01271	1.11636	-2.0159	-2.69214	-1.26888	-2.33532	-14.2779								AGGCGCTGGTGATGTGGTGCGCTTACACGTGTACTTTTGGTCATCCTGGG	XM_127738.3	XM_127738.3
ILMN_2599521	Cyhr1		-1.04776	-1.20542	1.20035	1.20096	1.01519	-2.45101	1.2607	1.00217	-1.35242	-1.09722	2.07807	1.2755	-2.01569								CAAGCTGCTGGCCGCCAAGAACATTAACCTGCGGCTCTTCCTGTTCCAGA	NM_019396.1	NM_019396.1
ILMN_1226143	Rabgef1	56715	1.21577	-1.09394	-2.34372	-4.4267	-2.19267	-4.78188	1.0008	-1.0266	-3.96612	-3.28856	1.148	-1.29238	-5.99564	Mus musculus RAB guanine nucleotide exchange factor (GEF) 1 (Rabgef1), mRNA.	GO:0006897|GO:0006810|GO:0015031		GO:0003674|GO:0003677|GO:0008270|GO:0046872	chr5	130690107	130690156	GCTGATTAGTACAGTTGACTTGGAACTGTGCTTGCAGCTTCCTTTCCCTG	NM_019983.2	NM_019983.2
ILMN_2855261	Slc25a39	68066	1.05185	-1.0698	-2.61584	-2.17961	1.54122	-1.05164	-1.02342	-1.01825	-4.57527	-3.73163	-1.104	1.23598	1.17844	Mus musculus solute carrier family 25, member 39 (Slc25a39), mRNA.	GO:0006810	GO:0005739|GO:0016020		chr11	102219463	102219512	TGAAAGTCGGGGAGCAACCGGCTCTTGCACGGGTGGGATCAGGAGACTGA	NM_026542.1	NM_026542.1
ILMN_2608319	Klra7		1.09714	3.24145	4.9339	2.09651	-1.44382	-1.44382	1.12987	2.87218	2.08252	-1.06519	-1.444	-1.64436	-1.55052								TGAACTACAGGAAACTCTAAATTGCCACGATAACTGCAGCCCCACGCAAA	NM_014194.1	NM_014194.1
ILMN_1227867	Klra7		1.32903	2.88995	4.89245	2.34641	-1.64398	-1.7642	1.36964	2.88895	1.6509	1.1772	-2.29055	-1.73303	-3.13957								TCCTTGTGGAGACTGAACAGACCTACTCTGGTCCCCCAAAGCTTATCTGA	NM_014194.1	NM_014194.1
ILMN_2596007	1700048E23Rik	73373	-1.08189	-1.24365	-2.12371	-3.13667	-2.39917	-6.3337	1.03127	-1.01318	-3.34548	-3.49224	-1.74126	-1.51254	-5.31127	Mus musculus phosphatase, orphan 2 (Phospho2), mRNA.	GO:0008152		GO:0016791|GO:0000287|GO:0016787|GO:0046872	chr2	69597811	69597860	GGCAAGTGCATGCTTGAACCCTATTGTGATGAGCGTCAAGTTGGTGGAGA	NM_028521.1	NM_028521.1
ILMN_3087004	Hoxa13	15398	-1.40242	-1.1101	2.15913	2.41167	1.33328	1.36185	-1.05316	1.47939	2.59228	2.09376	1.21562	1.26794	1.54177	Mus musculus homeo box A13 (Hoxa13), mRNA.	GO:0006350|GO:0045449|GO:0007389|GO:0006355|GO:0006350|GO:0045449|GO:0007389|GO:0006355	GO:0005667|GO:0005634|GO:0005667|GO:0005634	GO:0043565|GO:0003700|GO:0005515|GO:0043565|GO:0003700|GO:0005515	chr6	52209057	52209106	CCTATAGGAGGGGGAGAAAGAAGCGCGTGCCTTACACTAAGGTGCAGTTG	NM_008264.1	NM_008264.1
ILMN_1254705	Atp5d	66043	-1.09345	1.26004	1.51199	-1.06354	1.70881	-5.54332	-1.12327	1.18337	-1.43224	-1.22011	3.0404	1.90806	-3.57133	Mus musculus ATP synthase, H+ transporting, mitochondrial F1 complex, delta subunit (Atp5d), mRNA.	GO:0006811|GO:0006810|GO:0006754|GO:0015986|GO:0015992	GO:0045261|GO:0005739|GO:0005743|GO:0045259|GO:0016469	GO:0016787|GO:0046872|GO:0046933|GO:0015078|GO:0046961	chr10	79608232	79608281	GGCTGAGATCCAGATCCGTATTGAGGCCAATGAAGCCCTAGTGAAGGCCC	NM_025313.1	NM_025313.1
ILMN_2603662	B230312A22Rik	230088	1.4404	-1.60023	-3.15763	1.57662	3.72887	1.1522	1.084	-1.40476	-4.92239	-1.25155	2.4728	2.614	1.09749	Mus musculus RIKEN cDNA B230312A22 gene (B230312A22Rik), mRNA.				chr4	43054040	43054089	CTCGGCTTTCTCTATTCCTTTTCCCTTTCCTGCCCTTCAACCCATCTTCG	NM_172691.1	NM_172691.1
ILMN_2495446	0610037M15Rik		1.05015	1.54982	3.42587	1.74765	-1.70756	-3.05456	1.02219	2.01326	2.17258	1.95962	2.44826	-1.20626	-4.34732								GACCGCACAGAGATACTACAACCAGAGCAAGGGCGGCTCTCACACACTCC
ILMN_1257244	Leprotl1	68192	1.16817	1.04065	-1.12047	-1.97624	-2.68298	-7.62589	1.15946	-1.02599	-2.45873	-2.90106	-1.75182	-2.29766	-10.433	Mus musculus leptin receptor overlapping transcript-like 1 (Leprotl1), mRNA.		GO:0016020	GO:0004872	chr8	35198816	35198865	CGAAGTGCTGAGCGCTTGGCCATAGACTCCTTTCTAACAGCTGCATATTC	NM_026609.2	NM_026609.2
ILMN_1247047	Hnrpa0		1.11929	1.05275	-1.17413	-2.79086	-3.05977	-7.65775	1.03055	-1.03285	-2.33624	-2.79133	-1.06933	-1.86168	-7.2726								GGGCTTCCCGGGAGTGTAGTTAACAGCCCGCATCAGTCACTTTTTCTACG		XM_354754
ILMN_3114124	Hsd3b7	101502	-1.155	1.24281	-2.42002	-2.37869	-1.76413	-3.02902	-1.25397	-1.18071	-4.29308	-3.39823	1.4417	-1.33856	-4.32492	Mus musculus hydroxy-delta-5-steroid dehydrogenase, 3 beta- and steroid delta-isomerase 7 (Hsd3b7), transcript variant 1, mRNA.	GO:0006694|GO:0006700	GO:0016020|GO:0016021|GO:0005783	GO:0016491|GO:0004769|GO:0003854|GO:0016853	chr7	134947053	134947102	ACGCTGGTCTGCTTACTTCAGCTACCATTTTCAGACCTGGCTCCTGCCAC	NM_133943.2	NM_133943.2
ILMN_1257102	Cecr5		1.3237	1.06456	-1.49112	-2.27689	-2.19909	-3.82039	1.18429	1.1551	-1.78348	-2.36492	-2.31524	-2.39405	-4.02822								CCGCACAGTGCAACGTTATGTGGAAACTTGTGGAGGGAGAGCCTTTGGTC	NM_144815.1	NM_144815.1
ILMN_2764865	2010001O09Rik	67013	1.13638	-1.06039	-1.39649	-2.35208	-2.85805	-6.95889	-1.02821	1.06005	-2.64823	-2.13111	-2.30648	-2.31268	-9.02603	Mus musculus OMA1 homolog, zinc metallopeptidase (S. cerevisiae) (Oma1), mRNA.		GO:0016020	GO:0004222	chr4	102864094	102864143	CTAGAGAAGAGAACTGCAGGCTGAACGGAAGTGGGTGAATCGTGGGCTCC	NM_025909.1	NM_025909.1
ILMN_2610861	Ap3b1	11774							-1.09819	-1.14058	-1.43096	-1.30628	2.47982	3.37538	-1.36181	Mus musculus adaptor-related protein complex 3, beta 1 subunit (Ap3b1), mRNA.	GO:0016192|GO:0006886|GO:0006897|GO:0006810|GO:0015031|GO:0016192|GO:0006886|GO:0006897|GO:0006810|GO:0015031	GO:0005905|GO:0005802|GO:0005905|GO:0005802	GO:0005488|GO:0005488	chr13	95335628	95335677	GGCTCCACAGCCCAGCTTATCATCAACACCGAGAAAACCGTGATTGGTTC	NM_009680.2	NM_009680.2
ILMN_2651190	Gosr2	56494	1.16484	1.08755	-1.31839	-1.98003	-1.00603	-4.45491	1.22517	1.1447	-2.07965	-1.586	2.6978	2.11852	-4.75872	Mus musculus golgi SNAP receptor complex member 2 (Gosr2), mRNA.	GO:0006886|GO:0016192|GO:0006810|GO:0015031|GO:0006886|GO:0016192|GO:0006810|GO:0015031|GO:0006886|GO:0016192|GO:0006810|GO:0015031|GO:0006886|GO:0016192|GO:0006810|GO:0015031	GO:0016021|GO:0016020|GO:0000139|GO:0005789|GO:0016021|GO:0016020|GO:0000139|GO:0005789|GO:0016021|GO:0016020|GO:0000139|GO:0005789|GO:0016021|GO:0016020|GO:0000139|GO:0005789		chr11	103538734	103538783	GTTTCCACCTTTGTAGCAGTCCTTGGCTTTAGTGAACTTGATGTTCCACC	NM_019650.2	NM_019650.2
ILMN_1224380	Gosr2	56494	1.11273	1.11429	-1.34578	-1.25242	1.3191	-2.06549	1.1476	1.2669	-1.57699	-1.38307	2.49933	2.09686	-1.64113	Mus musculus golgi SNAP receptor complex member 2 (Gosr2), mRNA.	GO:0006886|GO:0016192|GO:0006810|GO:0015031|GO:0006886|GO:0016192|GO:0006810|GO:0015031|GO:0006886|GO:0016192|GO:0006810|GO:0015031|GO:0006886|GO:0016192|GO:0006810|GO:0015031	GO:0016021|GO:0016020|GO:0000139|GO:0005789|GO:0016021|GO:0016020|GO:0000139|GO:0005789|GO:0016021|GO:0016020|GO:0000139|GO:0005789|GO:0016021|GO:0016020|GO:0000139|GO:0005789		chr11	103539088	103539137	GTTGCTCTTTCCCTGTAGGTTAAATGTGCCATAGCTGGTCAGAAAGGGGG	NM_019650.2	NM_019650.2
ILMN_2815107	Gosr2	56494	1.1904	-1.04806	-2.08414	-3.23581	-1.06219	-3.30393	1.29689	-1.00386	-3.04733	-2.34868	3.01355	2.14468	-4.00544	Mus musculus golgi SNAP receptor complex member 2 (Gosr2), mRNA.	GO:0006886|GO:0016192|GO:0006810|GO:0015031|GO:0006886|GO:0016192|GO:0006810|GO:0015031|GO:0006886|GO:0016192|GO:0006810|GO:0015031|GO:0006886|GO:0016192|GO:0006810|GO:0015031	GO:0016021|GO:0016020|GO:0000139|GO:0005789|GO:0016021|GO:0016020|GO:0000139|GO:0005789|GO:0016021|GO:0016020|GO:0000139|GO:0005789|GO:0016021|GO:0016020|GO:0000139|GO:0005789		chr11	103538312	103538361	GATGTATTCTCCATGTATGGCCACTTGAAGGAATGCTAAATCCAAGGACC	NM_019650.2	NM_019650.2
ILMN_2660175	Fbxo6b		1.03266	1.12843	-1.15686	-1.45496	-1.26784	-4.85047	1.01732	-1.06021	-2.28769	-1.75979	3.18698	1.35263	-5.34032								GGGCAAGCCCATCAACTCAGTAGTGATAGTTGGCACCCACAGCTCTGACA	NM_015797.1	NM_015797.1
ILMN_2591414	Tax1bp1	52440	1.29553	1.06121	-1.93959	1.00427	3.64657	2.09022	-1.0082	-1.30224	-5.05459	-2.07179	2.12372	2.34853	1.83583	Mus musculus Tax1 (human T-cell leukemia virus type I) binding protein 1 (Tax1bp1), mRNA.	GO:0006915|GO:0006916	GO:0005622	GO:0005515|GO:0003676|GO:0008270	chr6	52695981	52696030	CCTCAGCACAATCACACTTACAAGTTTCTGTACACCTTGGCGATTGAGCA	NM_025816.1	NM_025816.1
ILMN_1252335	Agpat6	102247	1.00555	-1.00134	-2.12912	-3.3555	-3.10162	-9.76628	-1.13978	1.00052	-4.0706	-4.50308	-1.42868	-1.95026	-10.9331	Mus musculus 1-acylglycerol-3-phosphate O-acyltransferase 6 (lysophosphatidic acid acyltransferase, zeta) (Agpat6), mRNA.	GO:0046339|GO:0006631|GO:0019432|GO:0007595|GO:0040014|GO:0006641|GO:0030879|GO:0008610|GO:0046339|GO:0006631|GO:0019432|GO:0007595|GO:0040014|GO:0006641|GO:0030879|GO:0008610	GO:0030176|GO:0005783|GO:0016020|GO:0030176|GO:0005783|GO:0016020	GO:0003841|GO:0016740|GO:0003841|GO:0016740	chr8	24639315	24639364	GAGAGCGTGGCAGGACAAGGTCAGAGCTACAGCTGCTGCCCAGGATTTTA	NM_018743.2	NM_018743.2
ILMN_2965417	Npm3-ps1	108176	1.04916	1.33395	1.31053	-1.71886	-3.19388	-7.65653	1.19377	1.27666	-1.68315	-3.12992	-1.96753	-2.89965	-13.5068	Mus musculus nucleoplasmin 3, pseudogene 1 (Npm3-ps1) on chromosome 6.				chr6	85026876	85026925	ACCTCTTCTGACCCACCTAACCCAGATTCAGTCCCCAGCACTGCAAAAAA	NR_002702.1	NR_002702.1
ILMN_2990420	Jmjd2b	193796	1.23486	-1.20701	-3.58807	-4.01812	-3.27939	-8.61563	1.05308	-1.32487	-5.04347	-4.80473	-2.21685	-2.39534	-8.76538	Mus musculus jumonji domain containing 2B (Jmjd2b), mRNA.	GO:0016568|GO:0006350|GO:0016568|GO:0006350|GO:0016568|GO:0006350	GO:0005634|GO:0005634|GO:0005634	GO:0016491|GO:0016702|GO:0008270|GO:0046872|GO:0005506|GO:0005515|GO:0016491|GO:0016702|GO:0008270|GO:0046872|GO:0005506|GO:0005515|GO:0016491|GO:0016702|GO:0008270|GO:0046872|GO:0005506|GO:0005515	chr17	56542233	56542282	TTTGCCTCATTCTCTGGCCTCCAGTTCAGTATCAATTAAAGCCCGTGAGC	NM_172132.1	NM_172132.1
ILMN_2682936	BC031601		1.22879	-1.25462	-2.56127	-3.29784	-3.06653	-6.93835	1.12588	-1.12245	-3.10747	-3.20191	-1.30608	-1.71158	-8.78112								CGCAGGCTGCCTTGTGGTTTGGCCGCCTTGTGCTATGTTGATAAGATTGA		XM_486265
ILMN_1240864	Tyki								1.28264	2.11907	-2.79519	-1.34889	1.34174	1.16676	-1.34085								CCTCTCTGAGATGATTGCACCAGAGGCTGAATAGGAAGTCGTAGTGCTTT	NM_020557.3	NM_020557.3
ILMN_3123970	Stag2	20843	-1.04856	-1.07841	-1.36617	-1.81284	-1.11257	-3.49115	1.22858	-1.01369	-3.43092	-2.4366	1.13493	1.14919	-2.77073	Mus musculus stromal antigen 2 (Stag2), transcript variant 2, mRNA.	GO:0007067|GO:0007126|GO:0007049|GO:0007059|GO:0051301	GO:0005634	GO:0005488	chrX	39629125	39629174	CCAGTCTTGAACATGCTTATCCCATAGCAGCCCTGAACGTTTGCTTGTCC	NM_001077712.1	NM_001077712.1
ILMN_2941431	Prpf3	70767	1.23934	1.15858	-1.11777	-2.24246	-2.56569	-5.07596	1.05894	1.15894	-1.98821	-2.60326	-1.69199	-2.09111	-5.59932	Mus musculus PRP3 pre-mRNA processing factor 3 homolog (yeast) (Prpf3), mRNA.	GO:0000398|GO:0006397|GO:0000398|GO:0006397|GO:0000398|GO:0006397|GO:0000398|GO:0006397|GO:0000398|GO:0006397	GO:0005681|GO:0005634|GO:0005681|GO:0005634|GO:0005681|GO:0005634|GO:0005681|GO:0005634|GO:0005681|GO:0005634		chr3	95916191	95916240	GTTGGAGTCCACCGACTGAGACTACTGTTAGCCCTTGTATCTTCTTTGCC	NM_027541.2	NM_027541.2
ILMN_2442075	Topors		1.02719	-1.41945	-1.35559	-2.06932	-3.68278	-4.7474	1.1388	-1.03853	-1.75322	-1.84311	-1.06785	-1.72589	-3.07546								GGCTGAACCATCGAGACCAGTGCCATCTCCACGGACCTCACTGTCATCAG	NM_134097.2	NM_134097.2
ILMN_2416628	Pscd4		1.00235	1.02491	-1.22889	-1.62488	-2.0605	-4.90844	-1.04578	1.02048	-2.2111	-1.90837	-1.41065	-1.65944	-6.48348								CTTTGGTCCCTTTCCCCTCTCTGGTTCTCCACTTCTTCCCTGACACCAAG		NM_028195
ILMN_2744414	Nme3	79059	-1.13482	-1.16435	1.18455	-2.05177	-1.84731	-4.86616	-1.0095	-1.10403	-3.09791	-2.98143	-2.0859	-2.02372	-3.72331	Mus musculus expressed in non-metastatic cells 3 (Nme3), mRNA.	GO:0006228|GO:0009117|GO:0006241|GO:0006183		GO:0016301|GO:0016740|GO:0000166|GO:0046872|GO:0005524|GO:0000287	chr17	25034197	25034246	CTCGGTGGAAAGTGCTCACAGAGAAATCGCTCTTTGGTTCCGTGAGGCCG	NM_019730.1	NM_019730.1
ILMN_1257333	2310022B05Rik	69551	1.12701	-1.51838	-3.29461	-1.46648	2.14264	-1.55022	-1.29117	-1.37314	-3.91718	-2.40717	2.41043	2.13595	-2.58497	Mus musculus RIKEN cDNA 2310022B05 gene (2310022B05Rik), mRNA.				chr8	127159728	127159777	CCATTCTTCACTCCGCCCTCTCCTTTGATACATACTTTCGAAATGGTAAA	NM_175149.3	NM_175149.3
ILMN_1239447	Hemgn		1.05983	-1.65245	-2.41497	-1.57443	2.44217	1.05106	1.18023	-1.01688	-4.14585	-3.6484	1.15338	2.06216	2.00082								CCAAGGGCAGGACGCTGATGCACAGGACAGCGAGAACGCTGGTGCTTTCT	NM_053149.1	NM_053149.1
ILMN_3160468	Atxn7l1	380753	1.27657	-1.41241	-2.01613	-1.73437	1.08474	-1.75494	1.18621	-1.20485	-4.14719	-3.05472	1.9014	1.0434	-1.44057	Mus musculus ataxin 7-like 1 (Atxn7l1), mRNA.				chr12	34052831	34052880	TGGGCAGCGCCCTTGTTTGGCCAGGTGGCTCAGACAGGTAACACACACAT	NM_001033436.1	NM_001033436.1
ILMN_1260512	Mif	17319	-1.41197	1.52857	1.87264	1.29764	1.04887	-5.72255	1.21905	1.14667	-1.19731	1.25096	3.93763	2.16224	-3.17786	Mus musculus macrophage migration inhibitory factor (Mif), mRNA.	GO:0042127|GO:0007569|GO:0030330|GO:0006954	GO:0005615	GO:0005125|GO:0050178|GO:0016853	chr10			GCACGACGTCAGGTCCCTGGCTTGGGTCACACCGCGCTTTGTACCGTCCT	NM_010798.2	NM_010798.2
ILMN_2867835	Mif	17319	-1.09555	1.38296	1.26131	-1.22217	1.25367	-4.23786	1.13837	1.11292	-2.15767	-1.54964	3.10737	1.94151	-2.94174	Mus musculus macrophage migration inhibitory factor (Mif), mRNA.	GO:0042127|GO:0007569|GO:0030330|GO:0006954	GO:0005615	GO:0005125|GO:0050178|GO:0016853	chr10	75322123	75322172	GTAGTGTTCTGTGTTTATCCACCGGTAGCGATGCCCACCTTCCAGCCGGG	NM_010798.2	NM_010798.2
ILMN_1230489	AA407930	100494	1.0276	1.18991	-1.31667	-2.4412	-2.29957	-3.72744	1.00405	1.22573	-2.27204	-3.17454	1.47869	-1.48126	-3.57831	Mus musculus zinc finger, AN1-type domain 2A (Zfand2a), mRNA.			GO:0008270	chr5	139947255	139947304	CATCAGGCCTCAGATTCTCTCCCTACTGCAAGGAAGCAAAATCACCAGGC	NM_133349.2	NM_133349.2
ILMN_2623886	A030007L17Rik	68252	-1.38689	1.41568	1.80881	-1.13497	-1.92165	-3.32411	-1.10376	1.43571	1.29714	-1.29949	-1.27195	-1.38572	-2.63979	Mus musculus RIKEN cDNA A030007L17 gene (A030007L17Rik), mRNA.				chr6	54919021	54919070	GCTACCATTTTTCAAAGTCCTGGCGACGAAGTGTGGGGAGTGGTATGGAG	NM_026637.2	NM_026637.2
ILMN_2746107	2310003P10Rik		1.14367	1.04445	-1.13822	-1.70563	-1.85253	-4.467	-1.05263	1.02351	-1.9581	-1.60489	-1.06556	-1.24073	-5.26575								CAAAGTGGCTGTTGTATCTGGGGGAAAGGTCATTCTCTCTAGATGACTCC	NM_175145.2	NM_175145.2
ILMN_2614212	Mapkapk2	17164	1.0462	1.30555	1.0282	-1.37949	-1.74433	-6.02974	-1.11797	1.13436	-1.63456	-1.21735	2.35369	-1.02101	-5.57625	Mus musculus MAP kinase-activated protein kinase 2 (Mapkapk2), mRNA.	GO:0048255|GO:0006468	GO:0005634|GO:0005737	GO:0016301|GO:0016740|GO:0000166|GO:0005524|GO:0004674|GO:0004672	chr1	132950601	132950650	CTTCCTGGATTTCCACCATGTGGTCTGGTGGATGGGACAGTCTTCGCACC	NM_008551.1	NM_008551.1
ILMN_1242170	Adra2a								1.04521	-1.04083	1.73421	1.43992	2.08502	2.03306	1.14804								CAACCTGGTTTCTACTTATTTTAGGCAGACTGTGGAAGGCCTGTGATCTG		NM_007417
ILMN_2737941	Rpl26		-1.1399	-1.14875	-1.89706	-2.21738	-1.0342	-3.90072	-1.10286	-1.06322	-3.39239	-2.79809	1.33384	1.26641	-1.41978								TTCGGAGGAAGATCATGTCTTCCCCTCTTTCCAAAGAGCTGAGACAGAAG		NM_009080
ILMN_1242559	LOC382016		1.11217	1.09612	-1.38153	-2.25897	-2.057	-9.10722	1.14155	1.07862	-2.66894	-3.14766	1.43189	-1.38333	-10.2556								TCCAGCCACGGATCTGGCAAGGCCCCTTCACTGCTCTGACCTCGAGCACT	XM_356085.1	XM_356085.1
ILMN_1233664	BC017647								1.16508	-1.06911	-2.50423	-1.74912	2.2847	1.33728	-2.31758								GTTGCCTCTGTCCAAACTCAGCTATTGTCCTCAATCCTGCCTACCCTCCC		NM_145430
ILMN_2529932	LOC224147		-1.0942	1.18667	1.51217	-1.23982	-1.85868	-5.95985	1.0006	1.26569	-1.43294	-1.71569	1.18401	-1.35064	-6.34014								GATCGACCCATCAGGTGTTTCATATGGTTGCTGGGGCTGTGCGATTGGCG	XM_147971.2	XM_147971.2
ILMN_2613641	Eif4a2		-1.26584	-1.35742	-2.13451	-2.92211	-3.06278	-9.07625	1.03247	-1.21521	-4.12005	-3.40178	-2.9487	-3.01747	-10.87								CATCATGAGGGAATTCCGATCAGGGTCAAGCCGTGTTCTGATCACTACTG		NM_013506
ILMN_2888766	4930453N24Rik	67609	1.15354	1.05853	-1.14973	-1.29666	1.44554	-2.07893	1.24125	1.00406	-2.82868	-2.36846	2.09267	1.3909	-2.63028	Mus musculus RIKEN cDNA 4930453N24 gene (4930453N24Rik), mRNA.							GCTGCAGAAACAACACTGACCATCTATCTCTAAGCCACTGCCGATGTGAG	NM_026273.1	NM_026273.1
ILMN_1220039	Kif4	16571	-1.06259	1.41107	6.37122	1.46851	1.49146	1.49146	-1.00526	2.04687	2.18349	1.12507	1.71134	1.1434	1.23447	Mus musculus kinesin family member 4 (Kif4), mRNA.	GO:0007017|GO:0007018|GO:0007017|GO:0007018|GO:0007017|GO:0007018	GO:0005875|GO:0005874|GO:0005634|GO:0005871|GO:0005875|GO:0005874|GO:0005634|GO:0005871|GO:0005875|GO:0005874|GO:0005634|GO:0005871	GO:0003777|GO:0000166|GO:0003677|GO:0005524|GO:0003774|GO:0003777|GO:0000166|GO:0003677|GO:0005524|GO:0003774|GO:0003777|GO:0000166|GO:0003677|GO:0005524|GO:0003774	chrX	97922214	97922263	GGAGAGAGAACCAACTGACCTGCCTGATAAGTCTAGAGGAGCCAGTCCCC	NM_008446.1	NM_008446.1
ILMN_1224854	LOC380747		1.00771	1.03515	-1.21421	-1.6494	1.01731	-3.1306	-1.02211	-1.04144	-2.33463	-2.52353	1.20888	1.10035	-2.18809								CCACAAACACAGAGAAATGCGTGGGCTGACATCTGCTGGCCGAAAGAGCC	XM_354660.1	XM_354660.1
ILMN_2965132	Tspyl3	241732	1.02996	-1.03595	-1.17859	-2.07938	-2.95036	-6.72215	1.39139	-1.01002	-2.17845	-2.5854	-2.40954	-2.40193	-7.67421	Mus musculus TSPY-like 3 (Tspyl3), mRNA.	GO:0006334	GO:0005634		chr2	153048224	153048273	CCCCTAGAGGTAACCCTGAAATGGATGGTCTTGATGCTTCTGACCTCCTG	NM_198617.1	NM_198617.1
ILMN_2626260	Arpc5l	74192	1.06918	-1.33081	-1.64727	-3.57042	-3.20799	-4.00251	1.15133	-1.11687	-3.81037	-3.32841	-2.1266	-2.32901	-4.34024	Mus musculus actin related protein 2/3 complex, subunit 5-like (Arpc5l), mRNA.	GO:0030833	GO:0005856	GO:0003674	chr2	38871074	38871123	CTGCTGCATCAATAAAGCTCTTGGCTTATTAGTCTATTCATCGCGGTGTG	NM_028809.1	NM_028809.1
ILMN_2692509	Dlst		1.00355	-1.0405	-1.10495	-2.03878	-2.16606	-7.27383	-1.07699	-1.07951	-2.10199	-2.27107	1.22477	-1.23517	-7.99505								AAATGCTTAAGTGGTTTTGAGCGCTCCTAGGCCTCGTATCCTGCACTGAG		NM_030225
ILMN_1237507	Dlst		-1.02288	1.03247	-1.08739	-1.56617	-1.95578	-8.7358	1.03217	1.26933	-1.69994	-1.92472	1.34694	-1.06396	-7.20043								AATGCTTAAGTGGTTTTGAGCGCTCCTAGGCCTCGTATCCTGCACTGAGC		NM_030225
ILMN_3162089	Snx4		1.30032	-1.24956	-1.25211	-2.42446	1.04219	-3.81975	1.15314	-1.13368	-1.97759	-2.11276	1.98487	2.10883	-1.74224								GGTGTAGCATCTCCATGTGTGAGACACTCGTAGTGAGCACATGTGAGCGG		NM_080557
ILMN_2930095	Dpm2	13481	-1.00709	1.10464	1.09158	-1.65218	-2.01168	-6.97476	1.02339	1.02477	-2.15458	-2.40923	1.31197	-1.11172	-6.98237	Mus musculus dolichol-phosphate (beta-D) mannosyltransferase 2 (Dpm2), mRNA.	GO:0009059	GO:0016020|GO:0005783|GO:0030176	GO:0016757|GO:0016740|GO:0005515	chr2	32428983	32429032	TGGGGAAAGACTGACAAACCCCAGAACCACAGGGTTACATCCAGGCAGCC	NM_010073.2	NM_010073.2
ILMN_2712642	Rps14	20044							-1.09801	1.00906	-2.35301	-2.24548	1.05718	1.19682	1.08225	Mus musculus ribosomal protein S14 (Rps14), mRNA.	GO:0006412|GO:0007046	GO:0005843|GO:0005830|GO:0030529	GO:0003735|GO:0003723	chr18	60903821	60903870	CTGATAGCACTCGAAGAAAAGGGGGTCGTCGTGGTCGCCGTCTGTGAACA	NM_020600.2	NM_020600.2
ILMN_1253970	Sirt7	209011	1.02955	1.02877	-1.65728	-2.54484	-2.44542	-5.99197	1.12998	1.0167	-3.07225	-2.82961	-1.54939	-1.80374	-7.60521	Mus musculus sirtuin 7 (silent mating type information regulation 2, homolog) 7 (S. cerevisiae) (Sirt7), mRNA.			GO:0008270|GO:0046872|GO:0016787	chr11	120479708	120479757	GGGTATGCGGCACAGGGAGAATCTAACTAAGCCTCCAGTCTGAGCAAGTC	NM_153056.1	NM_153056.1
ILMN_2540188	LOC382230								-1.0591	-1.03074	-3.07505	-2.82079	-1.04875	1.0351	1.22625								AGCCATGACGAGCTGTTCTCCGACATCTACAAGATCCGGGAGATCGCGGA	XM_356342.1	XM_356342.1
ILMN_1237573	Rasa1		1.07699	-1.13987	1.05818	-1.63488	-3.4999	-12.4201	1.05716	-1.11841	-2.10295	-2.08657	-1.31527	-1.96096	-10.4298								CATCAGGTAGCAGCCTGTGTTCTGCGTGGATTCAGTATGCCCACCGTGGT		NM_145452
ILMN_2997022	Idh3g	15929	1.17483	-1.04511	-1.62548	-1.48069	1.83665	-2.28994	1.03841	-1.14068	-3.15437	-2.42999	1.90731	2.1717	-1.46923	Mus musculus isocitrate dehydrogenase 3 (NAD+), gamma (Idh3g), mRNA.	GO:0006099|GO:0008152|GO:0006099|GO:0008152	GO:0005739|GO:0005739	GO:0016491|GO:0000166|GO:0004449|GO:0005524|GO:0016491|GO:0000166|GO:0004449|GO:0005524	chrX	71024327	71024376	AGGACTCTCTTCTCACTTTAGCACTCCAGCTAGCTTGGGGGACAGGACCC	NM_008323.1	NM_008323.1
ILMN_1224368	Idh3g	15929	-1.24477	-1.01415	1.03286	-1.10974	2.43804	-1.91321	-1.05093	-1.14728	-2.20016	-1.77491	2.4881	2.88353	-1.11784	Mus musculus isocitrate dehydrogenase 3 (NAD+), gamma (Idh3g), mRNA.	GO:0006099|GO:0008152|GO:0006099|GO:0008152	GO:0005739|GO:0005739	GO:0016491|GO:0000166|GO:0004449|GO:0005524|GO:0016491|GO:0000166|GO:0004449|GO:0005524	chrX	71027059	71027108	ACTTTGAAGAGGTGCATGTAAGCTCCAACGCTGATGAGGAGGACATCCGC	NM_008323.1	NM_008323.1
ILMN_2731940	Sui1-rs1		1.11041	1.11388	-2.20808	-2.04233	1.61852	1.14359	-1.04591	-1.0386	-4.56915	-3.49437	-1.13228	-1.10844	1.32381								CACAGCTTGTATAATGTAATCATTTGGGGTCCGCTTTTAACTTGGACTAG		NM_011508
ILMN_2894991	Sf1	22668	1.05748	1.1037	1.47575	-1.04303	-1.92653	-3.52865	1.02476	1.12223	1.40472	-1.10496	-1.12847	-1.40997	-2.24061	Mus musculus splicing factor 1 (Sf1), mRNA. XM_979946 XM_979979	GO:0006350|GO:0006355|GO:0006397|GO:0000398|GO:0006350|GO:0006355|GO:0006397|GO:0000398|GO:0006350|GO:0006355|GO:0006397|GO:0000398	GO:0005634|GO:0005681|GO:0005634|GO:0005681|GO:0005634|GO:0005681	GO:0003723|GO:0008270|GO:0046872|GO:0003676|GO:0003723|GO:0008270|GO:0046872|GO:0003676|GO:0003723|GO:0008270|GO:0046872|GO:0003676	chr19	6376327	6376376	CATGAGAGTGAGGACTTTCCGCGCCCATTGGTGACCCTTCCAGGCAGACA	NM_011750.1	NM_011750.1
ILMN_2655015	Alad	17025	1.33864	1.05902	-1.27282	1.10043	7.25938	-1.33673	1.06195	1.29995	-2.57946	-2.1994	6.53715	11.4076	-1.17414	Mus musculus aminolevulinate, delta-, dehydratase (Alad), mRNA.	GO:0008152|GO:0006779|GO:0006783		GO:0004655|GO:0016829|GO:0008270|GO:0046872|GO:0003824	chr4	62170209	62170258	GACCAAGCTCCCTGGGCCTTACAGAAGGGGGAAAGTAAATGCGCTGTTAG	NM_008525.3	NM_008525.3
ILMN_1215493	Cops4	26891	1.04968	1.01905	-1.18759	-2.2614	-2.09684	-6.78167	1.09066	1.08733	-2.26757	-2.40887	1.24607	-1.09864	-10.5734	Mus musculus COP9 (constitutive photomorphogenic) homolog, subunit 4 (Arabidopsis thaliana) (Cops4), mRNA.		GO:0005634|GO:0008180|GO:0005634|GO:0008180	GO:0005488|GO:0005515|GO:0005488|GO:0005515	chr5	100976629	100976678	TAGCTCCCGTGAGATCTGGGTCTGTGTATTGAACTAACTCAGACGCTTTG	NM_012001.1	NM_012001.1
ILMN_2952661	Dbf4	27214	1.16665	1.51228	3.55414	1.26842	-1.43584	-2.09975								Mus musculus DBF4 homolog (S. cerevisiae) (Dbf4), mRNA.	GO:0007089|GO:0006260|GO:0007090|GO:0007049	GO:0005634	GO:0016301|GO:0008270|GO:0046872|GO:0003676|GO:0004674	chr5	8397360	8397409	GTGGGTCACCAGTACAGTCTCTATTGGACCTTTTTCAGACAAGCGAGGAG	NM_013726.2	NM_013726.2
ILMN_2683933	Cdk9		1.1706	-1.21411	-2.11161	-2.55338	-2.03362	-3.09139	1.10606	1.02372	-1.54114	-1.51446	1.0256	-1.2613	-2.13049								TATGCTCTGGACCTCATTGACAAGCTGCTGGTGCTGGACCCCGCGCAGCG	NM_130860.1	NM_130860.1
ILMN_2720180	1810044O22Rik	66427	1.16215	-1.08201	-1.55823	-2.49917	-3.32848	-7.83897	-1.0888	-1.01614	-2.31397	-2.84327	-1.29053	-1.93134	-8.34825	Mus musculus cytochrome b5 type B (Cyb5b), mRNA.	GO:0006118|GO:0006810	GO:0005743|GO:0019867|GO:0016021|GO:0005739|GO:0016020	GO:0005506|GO:0046872	chr8	110076386	110076435	CTCCTTTCGGTTATTTGGCTTGTCTTTTCCTGCACCCTCAACTGAGTGGC	NM_025558.2	NM_025558.2
ILMN_1259905	2610019N13Rik		-1.18167	-1.22444	-1.26555	-1.99125	-1.54344	-5.45927	1.13577	-1.14597	-1.98895	-2.20102	1.47079	1.27254	-1.18915								CAGCAGTTGTGGCACAGCATCTGACAAACACTGTGTTCGTTGACAGAGCT		AK011472
ILMN_3150205	LOC433224	433224	1.11832	1.00663	-2.29555	-2.63277	-2.93491	-5.69783	1.05652	-1.09514	-2.70862	-3.40284	-2.23578	-2.30697	-6.42986	Mus musculus predicted gene, EG433224 (EG433224) on chromosome 19.				chr19	12981323	12981372	AAGCAGGCAGATCCTGAGGTCCAGAGCAGCCCTGGCTACACAGGGAAACA	NR_002891.1	NR_002891.1
ILMN_1251370	Ndufa1		-1.05152	-1.06764	-1.70216	-1.26526	2.63722	-1.41113	1.00755	-1.11923	-4.15259	-2.64365	2.04091	2.13194	1.20556								CGAGTTGCTCGTGTTCAGTACCAGTGGTATCTGATGGAACGCGATAGACG	NM_019443.1	NM_019443.1
ILMN_2855315	Hist1h1c	50708	-1.30875	1.09575	-2.13746	-1.28903	1.31771	-1.98463	1.30231	-1.13722	-5.66396	-1.68494	2.29249	1.63166	-1.40221	Mus musculus histone cluster 1, H1c (Hist1h1c), mRNA.	GO:0016584|GO:0007275		GO:0003677|GO:0005515	chr13	23831927	23831976	CGGTTTGTTTGCCACAGCGATGGAGTTGTGGGTTGAACTGCGTCACAACC	NM_015786.1	NM_015786.1
ILMN_2914010	Dmwd	13401	-1.15351	-1.75268	-2.20564	-2.19346	1.17698	-2.17955	-1.27555	-1.29538	-2.46138	-2.46138	1.94737	1.70011	-1.97269	Mus musculus dystrophia myotonica-containing WD repeat motif (Dmwd), mRNA.				chr7	19668052	19668101	AGTGTTAAATTATGGAAGCCCTGAGGGCCCTCCTTGTTCCCCTGGACCTC	NM_010058.1	NM_010058.1
ILMN_3051252	BC026590	230234	1.354	1.0562	-1.0808	-1.813	-1.87994	-2.66472	1.31253	1.14884	-1.43346	-1.76304	-1.38299	-1.53963	-2.528	Mus musculus cDNA sequence BC026590 (BC026590), mRNA.				chr4	56822281	56822330	CAGCAGAAGGCAAGCCCTACACTGACGGAGCCTTTTCTCCAGCCTCACTC	NM_001081420.1	NM_001081420.1
ILMN_1223285	Hspa2		1.08978	-1.22718	-1.00495	-2.22892	-2.74721	-2.57699	1.2102	1.11259	-1.88776	-2.12974	1.07792	-1.11403	-2.10208		GO:0009408|GO:0006457|GO:0006986	GO:0005739	GO:0005524|GO:0000166|GO:0005515	chr12	77507706	77507755	CCCTGATGCTCGCACACCTGACCTGTGGAAGCTTGGTTACACTAAGACAC	NM_008301.2	NM_008301.2
ILMN_1235385	LOC384943								1.2274	1.41814	2.01647	1.57663	1.01614	1.69451	1.41304								CCTCCTCTGCTCTAGAGGATACTGGGGGGAGCCCCAGCTGTAAAAACAAG	XM_357953.1	XM_357953.1
ILMN_2417926	Tcrb-V13		1.17666	1.24457	1.44223	-1.19192	-2.28569	-3.77986	1.21214	1.01039	-1.26688	-1.84477	-1.77687	-2.10949	-7.62946								CTCTTCTTCCTCCATGGATATCCATCCTTCCTCGTTGACACCTTGACTCT
ILMN_2645255	Stx7		-1.10467	-1.12103	-2.89802	-2.95521	-3.14622	-10.4401	1.13428	-1.21418	-6.1905	-3.47551	1.03022	-1.95949	-9.8873								GTCTGGCTTTGTGGCCATTATACCTTCCCTCGTGCGCCATGGAACACTTC	NM_016797.2	NM_016797.2
ILMN_2607892	Bag4		1.10143	1.09108	-1.36801	-2.04239	-2.34797	-2.70658	1.11198	1.08699	-2.35569	-2.4686	-1.67525	-1.58928	-2.58985								CAGTGTGTGGTGGGCTCCTAAAGTCATTCGTGTCCTTTCTGTACAGCATG	NM_026121.1	NM_026121.1
ILMN_2432075	4833420G11Rik		1.00811	-1.23761	-1.96542	-1.78231	-1.54746	-3.84833	1.05363	-1.08471	-3.59391	-2.57631	1.60592	1.40616	-3.5093								ACTGCTTGCTTATCCATGGTCTGTTAGTGCCTAGAAACCCCCTCCAAGGA
ILMN_2669023	Nola3	66181	-1.03952	1.12894	-1.48743	-2.60462	-2.66708	-9.60667	1.01605	1.00973	-2.57028	-3.28194	-2.75766	-2.06981	-7.21138	Mus musculus nucleolar protein family A, member 3 (Nola3), mRNA.	GO:0007046|GO:0006364|GO:0007046|GO:0006364	GO:0005634|GO:0030529|GO:0005634|GO:0030529	GO:0003674|GO:0003674	chr2	112062850	112062899	CTGAGGGCAGTTATGTTTCTCCAATATTACCTCAACGAGCAGGGCGATCG	NM_025403.1	NM_025403.1
ILMN_2824593	Kbtbd2	210973	1.04018	-1.24057	-1.72851	-2.6033	-2.76439	-9.93044	1.04429	-1.12622	-2.3587	-3.30917	-1.78486	-1.94946	-8.85462	Mus musculus kelch repeat and BTB (POZ) domain containing 2 (Kbtbd2), mRNA.			GO:0005515|GO:0005515	chr6	56727880	56727929	ACGTTGGCTCATGCATATAACCACCTGCTGCTGATGTACTTCTCCATCTT	NM_145958.1	NM_145958.1
ILMN_3156604	Hmgb2	97165	-1.08446	2.14199	11.9082	3.32074	-1.6354	-2.90213	1.22211	2.25274	4.53859	1.94918	1.22919	1.04816	-2.63039	Mus musculus high mobility group box 2 (Hmgb2), mRNA.	GO:0006325|GO:0006357|GO:0006355|GO:0006281|GO:0006288|GO:0006260|GO:0006334|GO:0006323|GO:0006325|GO:0006357|GO:0006355|GO:0006281|GO:0006288|GO:0006260|GO:0006334|GO:0006323	GO:0005694|GO:0005634|GO:0000785|GO:0000793|GO:0048471|GO:0005737|GO:0005694|GO:0005634|GO:0000785|GO:0000793|GO:0048471|GO:0005737	GO:0003677|GO:0003690|GO:0003697|GO:0008301|GO:0003677|GO:0003690|GO:0003697|GO:0008301	chr8	59990750	59990799	TTGGGGAAGGAAGTCTCTCTGCGGAGGTCTGAGGGAAGCAGCGCTCGCAG	NM_008252.2	NM_008252.2
ILMN_2982890	Clpp	53895	1.1847	1.17663	-1.57865	-2.30721	-2.82701	-3.45789	1.02802	1.02525	-2.98465	-3.18547	-1.63803	-1.76996	-3.36169	Mus musculus caseinolytic peptidase, ATP-dependent, proteolytic subunit homolog (E. coli) (Clpp), mRNA.		GO:0005739	GO:0004252|GO:0016787|GO:0008233|GO:0008462	chr17	57135460	57135509	CCTCCTGCCCCGACAAGCACCTAAGGAGTGGAGACCAGACTGAAACTTCC	NM_017393.1	NM_017393.1
ILMN_2595283	2600005C20Rik		1.00846	1.26415	1.29943	-1.75328	-2.75293	-6.16579	1.10897	1.21659	-1.36345	-2.18998	-1.45728	-2.05643	-5.24103								ACAGCATCCAGCACCCTTGACCCCTGTGATCCGTCCAGTCAAAAACCAGC		NM_028244
ILMN_2595282	2600005C20Rik		-1.00424	1.19974	1.14427	-1.79047	-3.11143	-6.48397	-1.29385	-1.03822	-1.69687	-2.36912	-1.58784	-2.02691	-5.85897								GACAGCATCCAGCACCCTTGACCCCTGTGATCCGTCCAGTCAAAAACCAG		NM_028244
ILMN_2755008	Nfkbiz		-1.01041	-1.09572	-1.53631	-2.61906	-2.15451	-6.42868	1.231	1.17058	-2.29096	-1.96733	1.26345	-1.43261	-6.10518								CAGATATTTGGCATCTCTAAGGTGGAATGAGCCCACTCCACACACTGATA		NM_030612
ILMN_2512849	Uqcrh		1.06331	-1.13704	-1.4898	1.08536	2.6726	1.16377	1.00557	-1.13677	-3.39897	-1.85963	1.46484	2.04307	1.52264								GTTGGATCCCAAACCGGCTCCCGACATGGGACTAGAGGACGAACGAAAGA	NM_025641.2	NM_025641.2
ILMN_2421813	Zfp180		1.25026	-1.19663	-2.80716	-1.85193	1.53303	-1.78233	1.23371	-1.17633	-5.07972	-3.75198	-1.13263	1.49155	-1.28055								CAGTTGACTGGTGGGTGTGTTGTGGTGACTCATCTTAGACCTTCCACTGG	NM_172483.1	NM_172483.1
ILMN_2668197	Stau1		1.16103	-1.21323	1.0036	-1.52636	-2.43246	-2.9505	1.02321	1.15186	-1.80285	-1.69205	1.29242	-1.13509	-3.02779								GGGCCCAATACAGTCAATTCCAACCTCTAAGTCGGGGAAAGGTGACAGGT	NM_011490.1	NM_011490.1
ILMN_1232028	Itga4		1.39962	-1.298	-1.22541	-2.77285	-3.16701	-5.56863	1.20945	1.19832	-2.68211	-1.59467	-1.4573	-1.47942	-3.92669								CCAAGGGGCAGACCTGGGCTCATAGAAGACTCACAGACTTGTGCATTCAG		AK041096
ILMN_2653215	Nagk	56174	1.10931	-1.39926	-2.0775	-2.93487	-3.52379	-6.81245	-1.25829	-1.33161	-3.3973	-2.90267	-1.538	-2.06188	-7.59229	Mus musculus N-acetylglucosamine kinase (Nagk), mRNA.	GO:0006044|GO:0006044|GO:0006044|GO:0006044	GO:0005625|GO:0005625|GO:0005625|GO:0005625	GO:0016301|GO:0045127|GO:0016740|GO:0000166|GO:0009384|GO:0005524|GO:0016301|GO:0045127|GO:0016740|GO:0000166|GO:0009384|GO:0005524|GO:0016301|GO:0045127|GO:0016740|GO:0000166|GO:0009384|GO:0005524|GO:0016301|GO:0045127|GO:0016740|GO:0000166|GO:0009384|GO:0005524	chr6	83746942	83747176	TTCTGAGGATGGGCAGATCCTGGCAGAAGCAGATGGACTGAGCACAAACC	NM_019542.1	NM_019542.1
ILMN_1247811	Ass1	11898	-1.18553	1.01768	2.99387	-1.56021	-3.58208	-8.01907	-1.26673	1.01158	1.86481	-1.41925	-2.49814	-3.22415	-7.70707	Mus musculus argininosuccinate synthetase 1 (Ass1), mRNA.	GO:0006526|GO:0000050|GO:0008652	GO:0005739	GO:0004055|GO:0000166|GO:0016874|GO:0005524	chr2	31342498	31342547	TTTGTAATTGTAGCTTGTTCTCCACCACCTGACTGGGGCTGCTGTGTCCC	NM_007494.2	NM_007494.2
ILMN_2868374	Ythdf2	213541	-1.04828	-1.00516	-1.03565	-2.05738	-2.91026	-7.98777	-1.07594	-1.03935	-2.30357	-3.1954	-1.81325	-2.11723	-9.21686	Mus musculus YTH domain family 2 (Ythdf2), mRNA.				chr4	131458400	131458449	CAGTGTTACCCAAGGTTGTGTCTGTAAGGGTGGCTCATTTTCTCTGACCC	NM_145393.2	NM_145393.2
ILMN_1229131	1700127F16Rik								-1.20779	1.02621	1.15342	1.15342	2.36924	4.23052	1.3055								CACTCCCTGGAGTATCAGGCCTTTTCCTCGTATCTACTGCTACTTGCATG	XM_355365.1	XM_355365.1
ILMN_2699126	2700061N24Rik		1.1234	-1.01958	-1.06217	-1.01792	1.41146	-3.43585	-1.32744	-1.11631	-2.83638	-3.43225	-1.36242	-1.04966	-4.91316								GGCGGCCTGACCAAGCGGGATGTGAAGTTGGCCCAGTTCATTGAAAAAGC		NM_028281
ILMN_2920549	Map2k4	26398	1.03519	-1.04963	-1.03962	-2.06624	-2.18634	-6.72825	1.05781	1.07072	-2.41526	-2.26555	1.03453	-1.42859	-4.58485	Mus musculus mitogen activated protein kinase kinase 4 (Map2k4), mRNA.	GO:0006468|GO:0000165		GO:0004672|GO:0005515|GO:0000166|GO:0004713|GO:0004674|GO:0016740|GO:0005524|GO:0016301	chr11	65504948	65504997	GTAATTCTGACTGTCCAGGAGCTATCTCACTTTCTGCTGTGTGGGCGGCC	NM_009157.2	NM_009157.2
ILMN_1258449	4930488P06Rik	319475	1.36582	-1.15238	-2.5945	-2.64718	-3.26084	-4.01236	1.00263	-1.23034	-3.48365	-3.65262	-2.45258	-2.29567	-4.02753	Mus musculus zinc finger protein 672 (Zfp672), mRNA.	GO:0006355|GO:0006350	GO:0005622|GO:0005634	GO:0003676|GO:0046872|GO:0008270|GO:0003677	chr11			GCTGGTGATATTGTTACTTGCTTGGGTTTGTGACACCAAGAACCCCTTTG	NM_178761.2	NM_178761.2
ILMN_2749958	Cerk		1.13802	-1.10977	-6.15093	-4.32648	-3.3454	-14.5426	1.33174	-1.2225	-12.6849	-5.61304	-1.56063	-2.0791	-15.6292								CCTCCTGGTCTTGCTGGCTTCAAGATTAGAAAGTGGCATATTTGATCTGG		NM_145475
ILMN_2505668	Vps4a	116733	1.22268	-1.04784	-1.25356	-2.45798	-1.78433	-4.22376	1.01087	1.04889	-2.40682	-2.71755	-1.13523	-1.71444	-5.01562	Mus musculus vacuolar protein sorting 4a (yeast) (Vps4a), mRNA.	GO:0016192|GO:0006810|GO:0015031|GO:0016192|GO:0006810|GO:0015031	GO:0005773|GO:0016020|GO:0048471|GO:0005737|GO:0005773|GO:0016020|GO:0048471|GO:0005737	GO:0017111|GO:0005515|GO:0017111|GO:0005515	chr8	109555233	109555282	GGGAGCTGCCAGGCCCCTGCTTTCACTCCTTGCCTCTTAACTTTGGCTAC	NM_126165.1	NM_126165.1
ILMN_2757870	Psmb10	19171	1.03459	2.54224	2.4179	1.26512	-1.63449	-3.63175	1.00268	2.05858	1.13906	-1.11409	-1.03528	-1.86342	-6.95777	Mus musculus proteasome (prosome, macropain) subunit, beta type 10 (Psmb10), mRNA.	GO:0006511|GO:0006511	GO:0005839|GO:0005829|GO:0043234|GO:0005839|GO:0005829|GO:0043234	GO:0004175|GO:0008233|GO:0004298|GO:0016787|GO:0004175|GO:0008233|GO:0004298|GO:0016787	chr8	108825010	108825149	ATTGAGCACCCCCACCGAGCCTGTGCAGAGAGCTGGCCGTTACCGATTTG	NM_013640.1	NM_013640.1
ILMN_2914843	Psmb10	19171	1.04162	2.18927	1.92432	1.01555	-1.60703	-3.81932	-1.01539	1.97738	-1.26572	-1.55452	1.00158	-1.77791	-6.87789	Mus musculus proteasome (prosome, macropain) subunit, beta type 10 (Psmb10), mRNA.	GO:0006511|GO:0006511	GO:0005839|GO:0005829|GO:0043234|GO:0005839|GO:0005829|GO:0043234	GO:0004175|GO:0008233|GO:0004298|GO:0016787|GO:0004175|GO:0008233|GO:0004298|GO:0016787	chr8	108824923	108824972	GACCCCTGACCCTGGAACTTCTTGAGGAAACTGTGCAGGCCATGGAGGTG	NM_013640.1	NM_013640.1
ILMN_2730003	D19Ertd678e		1.06315	1.48825	1.21037	-1.31309	-3.11906	-5.68223	1.05952	1.21395	-1.77996	-1.68985	1.7803	-1.54533	-5.81759								CCCCATCTCCTTTCCCGCCTGTTCCAAAGTGCCTTATAGTCATAAACTGT		NM_023731
ILMN_2705078	Csda		-1.00381	-1.45859	-3.70708	-2.74256	1.42133	-2.22923	-1.06359	-1.23515	-6.97627	-5.39863	1.03898	1.63111	1.03034								AGCGGCGTTTCCCGCCTTACCACGTGGGACAGACCTTTGACCGTCGCTCA	NM_139117.1	NM_139117.1
ILMN_1234336	Csda		1.39655	1.04461	-3.18103	-2.40154	1.28458	-2.98218	1.08047	-1.06541	-10.4928	-8.45306	-1.33305	-1.66021	-1.34798								CGAAACTAACAACTACAAAGGGAACGAGCCAGCAAGTGTCCATCAAGCTG	NM_139117.1	NM_139117.1
ILMN_2645165	Efha1	68514	1.17238	-1.05817	-1.74988	-2.08214	-1.25437	-4.24847	1.17777	-1.09438	-3.88027	-2.63915	2.87579	1.3354	-2.4105	Mus musculus EF hand domain family A1 (Efha1), mRNA.				chr14	56870552	56870601	ATAGCAAGTTTTCTTAAGCTACGGGATCTTGGGTTGTGGGAAATATGGCA	NM_028643.1	NM_028643.1
ILMN_2899174	Efha1	68514	1.02651	-1.11108	-1.04857	-1.1467	-1.59661	-3.04336	1.15358	-1.24898	-2.61013	-1.91862	2.80394	1.58755	-2.25635	Mus musculus EF hand domain family A1 (Efha1), mRNA.				chr14	56870707	56870756	ATAGAGTGTCCTCTCCCAGACACTCCCAGGGGAGCTCAGCCAGCAAAGGA	NM_028643.1	NM_028643.1
ILMN_2774537	Hist1h1c		-1.33387	1.2021	-2.17905	-1.24047	1.41415	-1.95703	1.28028	-1.08771	-5.74891	-1.85487	2.18472	1.53374	-1.39614								CCTCAGCTTCCCGAAGCGCTTGCTTTATACGTGTGTGTCGTCACTGAAGA		NM_015786
ILMN_2536184	LOC383850								-1.41752	-1.77697	-2.90764	-3.60956	1.59401	-1.05276	-1.16947								CTTGTGTTCATTGTGGATGTCAAGGCCAGCAAGCATCAGATCAAGCAGGC	XM_357292.1	XM_357292.1
ILMN_1227120	Zfp709	236193							-1.08982	1.01266	2.39121	1.56908	1.14619	1.83755	1.13978	Mus musculus zinc finger protein 709 (Zfp709), mRNA.		GO:0005634|GO:0005634|GO:0005634|GO:0005634	GO:0046872|GO:0008270|GO:0046872|GO:0008270|GO:0046872|GO:0008270|GO:0046872|GO:0008270	chr8	74820777	74820826	GGGGGTTGATTTCTTCCTTTCAGCTCACAGTTCATTATGGCAAGGAAGTC	NM_145624.2	NM_145624.2
ILMN_2978525	Taz	66826	1.15064	-1.17885	-3.03575	-2.9721	-2.84476	-8.59579	1.07593	-1.21088	-5.16401	-2.80018	-2.20954	-1.61306	-8.43714	Mus musculus tafazzin (Taz), mRNA.	GO:0008152|GO:0008152	GO:0005739|GO:0005739	GO:0003674|GO:0008415|GO:0003674|GO:0008415	chrX	70542538	70542587	GGTCCCTTGGATGGGCTACTACTTGCCCACTGCTCACAAACCTCATCAGG	NM_181516.2	NM_181516.2
ILMN_2661005	1110018G07Rik	68497							1.21285	1.16579	-2.3632	-1.36273	1.344	1.72236	-2.44586	Mus musculus RIKEN cDNA 1110018G07 gene (1110018G07Rik), mRNA.		GO:0016020|GO:0016021		chr12	86259249	86259298	TGGGAGACCAGCTGCCCTCCTGGCTTTTGGCTTTTTGGTGTCCTTGAAGG	NM_178065.3	NM_178065.3
ILMN_1236702	Lilrb4								-1.36481	1.2333	-1.80528	1.40119	3.7018	1.2439	-1.7638								CCTCATCGGATACCAGTATGGGCACAAAAAGAAGGCTAATGCTTCTGTGA	NM_013532.1	NM_013532.1
ILMN_1246704	A430102N13Rik		-1.00923	-1.34323	1.22151	-1.4794	-4.17544	-6.78993	1.00989	-1.21911	-1.2745	-1.67914	-4.54213	-1.84225	-6.67177								TTGGTGCAGATCTGCGAGGTCTACCTCCCTGGCTACTATGGGCCCCACAT		AK040487
ILMN_1220440	Ppil3	70225	-1.32016	-1.00471	-3.05619	-4.3885	-3.91927	-11.6981	1.51655	-1.11785	-8.75472	-7.07974	-4.05739	-4.44736	-11.6092	Mus musculus peptidylprolyl isomerase (cyclophilin)-like 3 (Ppil3), transcript variant 1, mRNA.	GO:0006457|GO:0006457		GO:0016853|GO:0003755|GO:0016853|GO:0003755	chr1	58375637	58375686	TTAACCAGTTCTCCTTCTCCTGGTGTTTGCAGGAATGGGCTCCATGTAGG	NM_027351.1	NM_027351.1
ILMN_1233554	Pb1		-1.30659	-1.43115	-3.0156	-4.14693	-2.68236	-3.86832	1.01784	1.2202	-4.87358	-5.45766	-2.85865	-1.62079	-2.36858								AGAATTCGTGATGAACTCTGCAAAAATGGAGAGATCCTTCTTTCTCCAGC		XM_484357
ILMN_2610706	Hrsp12	15473	-1.83628	1.12769	-2.61294	-1.2433	-1.31525	-13.5954	1.50115	-1.27249	-10.5855	-2.27541	2.60341	1.28531	-12.1536	Mus musculus heat-responsive protein 12 (Hrsp12), mRNA.			GO:0004518|GO:0016787|GO:0004519|GO:0004518|GO:0016787|GO:0004519|GO:0004518|GO:0016787|GO:0004519|GO:0004518|GO:0016787|GO:0004519	chr15	34418356	34418405	ACATTTCTGGACAGGTAGGCCTGGATCCTTCCAGTGGACAGCTTGTGCCA	NM_008287.2	NM_008287.2
ILMN_2610703	Hrsp12	15473	-1.85934	1.16613	-2.73138	-1.5518	-1.34745	-9.17929	1.53528	-1.22049	-10.0863	-2.14738	2.64146	1.17242	-10.4909	Mus musculus heat-responsive protein 12 (Hrsp12), mRNA.			GO:0004518|GO:0016787|GO:0004519|GO:0004518|GO:0016787|GO:0004519|GO:0004518|GO:0016787|GO:0004519|GO:0004518|GO:0016787|GO:0004519	chr15	34418352	34418401	TTCTGGACAGGTAGGCCTGGATCCTTCCAGTGGACAGCTTGTGCCAGGAG	NM_008287.2	NM_008287.2
ILMN_2816876	Hrsp12	15473	-1.68794	1.02711	-2.99914	-1.87611	-1.35589	-12.0984	1.43002	-1.29773	-9.44413	-2.50601	2.62817	1.0278	-11.578	Mus musculus heat-responsive protein 12 (Hrsp12), mRNA.			GO:0004518|GO:0016787|GO:0004519|GO:0004518|GO:0016787|GO:0004519|GO:0004518|GO:0016787|GO:0004519|GO:0004518|GO:0016787|GO:0004519	chr15	34415378	34416382	ATGAGATCTATAAAACATATTTCCAGGGTAGCCTTCCTGCCAGGGCTGCT	NM_008287.2	NM_008287.2
ILMN_2694998	Chmp2a	68953	-1.08746	1.26505	1.48784	1.83639	2.67598	-1.25305	-1.14872	1.07744	-1.54464	-1.01828	3.48086	3.581	-1.71748	Mus musculus chromatin modifying protein 2A (Chmp2a), mRNA.	GO:0015031|GO:0006810|GO:0015031|GO:0006810|GO:0015031|GO:0006810			chr7	11934821	11934870	GCTTCGGAGGGGTAGAGGCGTGACCCGGAAGCGGAAACCCATCGTTCTCT	NM_026885.1	NM_026885.1
ILMN_2801790	Chmp2a	68953	1.07366	1.28792	-1.17844	-1.19765	1.89585	-2.22036	-1.09926	1.14631	-2.29246	-1.72196	3.02402	2.53104	-2.4415	Mus musculus chromatin modifying protein 2A (Chmp2a), mRNA.	GO:0015031|GO:0006810|GO:0015031|GO:0006810|GO:0015031|GO:0006810			chr7	11932243	11932292	CAGACCTGGAAGAGAGGCTCAAGAACCTTCGCAGGGACTGAAAACACCCC	NM_026885.1	NM_026885.1
ILMN_1240683	Chmp2a	68953							1.09593	1.26839	1.11134	1.38045	5.16883	3.40631	1.19463	Mus musculus chromatin modifying protein 2A (Chmp2a), mRNA.	GO:0015031|GO:0006810|GO:0015031|GO:0006810|GO:0015031|GO:0006810			chr7	11934056	11934105	CGAGCCATGAGAGAACTGGACAGGGAACGACAGAAACTAGAAACCCAGGA	NM_026885.1	NM_026885.1
ILMN_1231996	Pip5k2b	108083	1.08366	-1.09769	-1.15241	-2.43785	-3.49048	-6.16861	1.14269	-1.01169	-2.01182	-2.4299	-2.25617	-2.32189	-7.89198	Mus musculus phosphatidylinositol-4-phosphate 5-kinase, type II, beta (Pip5k2b), mRNA.	GO:0046488|GO:0046488	GO:0016020|GO:0005783|GO:0016020|GO:0005783	GO:0016301|GO:0016740|GO:0016308|GO:0005515|GO:0016301|GO:0016740|GO:0016308|GO:0005515	chr11	97576635	97576684	GGGCCCGCAGGATTAAAGTTCTACCCACCACATGTGACTTGTCCATTTCC	NM_054051.1	NM_054051.1
ILMN_2532149	LOC232974		-1.2798	1.0573	1.97818	2.45381	1.42364	1.13338	1.35866	1.56754	2.5852	2.22738	1.23823	1.96388	2.17006								TGGTCCATTGTCCCCCAAGACCAATTCAGGCAAAGGGGGGAACGGCAGCT	XM_145453.3	XM_145453.3
ILMN_2741538	Maf1	68877	1.04025	-1.06525	-2.37458	-2.27613	-1.13717	-4.33347	1.0607	-1.17535	-4.72317	-2.92621	1.51747	-1.07467	-4.15072	Mus musculus MAF1 homolog (S. cerevisiae) (Maf1), mRNA.	GO:0006355|GO:0006350	GO:0005634		chr15	76184734	76184783	GTGGGCCACATGCACTGAGTGTCACTTTGCTGCAGCTCATTTGTTTCCAA	NM_026859.2	NM_026859.2
ILMN_2436890	Dhrsx		1.06241	-1.12603	-1.02364	-1.49155	-1.37898	-3.18516	-1.01123	-1.0828	-1.63782	-1.60704	1.50436	-1.22985	-3.14122								AGCCACTTTTTGGCCGCTGTGACGCCTGTGACCTCGTGTGACCCTAGATG		XM_135485
ILMN_1221451	Dhrsx		1.07237	-1.12532	1.04291	-1.32072	1.20581	-2.7241	-1.0206	-1.01641	-2.46647	-2.1428	2.13368	1.57463	-1.45008								GTGGGTCTTGCGCACGGTGAAGCGGTTCCTCGGGTGGCTCGTTTTCAAGA		XM_135485
ILMN_2716247	C78212	380601	-1.17371	-1.1953	-1.98236	-3.47594	-5.0112	-7.19226	-1.03963	1.04615	-3.32002	-4.84481	-2.75334	-2.33662	-6.59248	Mus musculus FAST kinase domains 5 (Fastkd5), mRNA.			GO:0016301	chr2	130439656	130439705	AGGTGGGTAATAACCGTCTGTTGAGTAGCCATGGGTGCAGTGCCTGTAGC	NM_198176.1	NM_198176.1
ILMN_2679723	2410018G23Rik	69742	-1.37818	-1.11262	-1.80984	-2.33957	-3.35366	-7.30954	1.1869	1.03814	-3.37942	-1.99137	1.69112	-1.67182	-6.25662	Mus musculus TM2 domain containing 2 (Tm2d2), mRNA.				chr8	26488625	26488674	CCAGGATAAACCAAGTGAGTGTTTATCCACTCACAGCCTTTCGTGACCCT	NM_027194.1	NM_027194.1
ILMN_2595704	Adprh		1.12224	1.22566	-1.31047	-1.5254	-1.42702	-6.47981	1.1749	1.01725	-2.62557	-1.93497	1.86918	-1.01161	-7.43107								GATGGGGTCAGCTTTTCCCATTCAGAAACCTCATAACCTTGTATTCCAGT	NM_007414.2	NM_007414.2
ILMN_2689160	Ranbp9	56705	-1.21974	-1.26693	-1.03344	-1.68356	-2.64052	-3.56858	1.0522	1.10581	-1.9281	-1.34538	1.61091	-1.26859	-2.4703	Mus musculus RAN binding protein 9 (Ranbp9), mRNA.		GO:0005634|GO:0005813|GO:0000785|GO:0005737	GO:0008536|GO:0003677|GO:0005515	chr13	43507840	43507889	GTCAGGCTGCCATAGAGAGGATGATTCACTTTGGCCGAGAGCTACAAGCC	NM_019930.1	NM_019930.1
ILMN_2765407	Luc7l2								-1.01723	-1.35192	-2.26345	-2.01055	2.38617	2.42283	1.86319								GTGTCTGCGAGGTCTGCTCTGCGTATTTAGGTCTTCATGACAATGACAGG		NM_138680
ILMN_2751948	Hist2h2aa1		-1.26338	-1.05284	-7.48915	-3.90803	1.29253	-3.84736	1.28155	-1.40683	-22.7448	-5.18956	2.75033	1.69188	-2.36765								ATAAAGAGTTGTGTCACGGTAGCCGGTCTTGGTGGCCTTTCCTGGCCCTG		NM_013549
ILMN_1231053	Hist2h2aa1		-1.19303	1.01669	-5.86926	-4.67468	-1.30536	-3.72995	1.31905	-1.23422	-23.2694	-5.73341	1.35098	1.06515	-2.63281								CTCGCGTCGGCCCGCGTCTCTGTGATATAACCCCCGCGAGCTCCTAAAAA		NM_013549
ILMN_2749737	Dpp7	83768	-1.11408	-1.38705	-3.8555	-4.18287	-3.092	-7.4478	-1.35607	-1.51164	-5.65493	-4.92241	-2.14761	-3.35628	-8.56553	Mus musculus dipeptidylpeptidase 7 (Dpp7), mRNA.		GO:0005764	GO:0004252|GO:0016787|GO:0008236|GO:0008233|GO:0004177	chr2	25207841	25207890	GTGACAACTTGCCTTGTATCTGATGGACTGTCCAGATTTATGGTAGATGG	NM_031843.2	NM_031843.2
ILMN_2756686	1110057K04Rik	68832	-1.06415	-1.14438	-2.25421	-2.87336	-2.43027	-3.92191	-1.10628	1.02759	-3.42892	-2.73209	-1.97909	-2.64642	-3.96242	Mus musculus RIKEN cDNA 1110057K04 gene (1110057K04Rik), mRNA.			GO:0016787|GO:0016787|GO:0016787	chr12	8292357	8292406	GGTCACTGGTGGGAATCAATGCATAAGAACAAGTCCTGGCAAGTCAGACC	NM_172401.2	NM_172401.2
ILMN_2967362	1110057K04Rik	68832	-1.05362	-1.12816	-2.10586	-3.19777	-2.70317	-9.00983	1.14403	1.1453	-3.48072	-3.37132	-2.05765	-2.21608	-7.02672	Mus musculus RIKEN cDNA 1110057K04 gene (1110057K04Rik), mRNA.			GO:0016787|GO:0016787|GO:0016787	chr12	8292253	8292302	GACAACACGAGGTCCTCCCTGGTGTCTGCACAAGGATGCCTCCTGCAGAG	NM_172401.2	NM_172401.2
ILMN_2476267	H2-L		-1.06222	1.19431	1.10432	1.13127	-1.20431	-2.91776	1.06251	1.1061	-1.56467	1.09532	3.27228	1.45816	-3.00205								TGTCTCTCCGAGATTGTAAAGCGTGAAGACAGCTGCCTGGACTGTACTGA
ILMN_2440789	Zfp330	30932	1.13855	1.12767	-1.13774	-1.7938	-2.31767	-4.98818	1.04199	-1.11105	-2.17371	-2.33572	1.06607	-1.66593	-4.89802	Mus musculus zinc finger protein 330 (Zfp330), mRNA.		GO:0005634|GO:0005730|GO:0030496|GO:0000775|GO:0005634|GO:0005730|GO:0030496|GO:0000775	GO:0008270|GO:0046872|GO:0008270|GO:0046872	chr8	85297966	85298015	ATGGAGCCTCAGGGTATGATGCTTACTGGAAGAACCTGTCGTCGGACAAG	NM_145600.1	NM_145600.1
ILMN_2825109	Zfp330	30932	1.01391	-1.02445	-1.51737	-2.75807	-2.90785	-11.319	-1.06509	-1.07042	-2.94938	-3.73589	-1.24735	-1.92166	-9.95742	Mus musculus zinc finger protein 330 (Zfp330), mRNA.		GO:0005634|GO:0005730|GO:0030496|GO:0000775|GO:0005634|GO:0005730|GO:0030496|GO:0000775	GO:0008270|GO:0046872|GO:0008270|GO:0046872	chr8	85287669	85287718	CTTCATGCTGGGTAATGTTCACTCTGCATTAGCGGTTGCCATGTTCACCG	NM_145600.1	NM_145600.1
ILMN_1227904	2310022A10Rik		1.18445	1.38508	-1.27397	-1.7666	-1.5363	-3.29674	1.00378	1.23357	-1.8196	-1.4109	1.61486	-1.05041	-3.55101								CTGCTTGCCTTCTTTTGTTTTTTGAAACCCAAGGTGGCTCAAACTTGCTG		NM_175107
ILMN_1230440	1700041B20Rik		-1.01895	1.03507	-1.07699	-1.88671	-2.13428	-5.70847	-1.19524	1.30715	-2.4067	-3.11623	-1.76805	-1.92402	-7.74814								CCTGCTTTCCAGGTAAAAGGATGCGGTGATGCCTCTGTGCTGGTGGGAAT		XM_485065
ILMN_2974611	Tapbpl	213233	-1.02106	2.28168	2.22445	1.15168	-2.07793	-5.4063	1.213	2.24801	1.47436	1.2437	1.23441	-1.37382	-4.01623	Mus musculus TAP binding protein-like (Tapbpl), mRNA.		GO:0016020|GO:0016021|GO:0005783|GO:0005792|GO:0016020|GO:0016021|GO:0005783|GO:0005792|GO:0016020|GO:0016021|GO:0005783|GO:0005792		chr6	125174512	125174561	GGCCCTGGACTGTACAAGTCTCTGCTTTCTGTGCTATTGAGAAGAGAGCC	NM_145391.1	NM_145391.1
ILMN_2810405	Myo1g	246177	-1.07153	-1.01202	-1.12886	-2.25562	-2.0166	-5.54991	1.08557	1.29672	-2.0847	-2.53014	-1.56984	-1.66	-8.44638	Mus musculus myosin IG (Myo1g), mRNA.		GO:0016459	GO:0003774|GO:0005524	chr11	6406697	6406746	GCCAGAGCAGCCTGAGCCAGATTTCCAAAGCAGCCGTAGCACCTTTACCC	NM_178440.2	NM_178440.2
ILMN_1236631	Rpl23a								-1.06326	-1.2691	-2.63052	-2.40858	1.25975	1.26216	1.02056								AAGAAGATCCGAACGTCACCCACCTTCCGGCGGCCCAAGACCCTGCGGCT		NM_207523
ILMN_2660099	Slc25a5	11740	-1.09259	1.34213	1.20065	-1.43507	-1.75378	-4.61934	1.00504	1.22212	-1.85548	-2.23639	1.24367	-1.56729	-7.73211	Mus musculus solute carrier family 25 (mitochondrial carrier, adenine nucleotide translocator), member 5 (Slc25a5), mRNA.	GO:0006810|GO:0006839	GO:0005743|GO:0016021|GO:0005739|GO:0016020	GO:0005488	chrX	33229980	33230029	ATACACATAATTATGTCCTAGGTGTTCTCCCCGAGAACAGGCATGTTGTA	NM_007451.2	NM_007451.2
ILMN_2534125	LOC380691		1.05695	-1.27197	-2.89243	-2.14783	2.05759	1.11804	1.02773	-1.162	-6.34715	-5.15857	1.44434	1.70892	1.49231								GCAATGTCGGAATCTACGCGACCGAGGCTTTGGAGAGGACCTTCGTGGCT	XM_354602.1	XM_354602.1
ILMN_1221341	LOC233307		-1.23856	-1.87121	-3.77801	-1.94437	2.07782	-1.24314	-1.00904	1.11349	-4.42339	-3.21391	1.40643	3.80196	1.64287								TGCAGCCTACAAGGTCTTATTGTCCACCCTGGAGTTGTAGATCAGGATTG	XM_133529.2	XM_133529.2
ILMN_1225191	9130210N20Rik	223646	1.07317	-1.10315	-1.31926	-1.44147	1.98979	-2.14935	-1.20122	-1.13308	-2.96833	-1.97041	2.71945	3.19716	-1.50254	Mus musculus nicotinate phosphoribosyltransferase domain containing 1 (Naprt1), mRNA.	GO:0019363|GO:0019363|GO:0019363		GO:0004516|GO:0016740|GO:0016757|GO:0004516|GO:0016740|GO:0016757|GO:0004516|GO:0016740|GO:0016757	chr15	75718242	75718291	CGGGCACTGGTGGACAGTTTGAGTGCTCGAGGTCCCCTGTGAAAAAAGTC	NM_172607.2	NM_172607.2
ILMN_3134598	4833426J09Rik	382051	-1.18462	-1.14857	-1.95165	-3.66636	-3.56919	-9.80154	1.00423	1.00308	-3.00699	-4.38141	-3.04134	-2.62016	-8.70869	Mus musculus RIKEN cDNA 4833426J09 gene (4833426J09Rik), mRNA.	GO:0006470|GO:0006470	GO:0008287|GO:0008287	GO:0046872|GO:0016787|GO:0000287|GO:0004721|GO:0004722|GO:0046872|GO:0016787|GO:0000287|GO:0004721|GO:0004722	chr8	107120678	107120727	GGCTTGAGTTGAAAGTTGACCTCCGACCTTCATGTGTGCACCGTGGCATG	NM_001024606.1	NM_001024606.1
ILMN_1220165	Capzb		-1.0656	1.20041	1.23823	-1.1497	-1.08651	-5.66465	1.1494	1.0038	-1.94368	-1.3139	2.62771	1.71892	-5.84838								GCCGTACTGCCCATTACAAGTTGACCTCCACGGTGATGCTATGGCTGCAA	NM_009798.1	NM_009798.1
ILMN_2603081	Nt5c3	107569	1.22069	-1.37589	-2.21092	1.42674	6.04712	2.42168	-1.01655	-1.12916	-3.33983	-1.52656	2.07692	3.71368	2.20828	Mus musculus 5'-nucleotidase, cytosolic III (Nt5c3), mRNA.	GO:0006213|GO:0009117	GO:0005737|GO:0005783	GO:0008665|GO:0000166|GO:0008253|GO:0000287|GO:0016787	chr6	56812335	56812384	GTGAACCACGGCCCCTCTTCCCACCTCCGTCACTATACTCAGCAGAATTT	NM_026004.1	NM_026004.1
ILMN_3150233	Abca3	27410	1.13397	-1.45729	-4.38626	-4.75364	-4.87589	-6.27967	-1.02929	-1.30814	-5.96112	-4.92117	-1.61595	-2.80814	-6.57198	Mus musculus ATP-binding cassette, sub-family A (ABC1), member 3 (Abca3), transcript variant 2, mRNA.	GO:0006810	GO:0005886|GO:0016021|GO:0042599	GO:0016887|GO:0017111	chr17	24546946	24546995	GTCATCCCACAGAGCATCGGCAGCACAAGAGAGAGCTGTGGCCAGACTTG	NM_001039581.1	NM_001039581.1
ILMN_1255776	BC017643	217370	-1.06357	-1.08232	-1.64257	-3.06333	-3.0952	-11.2918	-1.05535	1.15647	-2.62612	-3.61552	-2.29522	-2.57796	-8.88473	Mus musculus cDNA sequence BC017643 (BC017643), mRNA.				chr11	121084249	121084298	CAAAGGCCTTGAGGCCACTGTACCTAAGCCGAGCATGGTAGTTAGGCAAG	NM_144832.1	NM_144832.1
ILMN_1230730	Ate1	11907	1.09199	-1.28083	-2.33146	-3.65061	-3.44935	-7.79366	1.00734	-1.29974	-4.07931	-3.67154	-1.23376	-2.40045	-6.91046	Mus musculus arginine-tRNA-protein transferase 1 (Ate1), transcript variant 1, mRNA.	GO:0006512|GO:0042176|GO:0016598	GO:0005634|GO:0005737	GO:0008415|GO:0016740|GO:0004057	chr7	137535079	137535128	CGAGTTATTCAGTGTGCGTTCCTCTCCTACGGGAACCACTGGCCAGAAGG	NM_013799.2	NM_013799.2
ILMN_2605400	Cox6a1		1.05339	-1.07745	-1.84119	-1.12193	3.59544	-1.17478	-1.06572	-1.14919	-4.54587	-2.46041	2.24929	2.74271	1.0662								AAGTCGCGGCACGAAGAGCACGAGAGACCCCCGTTCGTTGCCTACCCTCA	NM_007748.2	NM_007748.2
ILMN_2638875	Cox6a1		1.10281	-1.1221	-1.84769	-1.08522	3.39338	-1.06611	-1.08571	-1.21233	-4.31079	-2.34241	2.16136	2.45598	1.01632								ACGAGAGACCCCCGTTCGTTGCCTACCCTCACCTGCGCATCAGGACCAAG	NM_007748.2	NM_007748.2
ILMN_1213809	Gpr18	110168	-1.03297	-1.08298	-2.05625	-2.50691	-2.77843	-11.3001	1.14159	-1.20773	-3.50685	-3.70759	-3.83588	-2.12226	-18.7247	Mus musculus G protein-coupled receptor 18 (Gpr18), mRNA.	GO:0007186|GO:0007165	GO:0016021|GO:0005887|GO:0016020	GO:0045028|GO:0004872|GO:0004871|GO:0001584|GO:0004930	chr14	122310842	122310891	GTCCGATCGGGCAGTTTACGGTCACTTAGCAACATGAACAGTGAGATGCT	NM_182806.1	NM_182806.1
ILMN_1254488	Mgrn1		1.07047	-1.12464	-3.21168	-2.52668	-2.21865	-9.57136	1.19702	-1.17231	-5.97162	-2.67074	1.83507	-1.00232	-13.8026								GGGGTGCAGCCTACACACTTACCTGTCTCAGACTCACATGTACTATCATC	NM_029657.2	NM_029657.2
ILMN_2664686	Chaf1b	110749	1.30842	2.6768	3.73627	1.91663	-1.0183	-1.13302	1.24209	2.40369	1.54325	-1.03147	1.41871	1.17815	-1.48157	Mus musculus chromatin assembly factor 1, subunit B (p60) (Chaf1b), mRNA.	GO:0006260|GO:0006350|GO:0007049|GO:0006974|GO:0006281|GO:0006355	GO:0005634		chr16	93794499	93794548	AGGAACGTGAAGGAGATGCCCAAAACCTGGCCCCTGATGACTCTTCCAAG	NM_028083.1	NM_028083.1
ILMN_2891245	Rhbdl2	230726	1.19508	-1.12825	-1.65028	-3.03849	-2.48481	-9.1263	1.01495	-1.00994	-2.58784	-2.5642	-1.37778	-1.64944	-4.87708	Mus musculus rhomboid, veinlet-like 2 (Drosophila) (Rhbdl2), mRNA.				chr4	123507095	123507144	GTTCCAGGTCAGCCAGGGCTACACAGAAAAACCCTGTCTCAAAACCCCCC	NM_183163.2	NM_183163.2
ILMN_1234143	LOC384525		-1.05787	-1.21888	-1.653	-3.04558	-2.27101	-5.04263	-1.25575	-1.38416	-3.89221	-4.75636	-1.74138	-1.72844	-5.18103								GAGGGCTGGAGAACTCACTGAGTGTGTGATCACCATCATGCAGAACCCAC	XM_357690.1	XM_357690.1
ILMN_2646241	Gripap1	54645	1.13479	1.05732	-1.80016	-1.74641	-1.45588	-4.48347	-1.00329	1.03328	-2.49281	-2.29583	-1.13849	1.04872	-5.36013	Mus musculus GRIP1 associated protein 1 (Gripap1), mRNA.				chrX	7397451	7397500	CCAGGGTCATCCGCCTTCAACTCTGCATGAGATCTCCCTCCTAGAGACCA	NM_207670.1	NM_207670.1
ILMN_2893187	Gripap1	54645	1.05755	1.01874	-1.46401	-1.57363	-2.08846	-4.02329	1.19002	1.08132	-2.1086	-1.50365	1.12445	1.05595	-2.14493	Mus musculus GRIP1 associated protein 1 (Gripap1), mRNA.				chrX	7397357	7397406	TGTGGCTGGTGTTGGTGACCCTGATGTATGGCAGAGCCCTTGGGGAGAAG	NM_207670.1	NM_207670.1
ILMN_1244773	2700094K13Rik		1.0922	1.38593	1.79878	-1.78538	-2.25076	-6.9492	1.07018	1.27924	-1.44334	-2.79908	-1.56992	-1.83321	-7.80018								GCATGGCCAAACTTAAGCTATGCACCTGAAGCCATAGTTTCTTCCTCACC
ILMN_2671286	B230114J08Rik	77975	-1.05397	1.24034	-1.67077	-1.83481	-1.97268	-7.88381	1.03604	1.10184	-3.80671	-2.8928	-1.04334	-1.82698	-7.94566	Mus musculus transmembrane protein 50B (Tmem50b), mRNA.		GO:0016020|GO:0016020|GO:0016020		chr16	91463662	91463711	TACTCCCTCTCACACTCGCTGCACAGTTAGGTGTGCTGGGGGAAGTGACC	NM_030018.2	NM_030018.2
ILMN_1244515	B230114J08Rik	77975	-1.04266	1.29817	-1.402	-1.94612	-1.69487	-5.64217	1.06315	1.25907	-3.92698	-2.81241	1.12019	-1.92995	-4.01494	Mus musculus transmembrane protein 50B (Tmem50b), mRNA.		GO:0016020|GO:0016020|GO:0016020		chr16	91463670	91463719	GCAATAAATACTCCCTCTCACACTCGCTGCACAGTTAGGTGTGCTGGGGG	NM_030018.2	NM_030018.2
ILMN_2760430	Lrp10		-1.02931	1.14784	-1.18188	-1.74863	-1.76316	-5.12516	1.19383	1.2215	-1.87863	-1.81922	1.55189	-1.04467	-6.32104								GTGCCTGGCCCACTTAGAGGACACAAGTGCTTTTGCCCTGTAGCTGCATC	NM_022993.2	NM_022993.2
ILMN_2630078	Lrrn3	16981	-1.51325	1.15527	-3.84459	-4.5241	-6.60624	-6.60624	1.70464	-1.05323	-9.01467	-6.53191	-5.46156	-6.72698	-7.33159	Mus musculus leucine rich repeat protein 3, neuronal (Lrrn3), mRNA.		GO:0016020|GO:0016021	GO:0016740	chr12	42178606	42178655	CTCCTGACCAAGGGAGAGGTGAAAGTTCGGCATTTTAATTGACTGGCTTC	NM_010733.2	NM_010733.2
ILMN_2632349	Psmc4		1.26517	1.28308	-1.15591	-1.80395	-1.02862	-5.36208	1.06363	1.24815	-1.88172	-2.49499	1.71391	1.57858	-7.45436								CCCCAGGCACCTGTCCCAAAGGCTAGTTTTCTCTTTACCCAGGATTGGTT	NM_011874.1	NM_011874.1
ILMN_2981871	2400003B06Rik	67511	1.03888	1.18658	-1.25668	-2.03847	-1.50786	-8.11339	-1.0148	1.13592	-2.46749	-2.34666	2.17981	1.17633	-6.42672	Mus musculus transmembrane emp24 protein transport domain containing 9 (Tmed9), mRNA.	GO:0006810|GO:0006810	GO:0005783|GO:0016021|GO:0005783|GO:0016021		chr13	55607184	55607233	CAAACCAAGCAGAGACTTTGGTGCTGGTTGGAAACAGAGCCTACAGAGTC	NM_026211.1	NM_026211.1
ILMN_2925974	Zcchc8	70650	1.01887	1.07683	-1.06687	-1.88051	-2.53187	-5.68294	1.09317	1.08337	-2.13902	-2.57167	-1.69572	-1.68884	-9.0029	Mus musculus zinc finger, CCHC domain containing 8 (Zcchc8), mRNA.			GO:0046872|GO:0008270	chr5	123960504	123960553	CAATCAGGGATCGGCAGCTTGCTCCTGCTTGCTCGGGGTATTTTTGTAAG	NM_027494.1	NM_027494.1
ILMN_2602607	1810037I17Rik		-1.05659	1.41515	2.08316	1.44088	2.45513	-2.25501	1.13308	1.34044	-1.08175	-1.21217	1.32432	2.51698	-3.06228								GCACCTCAGTCCGGGATGAACGGGCTTCCGAAACACTCCTACTGGCTGGA	NM_024461.1	NM_024461.1
ILMN_2660766	Cd59b	333883	-1.49039	1.01485	-3.47825	-1.8945	1.65365	-3.24618	1.46681	-1.09105	-11.1209	-2.45585	1.97725	1.44084	-1.89395	Mus musculus CD59b antigen (Cd59b), mRNA.	GO:0045916|GO:0045916	GO:0009986|GO:0009986		chr2	103921214	103924586	TTGCTCTCCTAACCTGGATTCCTGTCTCTATGCTGTAGCCGGAAGGCAAG	NM_181858.1	NM_181858.1
ILMN_2607951	Haao		1.08713	-1.56675	-4.72178	-4.56776	-2.57587	-7.46554	1.18525	-1.49857	-4.80519	-3.84029	-1.88817	1.0363	-6.38521								CCAGACTCCTAGGACATCAGCAGTCCCCGATCTTCTAACAGCCATAGCCC		XM_354652
ILMN_2656677	Fkbp8	14232	1.09845	-1.04727	-1.7806	-1.0875	3.36896	-1.72517	1.18645	-1.19952	-3.62322	-1.90739	4.61817	4.13452	-1.88497	Mus musculus FK506 binding protein 8 (Fkbp8), mRNA.	GO:0001708|GO:0007224|GO:0009953|GO:0001747|GO:0006457	GO:0030176	GO:0016853|GO:0005488|GO:0003755	chr8	73059115	73059164	AGTTTTCCCTCTCAGTAGGCCTGGGGCAGCACTACCATTCCTTCCTGCCC	NM_010223.1	NM_010223.1
ILMN_1229519	Fech	14151	1.30112	-1.50689	-8.26274	-4.40877	1.67089	-1.24011	1.01602	-1.26764	-15.1197	-11.0645	-1.24188	1.0418	1.08154	Mus musculus ferrochelatase (Fech), mRNA.	GO:0006779|GO:0006783|GO:0006779|GO:0006783|GO:0006779|GO:0006783	GO:0005743|GO:0005739|GO:0005743|GO:0005739|GO:0005743|GO:0005739	GO:0005506|GO:0046872|GO:0016829|GO:0004325|GO:0051537|GO:0005506|GO:0046872|GO:0016829|GO:0004325|GO:0051537|GO:0005506|GO:0046872|GO:0016829|GO:0004325|GO:0051537	chr18	64582439	64582488	GCCATCCTAATCTTGACTGAGTGCTTATTTTATAAAGTTGACTGTGTCTG	NM_007998.3	NM_007998.3
ILMN_1228534	Fech	14151	1.07674	-1.16035	-3.77766	-2.41977	1.96391	-1.0782	-1.07047	-1.14813	-5.66498	-3.85273	1.0238	1.47163	1.33284	Mus musculus ferrochelatase (Fech), mRNA.	GO:0006779|GO:0006783|GO:0006779|GO:0006783|GO:0006779|GO:0006783	GO:0005743|GO:0005739|GO:0005743|GO:0005739|GO:0005743|GO:0005739	GO:0005506|GO:0046872|GO:0016829|GO:0004325|GO:0051537|GO:0005506|GO:0046872|GO:0016829|GO:0004325|GO:0051537|GO:0005506|GO:0046872|GO:0016829|GO:0004325|GO:0051537	chr18	64589471	64589520	CCATTTTCCAGAGGAGAAGAGAAGCGAGGTGGTCATTCTGTTTTCTGCCC	NM_007998.3	NM_007998.3
ILMN_2710731	Fech	14151	-1.1851	-1.1673	-4.38782	-2.25573	1.80532	-1.01741	-1.01409	-1.22018	-6.3315	-4.78294	1.1167	1.50453	1.28876	Mus musculus ferrochelatase (Fech), mRNA.	GO:0006779|GO:0006783|GO:0006779|GO:0006783|GO:0006779|GO:0006783	GO:0005743|GO:0005739|GO:0005743|GO:0005739|GO:0005743|GO:0005739	GO:0005506|GO:0046872|GO:0016829|GO:0004325|GO:0051537|GO:0005506|GO:0046872|GO:0016829|GO:0004325|GO:0051537|GO:0005506|GO:0046872|GO:0016829|GO:0004325|GO:0051537	chr18	64596111	64596160	TCCGGTACGTCCATCCCCTGACAGAAGAGGCAATTGAAGAGATGGAGAGA	NM_007998.3	NM_007998.3
ILMN_1243451	0610039P13Rik		1.35584	-1.50397	-6.27838	-4.27266	-3.20951	-12.1053	1.28647	-1.8182	-8.86304	-6.36561	-3.85166	-2.68008	-22.2997								CCACGCTGGTACAGCAGAGCTGGTCCAACCACAGTTCAGTGCTCACAAAT		NM_028752
ILMN_1251986	Mnab		1.12104	-1.44911	-1.80395	-2.34378	-1.65745	-2.68837	1.09764	-1.02308	-2.14119	-1.73021	-1.01067	1.11089	-1.79462								CTGCCGGTAACATCTTGCTTTAGCCAGCCACGTCCAATGTCTATTAGCAG	XM_130233.3	XM_130233.3
ILMN_1234292	LOC380749		-1.10435	-1.30272	-1.21101	-1.47344	-1.23958	-2.78781	1.04056	-1.41815	-2.8553	-2.20747	1.14963	1.08635	-1.30313								TCGCACAGGCAGCGGCGGTGCGAAGCCGGCCTTCGCCAACATGTACTACA	XM_354663.1	XM_354663.1
ILMN_2681186	Rab7l1	226422	1.006	1.03587	1.35617	-1.41334	-2.50701	-7.9778	-1.05342	1.14206	-1.3448	-1.64372	1.07179	-1.45272	-8.09672	Mus musculus RAB7, member RAS oncogene family-like 1 (Rab7l1), mRNA.	GO:0007264|GO:0006810|GO:0015031	GO:0016020	GO:0005525|GO:0000166	chr1	133769134	133769183	CCTCTGGCTGGACATGCTGCTAGTTCTGTTTGGCTCCTTTTCTATCCAGG	NM_144875.1	NM_144875.1
ILMN_2721399	Ctsw	13041	1.23866	2.22817	2.54902	1.27394	-2.08116	-3.58413	1.26235	1.7106	1.05703	-1.24538	-2.76408	-2.23755	-5.87947	Mus musculus cathepsin W (Ctsw), mRNA.			GO:0004197|GO:0008233|GO:0016787|GO:0008234	chr19	5465352	5465401	ATCCCTTCACAGCTCAAGTGGACTCACCAGTAAAGAAGGCACGGACCTCT	NM_009985.2	NM_009985.2
ILMN_2671517	Rps15	20054	1.07211	-1.13624	-2.03224	-2.35018	-1.12479	-2.78889	-1.01543	-1.1638	-3.47538	-3.4926	1.04418	1.20017	-1.39393	Mus musculus ribosomal protein S15 (Rps15), mRNA.	GO:0007046|GO:0006412	GO:0015935|GO:0030529|GO:0005840|GO:0005830|GO:0005622	GO:0003735|GO:0005515	chr10	79756495	79756544	AAGGAGGCACCACCCATGGAGAAGCCTGAGGTGGTGAAGACTCACCTGAG	NM_009091.1	NM_009091.1
ILMN_2794796	E2f4	104394	1.30044	1.38137	1.24654	-1.33086	-2.14672	-3.47072	1.00616	1.17522	-2.06977	-1.93796	-1.36507	-1.7063	-3.27391	Mus musculus E2F transcription factor 4 (E2f4), mRNA.	GO:0006350|GO:0008015|GO:0042127|GO:0006355|GO:0000083|GO:0008361|GO:0006884	GO:0005634|GO:0005737	GO:0003700|GO:0003677|GO:0005515	chr8	107829038	107829087	TAGGAGTCTGGGAGGGTTGGTACCTAAGAATGGCTCCAGCTCCTGCCCAC	NM_148952.1	NM_148952.1
ILMN_2463573	IGKV4-57_AJ231221_Ig_kappa_variable_4-57_15		-1.17156	-1.52497	-6.62877	-2.81456	-2.60671	-9.10043	1.05197	-1.71591	-7.14111	-3.59514	-3.7781	-2.3444	-9.84236								CAGCTTCCTGCTAATCAGTGCCTCAGTCATAATGTCCAGAGGACAAATTG
ILMN_2973024	1500011H22Rik	68948	-1.01218	-1.07672	1.17048	-2.25612	-1.89041	-2.23677	1.31236	1.02307	-1.82308	-1.87898	-1.10653	-1.38064	-2.13386	Mus musculus RIKEN cDNA 1500011H22 gene (1500011H22Rik), mRNA.				chr5	122625357	122625406	CCACACCAAGCTCAGCCATCAGCTAACATCCACATGCTGAGTGCACAGGG	NM_026883.1	NM_026883.1
ILMN_2533104	LOC233529		1.04423	-2.60368	-2.59417	-1.89022	-1.7186	-3.70379	1.09302	-1.57813	-2.86188	-2.84135	-1.11834	1.06073	-2.77297								CTCTCAGAGGTACCACCTCAGCAGGGATCCCTACACTTGCTTCTGGATAT	XM_133614.4	XM_133614.4
ILMN_1213883	Rab2	59021	1.10728	-1.2426	-1.86933	-2.82559	-2.98098	-7.54568	-1.02068	-1.15647	-4.21809	-3.25287	-1.48225	-2.23887	-10.7476	Mus musculus RAB2, member RAS oncogene family (Rab2), mRNA.	GO:0007264|GO:0015031|GO:0006810|GO:0006886	GO:0005783|GO:0016020|GO:0005794	GO:0005525|GO:0000166	chr4	8534768	8534817	CACTGTGGTGGTTTTATCCTCTCGTTTTTCTCCCTTGGTCTAGAATGAAG	NM_021518.2	NM_021518.2
ILMN_1225224	Ttc14		1.02381	-1.58077	-1.5842	-3.71059	-3.50343	-5.87471	1.28055	-1.16548	-3.11094	-2.51875	-1.93159	-1.42064	-3.34343								CCTGGCTCTCTGGTGATTCGGTTATCCTAAACTGGGTTTCTGCTTGGGGG	NM_025978.2	NM_025978.2
ILMN_2622801	Sh3bgrl2		-1.49911	1.11086	-5.10704	-6.02977	-6.13733	-21.5217	1.53946	-1.31254	-14.9054	-6.48151	-2.35999	-3.61984	-10.6093								TGCTGATGCCCAGACAGTGCCATTTGAATATTAGGTGACCGTGAAACACC		NM_172507
ILMN_1216559	Tcte1l	67117	-1.15297	-1.22593	-7.22644	-3.70134	1.22982	-2.36848	1.24281	-1.19788	-10.7715	-5.86185	1.62502	1.18202	1.00279	Mus musculus dynein light chain Tctex-type 3 (Dynlt3), mRNA.		GO:0005874|GO:0030286	GO:0003774|GO:0003674	chrX	8811267	8811316	GGCTCATTTTCAAAGTATCAAATCATACCTCGTGAGCTTGCTATCTGCTG	NM_025975.3	NM_025975.3
ILMN_1254927	Ly6c		1.24084	4.69087	6.53329	3.09162	1.16334	-1.89792	1.63517	4.34767	3.87141	2.68871	1.70585	1.81381	-1.87582								GCCCTGCTGGTGTGCCAATCAGGGATCCTAACATCAGGGAGAGGACTTCC		NM_010741
ILMN_2730784	Gps2		1.28154	1.02783	-1.57189	-1.75907	-1.37472	-4.05823	-1.02842	-1.00735	1.61083	1.00832	1.31194	-1.24417	-3.17733								AACCCAAGATTCTATCACAAGTAACCACCAGAGAGCTCCAGCCCACCCTC		NM_019726
ILMN_3115162	Jak2	16452	-1.16002	1.00823	-1.5179	-1.54693	-1.45684	-4.50778	1.10188	-1.21513	-3.08861	-2.32518	2.55915	-1.07921	-3.70615	Mus musculus Janus kinase 2 (Jak2), transcript variant 2, mRNA.	GO:0006915|GO:0019221|GO:0007260|GO:0007259|GO:0007262|GO:0008285|GO:0007242|GO:0030154|GO:0018108|GO:0006468	GO:0005856|GO:0005737	GO:0016301|GO:0016740|GO:0004713|GO:0005524|GO:0004672|GO:0005515|GO:0000166|GO:0004718	chr19	29385477	29385526	AGAGCTACTGAAGAGCAACGGAAGATTGCCAAGGCCAGAAGGATGCCCAG	NM_001048177.1	NM_001048177.1
ILMN_2694080	Psmd10	53380	-1.02373	-1.00955	-1.08631	1.30864	2.27699	-2.42016	1.07044	1.00164	-2.23126	-1.28248	2.42267	3.29969	-1.67035	Mus musculus proteasome (prosome, macropain) 26S subunit, non-ATPase, 10 (Psmd10), mRNA.		GO:0043234|GO:0005829|GO:0043234|GO:0005829|GO:0043234|GO:0005829		chrX	137483650	137483699	AGAGACTAGCAGAAAGTGAAGAGGCTTCTATGTAGTCTGTGTGCGGTCTG	NM_016883.3	NM_016883.3
ILMN_3003308	Psmd10	53380	-1.02986	-1.08381	-1.08003	1.11851	1.94943	-2.09439	1.10326	1.05624	-2.24491	-1.32262	2.025	2.9479	-1.85036	Mus musculus proteasome (prosome, macropain) 26S subunit, non-ATPase, 10 (Psmd10), mRNA.		GO:0043234|GO:0005829|GO:0043234|GO:0005829|GO:0043234|GO:0005829		chrX	137483523	137483572	GCTCCTACTGAAGTACCGGGTCTATGCTTTCTACCCACTTTCCAGGGTTG	NM_016883.3	NM_016883.3
ILMN_1239384	Psmd10	53380	1.15191	1.32841	1.94764	2.67786	3.00657	-1.39229	-1.10729	-1.25799	-1.34962	1.31403	2.38223	3.26837	-1.56164	Mus musculus proteasome (prosome, macropain) 26S subunit, non-ATPase, 10 (Psmd10), mRNA.		GO:0043234|GO:0005829|GO:0043234|GO:0005829|GO:0043234|GO:0005829		chrX	137488356	137488405	GCACTGGGCATGCTCAGCTGGCCATACAGAAATTGTTGAATTCTTGCTGC	NM_016883.3	NM_016883.3
ILMN_2702215	Eif4a2		-1.81149	-1.45304	-2.32015	-3.01982	-3.63523	-14.396	-1.18065	-1.21469	-3.39616	-4.16884	-6.14848	-3.48661	-11.7448								AGCTCAGTCAGGTACTGGCAAGACAGCCACATTTGCTATTTCCATCCTGC	XM_147230.1	XM_147230.1
ILMN_1233449	Ifi205		1.03616	3.47107	3.20708	1.9607	-1.88622	-4.29806	1.10327	4.18946	2.03944	1.8715	1.47647	-1.37159	-2.74752								ATCTGGGAAAGCAGATCAGCCTCCCTGTTGTGAAGGACCCACAGCCACAT		NM_172648
ILMN_1257771	Ifi205		1.23878	1.56701	1.09325	-1.74885	-3.07791	-13.9133	1.12708	2.25506	-1.4346	-1.90502	-1.30996	-1.72953	-9.10281								GGAAGGAGATAAGCTCCACCTCTTCTGCTTTCACCTGAAAAGAGAAAGAG		NM_172648
ILMN_1251097	LOC210429		-1.12586	-1.27518	-2.8943	-1.43204	2.52239	-1.05558	-1.0466	-1.49873	-6.44657	-5.22888	-3.06393	1.16989	1.36628								GGCCTGGTACTGTGGCACTCCGTGAAATCAGAAGCTATCAGAAGTCCTCC	XM_127461.2	XM_127461.2
ILMN_2773624	Hexa		-1.17377	-1.12224	-3.01641	-1.85442	-2.21041	-13.6395	-1.03738	-1.29846	-6.3447	-2.182	1.31409	-1.22952	-7.70099								CAGGAGTTTGAGCAGACTTGAGCCACCAGTGCTGAACACCCAGGAGGTTG		NM_010421
ILMN_1217753	Srpk1	20815	1.19455	-1.04407	-1.62588	-3.36891	-5.83173	-9.96751	1.04266	-1.13637	-3.29643	-4.40915	-3.82777	-3.61958	-11.1285	Mus musculus serine/arginine-rich protein specific kinase 1 (Srpk1), mRNA.	GO:0000398|GO:0006397|GO:0006468|GO:0030154|GO:0007059|GO:0007243|GO:0050684	GO:0005737|GO:0005634	GO:0000287|GO:0000166|GO:0005515|GO:0004674|GO:0005524|GO:0016740|GO:0016301	chr17	28317274	28317323	TCTTTATTCACTGACTCTGAGAGTCACACTTTCTCGTGCACATCCGCCGC	NM_016795.2	NM_016795.2
ILMN_2926480	Diras2	68203	-1.28621	-2.60958	-11.942	-31.1126	-11.3843	-26.8779	-1.719	-2.40692	-28.2507	-30.1132	-8.16305	-8.33388	-20.8436	Mus musculus DIRAS family, GTP-binding RAS-like 2 (Diras2), mRNA.	GO:0007264	GO:0016020|GO:0005622	GO:0003674|GO:0005525|GO:0000166	chr13	52599863	52599912	ATGTGAGACGCCGGCACATGCTTCCACTGCAGCCCTTGCTGTTTCGGTTC	NM_001024474.2	NM_001024474.2
ILMN_2612513	6330569M22Rik	229707	1.15976	-1.17992	-2.41358	-3.02416	-2.04331	-3.44787	1.18391	-1.23991	-4.3667	-3.75703	-1.38842	-1.41017	-2.31135	Mus musculus RIKEN cDNA 6330569M22 gene (6330569M22Rik), mRNA.				chr3	107415529	107415578	CTTCCTGAAGCCAGAGGTGCCGGTTTCCTCTCGGTTGCCATGACCTGTAA	NM_153563.1	NM_153563.1
ILMN_2663570	Apg12l	67526	1.11587	-1.46071	-3.90482	-3.15713	1.43358	1.10509	1.04969	-1.18725	-7.19544	-5.07123	-1.86464	1.03061	1.4538	Mus musculus autophagy-related 12 (yeast) (Atg12), mRNA.	GO:0006915|GO:0000045|GO:0006512|GO:0006914	GO:0005737	GO:0005515	chr18	46857981	46858030	CACAGAGCACTGTGGACAGTGGCTTATGCACAGTACAGCCTTAGGAAAAC	NM_026217.1	NM_026217.1
ILMN_2700233	Ccng2	12452	-1.10514	-1.27752	-2.4053	-2.20423	-1.43935	-4.80677	1.17915	-1.0934	-1.84438	-2.34315	1.06386	-1.58212	-3.855	Mus musculus cyclin G2 (Ccng2), mRNA.	GO:0051301|GO:0007049|GO:0007067	GO:0016012	GO:0016538	chr5	94351072	94351121	CCAGTGTTTGTAGTGTTAGTTTAAAGCAATTCTGTGTGGTGATGGAGCCA	NM_007635.2	NM_007635.2
ILMN_2722129	Hps1		1.10762	-1.03152	-1.89584	-2.04069	-2.81241	-3.88806	-1.15407	-1.18846	-2.24307	-2.82155	-1.6754	-1.60604	-4.03687								GGGAGAGCAGAAGAACGTCTTAGTGCTCAGGCTGTCTGAAGCCACCCACT	NM_019424.1	NM_019424.1
ILMN_2615879	Ctsf	56464	1.42011	-1.6422	-5.43394	-1.51975	13.6368	1.80228	-1.23314	-1.30089	-12.7538	-3.90606	4.21222	8.72936	1.64757	Mus musculus cathepsin F (Ctsf), mRNA.		GO:0005764	GO:0008234|GO:0016787|GO:0016946|GO:0008233|GO:0004197	chr19	4860458	4860507	GAACTGAGAGTTGCTGGCTCAGGACCTATGTTGTCACAGTGGCCCCTTCC	NM_019861.1	NM_019861.1
ILMN_3109989	Pfdn4	109054	-1.08982	1.18149	1.23351	-1.82493	-3.21705	-9.90151	-1.15401	1.05212	-2.04079	-3.38687	-2.03016	-3.03592	-10.9944	Mus musculus prefoldin 4 (Pfdn4), mRNA.			GO:0051082|GO:0051082	chr2	170344192	170344241	TTGATGCCTTAGAGTCCAGAGTGGCGTCCATCCAGCGGGTGTTAGCCGAC	NM_001013369.1	NM_001013369.1
ILMN_2709585	5830411G16Rik		1.17013	-1.14844	-1.84319	-2.91392	-2.27181	-10.1387	1.17359	-1.10453	-3.26362	-3.23809	-1.34371	-1.38096	-9.14012								TCTCTTTCCTCCAGTGGCTTTGTAGTTTGTGCCGGTTCATTTCTGTTGTC	XM_132538.3	XM_132538.3
ILMN_2723920	Itpk1	217837	1.14842	1.29399	1.45447	-1.48691	-2.02659	-3.74598	1.09523	1.50517	-1.2765	-1.81262	1.1401	-1.30439	-5.22724	Mus musculus inositol 1,3,4-triphosphate 5/6 kinase (Itpk1), mRNA.			GO:0003824|GO:0000287|GO:0005524|GO:0046872|GO:0016853|GO:0000166|GO:0016787|GO:0016740|GO:0016301	chr12	102969655	102969704	AAAACAGGGGGTGGGAAGCGTGGCCGCCTCTTGCACTGCTTTGTCTCCGG	NM_172584.1	NM_172584.1
ILMN_2835443	Ube2f	67921	1.21174	-1.1226	-1.71057	1.59273	3.49217	1.93069	1.0446	-1.29576	-3.95143	-1.70436	1.02634	1.61556	1.45796	Mus musculus ubiquitin-conjugating enzyme E2F (putative) (Ube2f), mRNA.			GO:0004842|GO:0016874	chr1	93182365	93182414	CTCTTAGCTTCTTCCACGAATGTTGACCCTACCTAGATGTGAAGCTTCCC	NM_026454.2	NM_026454.2
ILMN_1241535	Tbk1	56480	1.10036	-1.01418	-1.44036	-2.0704	-2.11975	-8.47385	-1.03851	1.20395	-2.12365	-2.15158	1.44627	-1.27748	-7.94839	Mus musculus TANK-binding kinase 1 (Tbk1), mRNA.	GO:0006468|GO:0045087|GO:0006955		GO:0004672|GO:0005515|GO:0005524|GO:0000166|GO:0016740|GO:0016301	chr10	120949730	120949779	CGGTTCCCTGACAAGGATAAAGTGGCATTATCTCATTTGACCGGGTGCCC	NM_019786.2	NM_019786.2
ILMN_2622983	Dusp1	19252	1.49117	1.06573	-4.92777	-1.88899	-1.60865	-5.57107	-1.25715	-1.12932	-8.07112	-1.67294	3.17053	1.76479	-9.8037	Mus musculus dual specificity phosphatase 1 (Dusp1), mRNA.	GO:0006470|GO:0007049		GO:0008138|GO:0004725|GO:0004721|GO:0016787|GO:0017017	chr17	26642676	26642725	AAATAGACCCAGAGCAGGTTTGCTTTCGGCACTGACAGACAAAGCCAGTG	NM_013642.1	NM_013642.1
ILMN_2643057	1810073E21Rik	67091							1.28205	1.03022	-2.60121	-1.24993	2.55344	2.45545	-1.90888	Mus musculus trafficking protein particle complex 6A (Trappc6a), mRNA.	GO:0006810	GO:0005783		chr7	18673778	18674375	CCTTCTGTGCGGCGCCCTCCATACACTGGGCTTCCAGAGCCTGGTCACCG	NM_025960.2	NM_025960.2
ILMN_1234165	4930572L20Rik		-1.45215	-1.11725	-4.16419	1.14749	2.53351	-2.76845	1.45439	-1.3033	-8.32553	1.09924	7.98532	3.82219	-2.19995								CCTGCATCCCCCTATTTTACCCTCTGACTTGGAGATTTCTTCACACACAG	XM_110691.2	XM_110691.2
ILMN_1235701	Ythdf1	228994	1.06032	1.00749	-1.27214	-3.04264	-4.03468	-5.47774	-1.08272	-1.00386	-3.06167	-3.96533	-1.72967	-2.3855	-5.97654	Mus musculus YTH domain family 1 (Ythdf1), mRNA.			GO:0003674	chr2	180655572	180655621	AATTGTAGGAATCTGATAGTACAGGCAGTGTGATGGATGCTGCTGCCGAC	NM_173761.3	NM_173761.3
ILMN_1216689	Aplp2		1.23151	-1.26151	-2.09245	-2.21088	-1.03565	-3.15182	-1.31387	-1.16929	-3.60408	-3.04821	1.73514	1.75718	-3.09475								GGCCCTAGCCGTGCCTCGTCCCACTATGCACAGATTGAAACTTCACCTAC	NM_009691.1	NM_009691.1
ILMN_1213872	Supt3h	109115	1.09937	-1.28395	-3.08876	-2.80388	2.07469	-2.72567	1.03143	-1.23339	-8.76451	-7.08699	-1.19022	1.61523	-1.4689	Mus musculus suppressor of Ty 3 homolog (S. cerevisiae) (Supt3h), mRNA.		GO:0005634	GO:0003677	chr17	44582791	44582840	CGAAGAGGGAGTGGTTCACCGAGGTCATTCTTGCCTGTCCTGCCGGAAAA	NM_178652.1	NM_178652.1
ILMN_1243898	Fbxw2		1.48064	-1.4106	-2.63821	-1.35207	1.54629	-1.06542	1.10816	-1.30249	-6.92537	-3.74598	-1.80954	-1.15461	-1.16651								ACAGACCCCATCCATTAGAGTAATACCACACAGCCTAAGGACACCACAGC		AK005103
ILMN_3002943	Tmed10	68581	-1.04981	-1.06813	-1.4386	-2.19985	-2.33725	-6.39064	-1.07939	-1.06663	-2.88455	-2.3134	1.25765	-1.23183	-7.29561	Mus musculus transmembrane emp24-like trafficking protein 10 (yeast) (Tmed10), mRNA.	GO:0006886|GO:0006810|GO:0015031|GO:0006903	GO:0016021|GO:0042589|GO:0016020|GO:0005792		chr12	86682025	86682074	TCCTGTTTTCTGACGTGTGCCTTCCCCCCTAAGGAGCAGTGACAGCCGCT	NM_026775.4	NM_026775.4
ILMN_2678019	Psmd8	57296	-1.04134	1.04812	-1.00287	-1.17147	2.06622	-1.85871	-1.03415	-1.14318	-2.74665	-2.21458	2.75661	1.99123	-1.39242	Mus musculus proteasome (prosome, macropain) 26S subunit, non-ATPase, 8 (Psmd8), mRNA. XM_001002011		GO:0005829|GO:0043234		chr7	28883094	28883143	GGGACTCTTCTATCCAGCTGTGGATGCGTTTTGGTGTTGGGCCAGGGACT	NM_026545.1	NM_026545.1
ILMN_2603182	Tfam	21780	1.1544	-1.46348	-1.32061	-1.80237	-2.85581	-3.98823	1.11891	1.01635	-2.82361	-2.91235	-1.86855	-2.77539	-3.53531	Mus musculus transcription factor A, mitochondrial (Tfam), mRNA.	GO:0006350|GO:0006355|GO:0006350|GO:0006355	GO:0005667|GO:0005739|GO:0005634|GO:0005667|GO:0005739|GO:0005634	GO:0003677|GO:0003700|GO:0003677|GO:0003700	chr10	70623804	70623853	GAAGACGGAGTTGTCATTGGGATTAGGCCCAAGAAACCAGTTAGGTCTCA	NM_009360.2	NM_009360.2
ILMN_1260381	Cyld		-1.05118	-1.12383	-1.25826	-2.56136	-2.8197	-4.59791	1.15326	1.19853	-1.80967	-2.66338	-1.33105	-1.814	-3.97232								ACAGACCCACAGTCCAGAGAAAGTGAAGCTGGCTCAGAGTTAGCACCAAC		NM_173369
ILMN_1249598	Cyld		1.08707	1.07904	-1.18843	-2.16867	-2.84052	-7.45072	1.11229	1.10551	-2.15885	-2.27414	-1.40249	-1.61427	-7.96897								GACCGTGGTGGATGCTGTAGAGTGCTTGTTGTCTGAGTGTTGTTTTGTGG		NM_173369
ILMN_1249755	Zranb1		1.19096	-1.40369	-2.2821	-2.68187	-1.13809	-2.41177	-1.1926	-1.19766	-2.67442	-2.48214	1.98587	1.47056	-1.77447								CCATGGAGAACGATGGCTATGGCAACCGAGGTGCTGGTGCTAATCTGAAC		NM_207302
ILMN_3163053	Commd3	12238	1.14868	1.11157	1.24624	-1.63028	-2.47078	-7.24294	1.13121	1.11756	-1.66936	-2.2632	1.18143	-1.31156	-6.25228	Mus musculus COMM domain containing 3 (Commd3), mRNA.	GO:0000160		GO:0003674	chr2	18593680	18593729	AATTTGGGGAGGCTGATGACCCCAGGAGCCTAGAGGAAAACCAGACGCGC	NM_147778.2	NM_147778.2
ILMN_2595842	Def6	23853	-1.01436	-1.13952	1.81862	-1.22973	-2.39095	-6.49835	1.30906	1.09258	1.1155	-1.17664	-1.02819	-1.74901	-7.83146	Mus musculus differentially expressed in FDCP 6 (Def6), mRNA.				chr17	27955800	27955849	CCTCAATGGTGGAGATGAGACTCCCATCCTAGCTTTGGCCTCTCAGGAAG	NM_027185.1	NM_027185.1
ILMN_2914957	Znhit3	448850	-1.02344	-1.00493	1.02679	-1.48759	-2.0392	-2.90313	1.09514	1.15605	1.05664	-1.59286	-1.71814	-1.42872	-2.47444	Mus musculus zinc finger, HIT type 3 (Znhit3), mRNA.			GO:0046872|GO:0008270	chr11	84727546	84727595	CACCATACGCAGCATGCACACGTGGGTCTTCCTCTACCACATGGCTCGCT	NM_001005223.1	NM_001005223.1
ILMN_2632942	Sumo1		-1.29355	-1.31763	-1.41065	-1.76366	-1.09602	-2.15408	1.01029	-1.01382	-2.88554	-2.36082	-1.2358	1.1189	-2.31178								CCTGCAGCCGCGGTGTTGTGCTGTAGAGAAGGGACGGATTTGTAAACCTC		NM_009460
ILMN_2632940	Sumo1		-1.15323	-1.06466	-1.17735	-1.23191	-1.24115	-2.61603	-1.02982	-1.25912	-3.45179	-2.57171	-1.36516	1.02215	-2.6184								TCCCTGCAGCCGCGGTGTTGTGCTGTAGAGAAGGGACGGATTTGTAAACC		NM_009460
ILMN_2704509	Sumo1		1.0356	-1.00644	-1.23878	-1.83065	-1.8964	-4.56988	-1.0189	-1.11218	-2.69509	-2.94785	-1.47787	-1.7031	-5.30749								GGCCTGGGACATGGGTTTTCAAGGGACATCGTCTGTACCAGCTTCATTAA		NM_009460
ILMN_1221624	Slc35b3	108652	1.1065	-1.18117	-1.80381	-2.6008	-3.06571	-12.3463	1.13683	-1.27088	-4.01837	-3.24628	-1.04073	-2.1493	-13.0881	Mus musculus solute carrier family 35, member B3 (Slc35b3), mRNA.	GO:0006810|GO:0006810|GO:0006810	GO:0005739|GO:0016020|GO:0005739|GO:0016020|GO:0005739|GO:0016020	GO:0005351|GO:0005351|GO:0005351	chr13	38939872	38939921	GCAGCGCGGTACTGTGAGTGGCACTGTGTCTCCATTCCGTTTTGCTGGTG	NM_134060.2	NM_134060.2
ILMN_2948971	Slc35b3	108652	1.16888	-1.06214	-1.82822	-2.81358	-3.22159	-9.09375	1.27471	-1.0585	-3.21412	-3.20177	-1.06558	-1.8348	-11.8783	Mus musculus solute carrier family 35, member B3 (Slc35b3), mRNA.	GO:0006810|GO:0006810|GO:0006810	GO:0005739|GO:0016020|GO:0005739|GO:0016020|GO:0005739|GO:0016020	GO:0005351|GO:0005351|GO:0005351	chr13	38939897	38939946	AGACTGATTGGAAATCCTCCCAGCCTGCAGCGCGGTACTGTGAGTGGCAC	NM_134060.2	NM_134060.2
ILMN_2712427	Arih1		1.12477	-1.17383	-2.00113	-2.08921	1.5862	1.06371	1.09768	-1.04827	-2.72958	-1.87172	-1.01642	1.10587	1.47686								CACAGTTGGATTCACTTTCTCTCATACCCTCAGGTCATGAGTGAATAATG		NM_019927
ILMN_1257428	Fkbp4		1.06178	1.2809	-1.19769	-2.70928	-3.7178	-9.55976	-1.32993	1.11503	-3.1651	-5.95105	-5.53183	-5.03291	-9.74555								ACCTTGCTCTCCTGAGTTGGTATTCCTGATAACGCCCTCTGGTATCACAG		NM_010219
ILMN_2826157	Taf12	66464	1.06553	1.11656	-1.03374	-2.5519	-2.07783	-4.09107	-1.04133	-1.13922	-3.32566	-3.95176	-1.61161	-1.75882	-4.38764	Mus musculus TAF12 RNA polymerase II, TATA box binding protein (TBP)-associated factor (Taf12), mRNA.	GO:0006350|GO:0006350|GO:0006350	GO:0005669|GO:0005669|GO:0005669		chr4	131565304	131565353	CCAAAGGAACAAGCCAGCAGTAGGAGTTGGAGCACTTTCTCTGCCACCAG	NM_025579.1	NM_025579.1
ILMN_2826161	Taf12	66464	-1.01044	1.17272	1.23666	-1.47033	-1.75009	-5.46213	-1.08708	1.18039	-1.79226	-2.80516	-1.59675	-1.64713	-5.73055	Mus musculus TAF12 RNA polymerase II, TATA box binding protein (TBP)-associated factor (Taf12), mRNA.	GO:0006350|GO:0006350|GO:0006350	GO:0005669|GO:0005669|GO:0005669		chr4	131564926	131564975	CTGGTCCCTTTTCCCTGCCGTCTCAAAGAGAAGCAGTGTATCTACCAGAG	NM_025579.1	NM_025579.1
ILMN_1242881	Tmem4	56530	-1.15707	-1.24816	-1.33625	-1.46757	-2.58398	-3.507	-1.14874	-1.23656	-3.17946	-3.14381	-1.73734	-2.89417	-4.18467	Mus musculus transmembrane protein 4 (Tmem4), mRNA.		GO:0005783	GO:0003674	chr10	127759515	127759564	GAACACCCCCAGGAGGGGAAGATGGCAGCATTGCCTTTTATATTACGTTT	NM_019953.1	NM_019953.1
ILMN_1215967	Alg5	66248	-1.08212	-1.10659	-1.12026	-2.2368	-2.97388	-5.70069	-1.01595	-1.0725	-1.75285	-1.88864	1.48122	-1.33442	-5.67828	Mus musculus asparagine-linked glycosylation 5 homolog (yeast, dolichyl-phosphate beta-glucosyltransferase) (Alg5), mRNA.	GO:0007368|GO:0007368|GO:0007368	GO:0005783|GO:0016021|GO:0016020|GO:0005783|GO:0016021|GO:0016020|GO:0005783|GO:0016021|GO:0016020	GO:0004581|GO:0016740|GO:0016757|GO:0004581|GO:0016740|GO:0016757|GO:0004581|GO:0016740|GO:0016757	chr3	54832553	54832602	GATCCTCATGGCAGATGCTGACGGAGCCACAAAGTTTCCAGATGTTGAGA	NM_025442.1	NM_025442.1
ILMN_2660414	Alg5	66248	1.0314	-1.04102	-1.10037	-2.07813	-3.14409	-4.34868	-1.0453	1.02023	-2.26246	-2.32388	1.39549	-1.32565	-3.90514	Mus musculus asparagine-linked glycosylation 5 homolog (yeast, dolichyl-phosphate beta-glucosyltransferase) (Alg5), mRNA.	GO:0007368|GO:0007368|GO:0007368	GO:0005783|GO:0016021|GO:0016020|GO:0005783|GO:0016021|GO:0016020|GO:0005783|GO:0016021|GO:0016020	GO:0004581|GO:0016740|GO:0016757|GO:0004581|GO:0016740|GO:0016757|GO:0004581|GO:0016740|GO:0016757	chr3	54834471	54834520	ACACACAGTGCGGGTTCAAATTACTGACCCGAGAAGCAGCAGCCCGGACC	NM_025442.1	NM_025442.1
ILMN_1222503	Alg5	66248	1.05971	1.04388	-1.06024	-1.78099	-2.24058	-6.49152	-1.13637	-1.09147	-2.02431	-2.30404	1.23911	-1.4991	-11.3753	Mus musculus asparagine-linked glycosylation 5 homolog (yeast, dolichyl-phosphate beta-glucosyltransferase) (Alg5), mRNA.	GO:0007368|GO:0007368|GO:0007368	GO:0005783|GO:0016021|GO:0016020|GO:0005783|GO:0016021|GO:0016020|GO:0005783|GO:0016021|GO:0016020	GO:0004581|GO:0016740|GO:0016757|GO:0004581|GO:0016740|GO:0016757|GO:0004581|GO:0016740|GO:0016757	chr3	54837273	54837322	GTTGCTGGCAGGGCTGGACTGCATTTTTATCCCACATGCAATTTCACTTG	NM_025442.1	NM_025442.1
ILMN_2945348	Glrx	93692	-1.04031	1.76895	4.68601	3.14212	2.27502	-1.0453	-1.02807	1.50484	1.76108	2.11253	3.49152	2.24286	-1.43382	Mus musculus glutaredoxin (Glrx), mRNA.	GO:0045454|GO:0006118|GO:0006810		GO:0019153|GO:0015035|GO:0016740|GO:0009055	chr13	76315882	76315931	TGTCCAGAAAATCCCAAGCAGCTGTGTGTTGATCCGAGTTAGAGGGCCAG	NM_053108.2	NM_053108.2
ILMN_1253851	Hist2h2be		-1.14756	1.21513	1.1705	-1.56838	3.15135	-2.90756	1.0648	1.04971	-3.95185	-4.57143	2.3986	3.2568	-1.57016								AGAAATCGACCGAGCTGCTGATCCGCAAGCTGCCGTTCCAGCGCCTGGTG	NM_178214.1	NM_178214.1
ILMN_2455850	Tm7sf1		-1.24058	-1.56768	-2.54163	-3.09527	-2.4788	-6.91307	-1.24441	-1.20593	-4.83271	-3.07104	1.62083	-1.1601	-5.65891								CCGCCACTCAAGCATTCCAAGTTAAGGGGAAGCAGAGTACCACGGTCTGT	XM_122498.1	XM_122498.1
ILMN_2772027	2410016O06Rik		1.00421	-1.04321	-1.59259	-2.91746	-2.82266	-8.08877	-1.18481	-1.05845	-3.6897	-3.71214	-1.67419	-2.00274	-7.98409								CGGGGCTGAGCTGGGGTCAGTGTGCTGCGCGTTAAGTTTGTATGAACGTC		NM_023633
ILMN_2504433	Tra1	22027	1.02787	1.27271	1.09367	-2.30958	-2.51456	-6.67321	-1.18496	1.08649	-1.9129	-2.65906	-1.8485	-2.95621	-9.93078	Mus musculus heat shock protein 90kDa beta (Grp94), member 1 (Hsp90b1), mRNA.	GO:0006457|GO:0006986	GO:0005783	GO:0050750|GO:0000166|GO:0005524|GO:0051082|GO:0005509	chr10	86168120	86168169	ATACTCTCGCTATGAATCCCGTGTGGAGAGGGAATGTGAAGTTTTGAAGT	NM_011631.1	NM_011631.1
ILMN_1231658	Commd1		-1.09165	1.08746	1.49376	-1.2541	1.21111	-3.80394	-1.07283	1.13366	-1.67377	-2.05224	1.45563	1.27111	-3.35145								GTCACGGCACTCAACTCAGATACACAGCCCTGTTGCCATAATAGAGCTGG	NM_144514.1	NM_144514.1
ILMN_1236274	Vps26		1.11637	-1.08257	-1.6236	-1.99515	-1.83267	-4.68528	1.0475	1.10783	-2.60869	-1.87414	-1.04959	-1.08516	-3.52582								GTGGGTTTCTAAGGACGGCCATGTTCTCCTTCATGTAAGTGCCTGTTCAG	NM_133672.1	NM_133672.1
ILMN_2606947	Rbx1		1.0404	1.17067	-1.05591	-1.82219	-1.30637	-3.72191	1.14896	1.14105	-2.39794	-2.10484	-1.00958	-1.10796	-3.11636								GGAGTTTGGTGTTCCCGCAGCCATATTGTATTTTGTGTCAAATAAAGCCT	NM_019712.2	NM_019712.2
ILMN_2971816	Gltp	56356	-1.0351	-1.04605	-1.06463	-1.77242	1.16728	-6.65434	1.03045	-1.05443	-2.83858	-3.08526	1.09465	1.28728	-1.88666	Mus musculus glycolipid transfer protein (Gltp), mRNA.	GO:0046836|GO:0006810|GO:0006869	GO:0016020		chr5	115119709	115119758	TGTACCAGCAAGCCTTTTCAACCAACTGACTAGGCGCACACAGGTGACCC	NM_019821.2	NM_019821.2
ILMN_2649286	LOC243430		-1.10522	-1.77949	-4.20315	-3.58889	-3.0145	-14.9069	-1.13953	-1.92986	-8.79688	-5.84835	-5.79884	-2.6938	-17.0286								TTGTTGCTCTGGTTTCCAGGTACCAGATGTGACATCCAGATGACCCAGTC	XM_144780.2	XM_144780.2
ILMN_2740652	AW049829	100900	1.12317	-1.59135	-2.61762	-1.54461	1.59778	-1.24937	-1.05231	-1.55521	-3.81197	-3.69339	-1.21383	1.09131	1.0936	Mus musculus HscB iron-sulfur cluster co-chaperone homolog (E. coli) (Hscb), mRNA.	GO:0006457|GO:0006457	GO:0005739|GO:0005739	GO:0051087|GO:0031072|GO:0005515|GO:0051087|GO:0031072|GO:0005515	chr5	111258117	111258166	GATCAAGCTAAGCAAGACTCCTCTCTAGTTGCTAACTTAAAGTTTTAGAA	NM_153571.1	NM_153571.1
ILMN_2914884	Tmem9b	56786	-1.11749	1.10191	-1.47043	-1.85901	-1.92653	-3.61759	1.19522	-1.17434	-3.33157	-2.80321	2.06639	-1.09518	-7.01468	Mus musculus TMEM9 domain family, member B (Tmem9b), mRNA.		GO:0016020|GO:0016020|GO:0016020		chr7	116879740	116879789	CCTGTGGCTGCATTTCATGACCAGTTGGATCTGAAATGCCTGGGGGCTCC	NM_020050.1	NM_020050.1
ILMN_1246495	Tmem9b	56786	-1.33279	1.03433	1.10509	-1.46604	-1.44657	-5.68408	1.21784	-1.03456	-2.15158	-1.64347	2.26241	1.40092	-6.65101	Mus musculus TMEM9 domain family, member B (Tmem9b), mRNA.		GO:0016020|GO:0016020|GO:0016020		chr7	116893557	116893606	GTGAGATGTAAATGCATCTGCCCTCCCTATAAAGAGAATCCTGGGCACAT	NM_020050.1	NM_020050.1
ILMN_2914880	Tmem9b	56786	-1.048	1.13568	-1.25831	-1.70374	-1.93625	-7.94665	1.19382	-1.05053	-3.20956	-2.45645	2.08078	-1.12221	-11.2125	Mus musculus TMEM9 domain family, member B (Tmem9b), mRNA.		GO:0016020|GO:0016020|GO:0016020		chr7	116879811	116879860	GCTGGCTTGTCAGCGTGCTGGCCTCCCCACTTGACTTTTGCACTGACTAC	NM_020050.1	NM_020050.1
ILMN_1240550	Psmb7	19177	1.03141	1.26324	1.7091	1.17676	1.88183	-3.94576	1.0626	1.28724	-1.31553	-1.18786	4.80976	4.13879	-3.23789	Mus musculus proteasome (prosome, macropain) subunit, beta type 7 (Psmb7), mRNA.	GO:0006511|GO:0006511|GO:0006511|GO:0006511	GO:0043234|GO:0005829|GO:0005839|GO:0043234|GO:0005829|GO:0005839|GO:0043234|GO:0005829|GO:0005839|GO:0043234|GO:0005829|GO:0005839	GO:0016787|GO:0004298|GO:0008233|GO:0004175|GO:0016787|GO:0004298|GO:0008233|GO:0004175|GO:0016787|GO:0004298|GO:0008233|GO:0004175|GO:0016787|GO:0004298|GO:0008233|GO:0004175	chr2	38446293	38446342	GTGAGGCTATTGCAGCTGGCATCTTTAATGACTTGGGGTCTGGAAGCAAC	NM_011187.1	NM_011187.1
ILMN_1233153	Psmb7	19177	-1.016	1.44184	1.67056	1.45408	1.90453	-4.01602	-1.01929	1.20338	-1.30181	-1.26434	4.84734	3.92676	-3.27951	Mus musculus proteasome (prosome, macropain) subunit, beta type 7 (Psmb7), mRNA.	GO:0006511|GO:0006511|GO:0006511|GO:0006511	GO:0043234|GO:0005829|GO:0005839|GO:0043234|GO:0005829|GO:0005839|GO:0043234|GO:0005829|GO:0005839|GO:0043234|GO:0005829|GO:0005839	GO:0016787|GO:0004298|GO:0008233|GO:0004175|GO:0016787|GO:0004298|GO:0008233|GO:0004175|GO:0016787|GO:0004298|GO:0008233|GO:0004175|GO:0016787|GO:0004298|GO:0008233|GO:0004175	chr2	38489404	38489453	GGGGGGAGTAGATGTTACTGGACCTCATCTCTACAGCATCTATCCTCATG	NM_011187.1	NM_011187.1
ILMN_2836147	Psmb7	19177	1.00338	1.0545	-1.20511	-1.77412	1.22871	-3.8234	1.11713	1.31263	-2.7271	-2.36508	4.51037	3.02949	-4.19529	Mus musculus proteasome (prosome, macropain) subunit, beta type 7 (Psmb7), mRNA.	GO:0006511|GO:0006511|GO:0006511|GO:0006511	GO:0043234|GO:0005829|GO:0005839|GO:0043234|GO:0005829|GO:0005839|GO:0043234|GO:0005829|GO:0005839|GO:0043234|GO:0005829|GO:0005839	GO:0016787|GO:0004298|GO:0008233|GO:0004175|GO:0016787|GO:0004298|GO:0008233|GO:0004175|GO:0016787|GO:0004298|GO:0008233|GO:0004175|GO:0016787|GO:0004298|GO:0008233|GO:0004175	chr2	38443604	38443653	GCATACCACCCCTACCCCAACCCCATTCTACCCCAACCAGAAAACATGCC	NM_011187.1	NM_011187.1
ILMN_1221340	Psmb7	19177	-1.18219	1.40672	3.40058	2.21419	1.76054	-3.52365	-1.01258	1.26296	1.66402	1.65168	6.5863	3.84799	-3.09274	Mus musculus proteasome (prosome, macropain) subunit, beta type 7 (Psmb7), mRNA.	GO:0006511|GO:0006511|GO:0006511|GO:0006511	GO:0043234|GO:0005829|GO:0005839|GO:0043234|GO:0005829|GO:0005839|GO:0043234|GO:0005829|GO:0005839|GO:0043234|GO:0005829|GO:0005839	GO:0016787|GO:0004298|GO:0008233|GO:0004175|GO:0016787|GO:0004298|GO:0008233|GO:0004175|GO:0016787|GO:0004298|GO:0008233|GO:0004175|GO:0016787|GO:0004298|GO:0008233|GO:0004175	chr2	38498891	38498940	AAGGGGTTCAAGCTCCCGAAAGCTCGGAAAACTGGCACTACCATCGCGGG	NM_011187.1	NM_011187.1
ILMN_2477221	Cited2		-1.02962	1.288	1.29767	-1.23565	-1.80153	-5.6744	1.04299	1.07071	-1.95471	-2.22083	1.17365	-1.66548	-8.6987								GTGGGCCAAACCGTTCTGGATCAGGAAAAGTCATACCGTTCACTTTCAAG		NM_010828
ILMN_2865239	Mrps18b	66973	1.07833	1.03578	-1.96139	-2.03995	-2.86236	-8.91088	-1.01242	-1.06942	-3.06857	-3.3646	-1.7116	-1.87228	-7.32845	Mus musculus mitochondrial ribosomal protein S18B (Mrps18b), mRNA.	GO:0006412	GO:0030529|GO:0005739|GO:0005840|GO:0005763|GO:0005622	GO:0003735	chr17	36047536	36047585	CAAGGGAGTACTGTCTAGGGCTACGTGGTATCCTGTGTCCTGCAAAGGGT	NM_025878.1	NM_025878.1
ILMN_2942573	Gipc1	67903	-1.06132	1.71274	1.57026	3.03523	4.24759	1.04036	1.16546	1.02366	-1.01557	1.62487	4.67902	2.71627	-1.87861	Mus musculus GIPC PDZ domain containing family, member 1 (Gipc1), mRNA.				chr8	86188640	86188688	CCACCTGCATCTGCATTCACAGTGCTGGGATTAAAGGTGTGCGTCACCAA	NM_018771.3	NM_018771.3
ILMN_1221919	Clcn3		1.15494	-1.13486	-3.30036	-2.47587	1.43917	-1.78664	1.45682	1.10577	-7.97586	-3.38324	1.70964	1.77514	-1.06272								GGAAGTTCGTTTGTTGAATAGCACAATTCTTTAATCTGCGGGACTCGTCC	NM_007711.1	NM_007711.1
ILMN_2897020	Dhrsx	236082	1.06205	-1.00823	1.03665	-1.53983	-1.97988	-3.30229	-1.05826	-1.05575	-2.15127	-2.38852	1.46928	-1.17119	-3.69791	Mus musculus dehydrogenase/reductase (SDR family) X chromosome (Dhrsx), mRNA.				chr4|NT_166291.1	35991	36040	CTAGGATCGGACCTCACACAGCCGAGGTTTTACCCAACAGACTGGCACCG	NM_001033326.2	NM_001033326.2
ILMN_2883268	Lrrk2	66725	1.00544	-1.07278	-2.19239	-1.69515	-1.24576	-3.62103	1.13928	-1.14611	-2.05396	-1.57603	-1.75511	-1.10363	-2.05479	Mus musculus leucine-rich repeat kinase 2 (Lrrk2), mRNA.	GO:0007264|GO:0007264		GO:0005096|GO:0005525|GO:0004674|GO:0005524|GO:0005488|GO:0000166|GO:0003674|GO:0016740|GO:0016301|GO:0005096|GO:0005525|GO:0004674|GO:0005524|GO:0005488|GO:0000166|GO:0003674|GO:0016740|GO:0016301	chr15	91645103	91645152	GAATGTCATGCTGGTTTTGGGGTACAAGCGGAAGAGTACAGAGGGTATCC	NM_025730.2	NM_025730.2
ILMN_3160648	Usp7	252870	-1.12794	-1.12772	-1.21705	-1.6968	-1.49835	-6.56244	1.06592	-1.00661	-1.96386	-1.9442	1.09301	1.24002	-3.62213	Mus musculus ubiquitin specific peptidase 7 (Usp7), mRNA.		GO:0005737|GO:0005634	GO:0008233|GO:0003674	chr16	8690940	8691248	GCCACAACCTGGTAACATGTCTCATCCTCGGCCTTGGCTAGGGCTTGACC	NM_001003918.1	NM_001003918.1
ILMN_2748164	Hist1h3b		-1.13887	1.51574	1.6713	-1.51503	3.1803	-1.97318	1.23063	1.42499	-2.97948	-3.40038	2.64853	3.22293	-1.7746								AGGCGAGCGAGGCCTACCTTGTGGGTCTGTTTGAGGACACCAACCTGTGC		NM_178203
ILMN_1229318	Pdk1		1.22188	-1.05647	-2.26692	-1.59391	-1.61194	-3.29658	1.50396	-1.0712	-2.03345	-1.4574	2.7099	1.30017	-2.32159								CACTGTCCACTGTCTGGGATATTTATAACCTCCTCTGTTAGGTGATGGGG	NM_172665.1	NM_172665.1
ILMN_2855310	Mpl	17480	-1.42082	1.26274	-4.78829	-2.23191	-1.26555	-9.24516	1.46308	-1.14312	-13.056	-2.8162	2.84348	1.24982	-6.3468	Mus musculus myeloproliferative leukemia virus oncogene (Mpl), mRNA.	GO:0050875|GO:0050875	GO:0016020|GO:0005622|GO:0016020|GO:0005622	GO:0004872|GO:0004896|GO:0004872|GO:0004896	chr4	118115102	118115151	GTTTCTTGCTCCTGGATAGTGAGTTGAAAGGCAAGGGTTAGGATCTGTCC	NM_010823.1	NM_010823.1
ILMN_1249578	Sorl1		1.25338	-1.27875	-2.31541	-2.02494	-3.13686	-11.1948	1.35091	-1.11842	-3.1902	-1.67839	-1.8893	-1.69628	-11.9381								GGGTCATAACTACACTTTCACGGTCCAAGCGCGGTGTCTCTTTGGTAGCC		NM_011436
ILMN_2774941	Cct6a		-1.12202	1.26464	1.28579	-1.77296	-3.55244	-9.80845	-1.2035	1.28989	-1.28303	-2.05636	-1.04975	-2.15044	-10.6685								GCCGATGGTGGCTGCAGAGATGGGTGTGTGGGATAACTACTGTGTGAAGA		NM_009838
ILMN_1218617	2610528A15Rik		1.11288	1.13393	-1.43416	-2.72922	-2.7049	-7.00125	1.02959	1.04927	-2.64698	-3.24748	-1.57773	-2.09062	-9.46307								CTGATTGCAACTGACTACAAACGCTTCCCAGTGTTCAGTGGTTCACAAGC	NM_028151.1	NM_028151.1
ILMN_1257962	Ddx1	104721	-1.05722	1.04589	1.02895	-1.85575	-2.27062	-2.55325	-1.39148	1.00791	-1.71856	-1.96412	-1.1223	-1.56805	-2.32989	Mus musculus DEAD (Asp-Glu-Ala-Asp) box polypeptide 1 (Ddx1), mRNA.	GO:0006096|GO:0006096		GO:0005524|GO:0000166|GO:0004618|GO:0004386|GO:0005524|GO:0000166|GO:0004618|GO:0004386	chr12	13227571	13227620	GCAACCGTGGGAAGGGATGCTATAACACTAGACTCAAGGAAGATGGCGGC	NM_134040.1	NM_134040.1
ILMN_2844316	Ddx1	104721	-1.03872	-1.0328	1.08727	-2.01719	-3.08441	-5.90745	-1.26961	1.0262	-2.27921	-3.55303	-1.26096	-1.88993	-5.25095	Mus musculus DEAD (Asp-Glu-Ala-Asp) box polypeptide 1 (Ddx1), mRNA.	GO:0006096|GO:0006096		GO:0005524|GO:0000166|GO:0004618|GO:0004386|GO:0005524|GO:0000166|GO:0004618|GO:0004386	chr12	13227216	13227265	CCGAGATAGAAGAGCACCTGAACTGCACCATTTCCCAGGTCGAGCCAGAT	NM_134040.1	NM_134040.1
ILMN_2667384	Slc6a9		1.39083	-1.33342	-4.29415	-1.4485	5.18822	1.78249	-1.04624	-1.26755	-7.96768	-2.79042	2.81509	3.46338	1.23173								CCCGCCGCTGCCCAGTGTGTGCAGAACTAGGGTTTTAAAGTCCGTAGGTT		NM_008135
ILMN_1221820	1810037B05Rik		1.17643	-1.29747	-6.35386	-3.67195	-2.03721	-11.6382	1.19353	-1.60956	-9.44873	-5.62485	-5.59678	-2.05781	-25.6619								CTAGCACGTTTTCCTTATAGGATCCCTGTCATGGCGTATGTCCTATACCC	XM_129390.2	XM_129390.2
ILMN_3161652	Clec4a3	73149							1.06083	1.72362	-1.86416	1.24887	1.76712	-1.0397	-3.21633	Mus musculus C-type lectin domain family 4, member a3 (Clec4a3), mRNA.			GO:0004872|GO:0005529	chr6	122916570	122917495	AAATCATCGTCAGAGTACTGGATGGGGCTGGAGTGATATCCCTTGCAGTG	NM_153197.3	NM_153197.3
ILMN_2913089	Brd9	105246	1.1662	-1.20963	-1.0936	-2.2915	-2.78832	-6.78106	1.00217	1.01549	-2.05601	-2.39917	-1.58762	-1.65212	-7.59376	Mus musculus bromodomain containing 9 (Brd9), mRNA.				chr13	74098020	74098069	TCTGTGTCTCCTGAGCACCAGCAGCCAAGCCTGTTCATGATGATGTGCAC	NM_001024508.2	NM_001024508.2
ILMN_2839479	Edg6	13611	1.05202	-1.39786	1.80947	1.16768	-2.14614	-2.45868								Mus musculus endothelial differentiation, G-protein-coupled receptor 6 (Edg6), mRNA.	GO:0007165|GO:0007189	GO:0005887|GO:0016020	GO:0004872|GO:0004871|GO:0004930	chr10	80961429	80961478	CAGCCATTAATCCTCTCATCTACTCCTTCCGCAGCCGTGAGGTGCAGCGC	NM_010102.1	NM_010102.1
ILMN_2664548	Pgls	66171	-1.07093	-1.29607	-2.74024	-3.46077	-1.61056	-7.50072	-1.03832	-1.26812	-5.49421	-4.20992	1.10966	1.02865	-9.34748	Mus musculus BCNP1 homolog (Bcnp1), mRNA.			GO:0016787	chr8	74525168	74525217	TTCCACATTGTAGGGGGTGCGCCATGCACGCCGTGGGCACTTCGGGTGTT	NM_025396.1	NM_025396.1
ILMN_2771712	Ankfy1		1.21104	1.2497	-1.02074	-1.36741	-2.64876	-5.40027	-1.01288	1.13095	-2.09933	-1.89894	-1.62582	-1.65312	-6.42219								ACTGACTTGCCAGTTTGGCAGCTGTGTGGAACTGGGCGTTCCATGATATC		NM_009671
ILMN_2513451	1110046J11Rik		1.24223	-1.72631	-5.60345	-4.06659	-2.55645	-13.0213	1.06204	-1.47537	-7.96925	-4.56244	-1.95893	-1.77354	-13.9258								CTCCCGCTCCTGCAGTGTGAGTCTCCAGAGCTATCGAAGGCTTTCAGAAC
ILMN_2644350	Thy1	21838	1.14128	1.39099	3.02301	1.26367	-1.79073	-3.84566	1.42093	1.23973	1.35998	-1.23321	-2.64215	-2.06946	-5.97102	Mus musculus thymus cell antigen 1, theta (Thy1), mRNA.	GO:0007010|GO:0030336|GO:0045576|GO:0048147|GO:0043066|GO:0046549|GO:0050860|GO:0001525|GO:0048041|GO:0050731|GO:0006469|GO:0050870|GO:0016337|GO:0043547|GO:0050852|GO:0050771|GO:0051281	GO:0005829|GO:0030426|GO:0005886|GO:0016020|GO:0009897|GO:0045121	GO:0048503|GO:0005100	chr9	43799400	43799449	GGGCAGGCGGTGGAGTGAGATCCGGCGTGCACACTTTTTGGAAGATAGCT	NM_009382.2	NM_009382.2
ILMN_2604227	Sfrs14	234373	1.07659	-1.10421	-1.87425	-2.43974	-1.89939	-7.81624	1.08083	-1.06449	-3.18207	-3.95578	-1.79952	-1.68823	-7.74855	Mus musculus splicing factor, arginine/serine-rich 14 (Sfrs14), mRNA.	GO:0006396|GO:0006397|GO:0000398	GO:0005634|GO:0005622	GO:0003723|GO:0003676	chr8	72786837	72786886	GTTTGTTCCTGTTCCTGGATGTGCGTCGTGCAAGTTGATTCTGTACCTGG	NM_172755.2	NM_172755.2
ILMN_2740523	Cops2		1.00528	1.0084	-1.19854	1.33825	2.75783	1.06567	-1.07841	-1.11893	-2.87742	-1.23197	1.6206	2.19265	-1.36755								GACAACCCGAATTCTCAGTGGCACGCTGTCACCTAGGGCTCAAGCAGCAA		NM_009939
ILMN_1243525	Pldn		-1.2482	-1.36033	-2.10822	-2.68218	-2.35789	-5.18527	1.24711	1.0706	-2.07794	-2.64875	-1.06156	-1.98136	-4.60973								CGGGGCGATAGAGAGATCGATAAAGAGGACCAGTGCTCAGAACCTGTAGC	NM_019788.2	NM_019788.2
ILMN_2436369	2010004M13Rik		-1.06558	1.03266	-6.12577	-6.90791	-6.97875	-18.8859	1.18888	-1.35831	-21.9051	-12.4615	-3.30832	-7.2598	-17.5376								CATGCCCTTGTTTCTCCCGAGCTATAGAAAACCTGGTGCACAACAGTAGG
ILMN_2742592	Hist1h2bm		-1.75429	1.07516	-3.79534	-2.65389	1.13194	-4.02091	1.1699	-1.1819	-11.2008	-3.84748	-1.13915	1.13058	-2.45153								GCAAGAAGCGCAAGCGCAGCCGCAAGGAGAGCTACTCGGTGTACGTGTAC		NM_178200
ILMN_2496682	Zfx		1.21405	-1.23094	-1.30783	-2.32358	-2.23122	-4.49293	-1.01861	-1.02298	-2.49459	-2.85548	-1.95869	-2.12307	-5.69752								CCCTCCTACTCTTACATAGCCCCCAGTGTTGCATTCCTCAAACGTAGGAA	NM_011768.1	NM_011768.1
ILMN_2595714	Fn1		-1.27746	-2.33624	-6.72644	-19.7222	-25.7934	-31.3551	-2.7478	-1.55933	-19.2157	-11.8363	-7.30511	-4.20419	-6.71586								CCTGAACCAGCCTACAGATGACTCATGCTTTGACCCTTACACGGTTTCCC	XM_129845.3	XM_129845.3
ILMN_1260456	Hsd3b7		-1.0901	1.00167	-2.49664	-2.05592	-2.30942	-6.7169	-1.22368	-1.24953	-6.64204	-2.94329	1.54831	-1.23982	-10.4892								GACATTGTTAGCTTCCTCCCCTAGGATGCCAACCTGTATCTGGCCAAGCC		NM_133943
ILMN_2856798	Rap2ip	51799	-1.05254	1.28843	1.55908	3.87434	8.8264	1.72337	-1.11563	1.1055	1.2487	2.05625	13.6692	18.2969	1.2487	Mus musculus Rap2 interacting protein (Rap2ip), mRNA.				chr11	102218272	102218321	ATGAGTCCCCCAACCCAGGCCACCCTTCAAGAACACCACCAACCTAGCCT	NM_016759.1	NM_016759.1
ILMN_2977624	Rrm1	20133	1.25998	2.61988	5.69973	1.42962	-1.22256	-2.55485	1.08684	2.13368	2.17946	-1.30087	1.01073	-1.55086	-2.60502	Mus musculus ribonucleotide reductase M1 (Rrm1), mRNA.	GO:0006260	GO:0005971	GO:0016491|GO:0005524|GO:0000166|GO:0003824|GO:0004748	chr7	109617077	109617126	TTGCTTGGTTATCAGCAGCTCTGCTTGGACGTGCCTGCCAGGACAGGGAG	NM_009103.2	NM_009103.2
ILMN_1247543	Akr1a4	58810	1.03331	-1.07193	-1.59311	-2.15347	-1.1403	-7.14822	-1.07904	1.23149	-2.62344	-2.10273	2.97337	2.26203	-6.31022	Mus musculus aldo-keto reductase family 1, member A4 (aldehyde reductase) (Akr1a4), mRNA.	GO:0019853|GO:0019853|GO:0019853	GO:0016324|GO:0005829|GO:0016324|GO:0005829|GO:0016324|GO:0005829	GO:0016491|GO:0008106|GO:0004032|GO:0016491|GO:0008106|GO:0004032|GO:0016491|GO:0008106|GO:0004032	chr4	116309195	116309244	GGACACCCTCTGTATCCCTTTAATGACCCATACTGAGACCTATAGTTTCT	NM_021473.2	NM_021473.2
ILMN_3147135	Akr1a4	58810	1.04622	1.08297	-1.00417	-1.19771	-1.00795	-4.70938	1.04145	1.03169	-2.0161	-1.44539	2.6716	2.19525	-5.07272	Mus musculus aldo-keto reductase family 1, member A4 (aldehyde reductase) (Akr1a4), mRNA.	GO:0019853|GO:0019853|GO:0019853	GO:0016324|GO:0005829|GO:0016324|GO:0005829|GO:0016324|GO:0005829	GO:0016491|GO:0008106|GO:0004032|GO:0016491|GO:0008106|GO:0004032|GO:0016491|GO:0008106|GO:0004032	chr4	116311608	116311657	GCGCCATCCTGATGAGCCAGTCCTGCTTGAAGAACCAGTAGTCTTGGCAC	NM_021473.2	NM_021473.2
ILMN_3068754	Akr1a4	58810	-1.04578	-1.06184	-1.13506	-1.30146	-1.05777	-4.92631	-1.02149	1.07633	-1.9687	-1.63873	2.84289	2.23385	-5.40228	Mus musculus aldo-keto reductase family 1, member A4 (aldehyde reductase) (Akr1a4), mRNA.	GO:0019853|GO:0019853|GO:0019853	GO:0016324|GO:0005829|GO:0016324|GO:0005829|GO:0016324|GO:0005829	GO:0016491|GO:0008106|GO:0004032|GO:0016491|GO:0008106|GO:0004032|GO:0016491|GO:0008106|GO:0004032	chr4	116310599	116310648	CAGGTTCAGCGGAAAGTGATCTGCATCCCCAAAAGCATCAATCCTTCCCG	NM_021473.2	NM_021473.2
ILMN_2625428	Trak2	70827	1.0691	1.3235	1.46366	1.77051	4.51634	1.71362	-1.36322	-1.13961	-1.00892	1.16673	2.90544	4.7556	1.97451	Mus musculus trafficking protein, kinesin binding 2 (Trak2), mRNA.		GO:0005886|GO:0005634|GO:0005737|GO:0005886|GO:0005634|GO:0005737|GO:0005886|GO:0005634|GO:0005737	GO:0050811|GO:0050811|GO:0050811	chr1	58976123	58976172	AGAATGACTGAAGAGCTGTCGGGAAAGAGCGACGAGCTGCTCCGGTACCA	NM_172406.2	NM_172406.2
ILMN_2641431	Trak2	70827	1.70258	-1.60349	-2.68846	1.32344	7.75347	2.05159	1.15563	-1.13211	-4.61208	-1.36963	3.41335	6.42044	3.16796	Mus musculus trafficking protein, kinesin binding 2 (Trak2), mRNA.		GO:0005886|GO:0005634|GO:0005737|GO:0005886|GO:0005634|GO:0005737|GO:0005886|GO:0005634|GO:0005737	GO:0050811|GO:0050811|GO:0050811	chr1	58957606	58957655	GAGCCTACCATCTGTTGAAGGCACATTTTACACAGTATTCCAAGCCCCTA	NM_172406.2	NM_172406.2
ILMN_2872698	Trak2	70827	1.64273	-1.43251	-2.00546	1.75158	8.05603	2.36204	1.06689	-1.12204	-3.75141	-1.30384	3.36745	5.82722	2.48097	Mus musculus trafficking protein, kinesin binding 2 (Trak2), mRNA.		GO:0005886|GO:0005634|GO:0005737|GO:0005886|GO:0005634|GO:0005737|GO:0005886|GO:0005634|GO:0005737	GO:0050811|GO:0050811|GO:0050811	chr1	58957416	58957465	CAAGTGTGGCCCTAGGCATGGGATCCCGGGGGCTCCAGGAAAATGCTATT	NM_172406.2	NM_172406.2
ILMN_2914271	Araf	11836	1.22972	-1.09721	-2.34979	-3.77614	-2.72111	-9.76786	1.01542	-1.18283	-4.15	-4.56343	-1.17946	-1.30491	-12.3958	Mus musculus v-raf murine sarcoma 3611 viral oncogene homolog (Araf), mRNA.	GO:0050875|GO:0006468|GO:0050875|GO:0006468	GO:0005739|GO:0005739	GO:0016301|GO:0016740|GO:0000166|GO:0008270|GO:0046872|GO:0005524|GO:0004674|GO:0019992|GO:0005515|GO:0004672|GO:0016301|GO:0016740|GO:0000166|GO:0008270|GO:0046872|GO:0005524|GO:0004674|GO:0019992|GO:0005515|GO:0004672	chrX	20437460	20437509	TGGAGAGCTGTTTTATCTCCAATGGCTGTGACTCAGTGCAAGGATTCCAC	NM_009703.1	NM_009703.1
ILMN_2675261	Taldo1	21351	1.06399	-1.00625	-2.48027	-1.45622	2.09515	-1.19119	1.10743	-1.11036	-5.38202	-2.75144	1.76954	1.78175	-1.20492	Mus musculus transaldolase 1 (Taldo1), mRNA.	GO:0006098|GO:0005975|GO:0008152	GO:0005737	GO:0004801|GO:0016740	chr7	141254096	141254145	AAGTAGTGCAACACCCGAGGCCCCAGTCCTGCACCGAGGCTGACCCCAGA	NM_011528.1	NM_011528.1
ILMN_2920800	Sip1	66603	-1.25843	1.56948	3.92403	3.69666	3.04036	4.43686	-1.13848	-1.02771	3.7489	1.87308	1.32953	1.62218	1.63826	Mus musculus survivor of motor neuron protein interacting protein 1 (Sip1), mRNA.	GO:0000398|GO:0000245|GO:0000398|GO:0000245	GO:0005737|GO:0005634|GO:0005737|GO:0005634		chr12	59946036	59946085	GGGGGGTGGTGGATATGGAGACAGGGTTTCTCTGTGTAGCCCTGGCTGTC	NM_025656.1	NM_025656.1
ILMN_2543346	1110002D22Rik		-1.08823	1.35297	1.45779	-1.40323	-2.03366	-8.02445	-1.08602	1.08142	-1.74596	-2.55861	-1.91061	-2.19688	-10.2211								CTCAGGAAGCTGAGGCAGGAGGATCACAAGTTCCAGGCTAGGTTGGCTAC		AK003285
ILMN_1222637	Anp32a	11737	1.22687	-1.09677	-1.88317	-2.76841	-3.00089	-8.95574	1.02713	-1.09205	-3.0957	-3.52449	-1.0627	-1.50905	-8.22082	Mus musculus acidic (leucine-rich) nuclear phosphoprotein 32 family, member A (Anp32a), mRNA.		GO:0005634|GO:0016363|GO:0005634|GO:0016363|GO:0005634|GO:0016363	GO:0016740|GO:0005515|GO:0016740|GO:0005515|GO:0016740|GO:0005515	chr9	62226489	62226538	CCCTGCGTCTCATTGGTACAGAACAACTGCCACTCATTTTTCTCCCGCCC	NM_009672.2	NM_009672.2
ILMN_2934028	Ttll11	74410	-1.74083	1.05735	-4.5494	-2.67373	-1.78567	-4.62523	1.32614	-1.38988	-8.38242	-2.24453	1.38316	-1.54564	-6.85933	Mus musculus tubulin tyrosine ligase-like family, member 11 (Ttll11), mRNA.	GO:0006464		GO:0005524|GO:0016874|GO:0004835	chr2	35607588	35607637	TCACCTGTGCGTCCTCTCTGTGTTCCGTAGGGCATTTTGCCTCACACGGC	NM_028921.1	NM_028921.1
ILMN_2677876	Arhgap4	171207	1.09619	-1.14822	-1.93567	-2.21594	-2.99053	-8.38207	1.13892	-1.14115	-2.9676	-3.04063	-5.47068	-2.35958	-12.4838	Mus musculus Rho GTPase activating protein 4 (Arhgap4), mRNA.	GO:0007165|GO:0051301	GO:0005622	GO:0003674|GO:0003743|GO:0005096	chrX	71139979	71140028	GGCCTATTGCTTCACCTCAGCCCTCTTCTAGGTCTCTTGGGAGGTAGCAA	NM_138630.1	NM_138630.1
ILMN_2867076	H2-Oa	15001	1.06875	-1.45163	-4.41914	-3.17651	-2.57172	-9.21767	1.28369	-1.34576	-5.18316	-3.36054	-3.94633	-1.62051	-13.3164	Mus musculus histocompatibility 2, O region alpha locus (H2-Oa), mRNA.	GO:0045580		GO:0045012|GO:0003823	chr17	34231387	34231436	AAGGGAGTGGCCCAGACCAGCTTCTACTCTCAGCCTAACCACAGGTTCCG	NM_008206.1	NM_008206.1
ILMN_3104025	Asb13	142688	1.03079	1.18063	-2.76387	-4.10473	-3.23866	-11.4398	1.15425	1.31872	-5.13301	-4.19169	-2.4713	-2.6218	-9.75628	Mus musculus ankyrin repeat and SOCS box-containing protein 13 (Asb13), mRNA.	GO:0007242		GO:0003674	chr13	3650880	3650929	GGCACTGGAGTCTGCCTCTTTCGTCTTTGTAACAGAATCTTGCCTCTAGC	NM_178283.3	NM_178283.3
ILMN_1239843	Clecsf12		-1.62837	1.80815	-1.04162	1.23024	-1.72617	-3.47718	-1.12053	2.36708	-2.05662	1.33031	-1.71797	-1.01217	-3.2325								GCCTTTCCCGCAATCAGAGTGAAGGGCCATGGTTCTGGGAGGATGGATCA		NM_020008
ILMN_2975377	1110061O04Rik	97287	-1.03347	-1.01172	-2.62182	-1.93622	-1.40992	-8.82353	1.23665	-1.1298	-4.29955	-2.21599	3.43265	1.60419	-7.90612	Mus musculus myotubularin related protein 14 (Mtmr14), mRNA.				chr6	113231093	113231142	AACCCCATTCTGCAATTTTTGTTTCCTGGGAAGGAGAATCACCTGCGCTG	NM_026849.1	NM_026849.1
ILMN_2975375	1110061O04Rik	97287	1.13552	1.03773	-1.4223	-1.1405	-1.32563	-5.9604	1.19569	-1.28941	-3.7313	-1.80869	3.19642	1.23289	-7.75237	Mus musculus myotubularin related protein 14 (Mtmr14), mRNA.				chr6	113231031	113231080	AGAATTGTGTTGGAGGGTACAGGGGCGTTCCCAGGGCCTCATGGAGATTA	NM_026849.1	NM_026849.1
ILMN_2617505	1110061O04Rik	97287							1.27452	-1.02719	-1.25375	-1.0363	4.00339	1.9655	-2.3664	Mus musculus myotubularin related protein 14 (Mtmr14), mRNA.				chr6	113203738	113203787	GGCCACACTGGCTGGATGGGGAGAGCTATATGGACGCTCGGGATACAACT	NM_026849.1	NM_026849.1
ILMN_2968907	Tipin	66131	1.01286	2.1416	2.81431	1.12791	-1.336	-2.29186	1.19973	1.69539	1.28242	-1.46485	1.23014	-1.21312	-3.41372	Mus musculus timeless interacting protein (Tipin), mRNA.		GO:0005737|GO:0005634	GO:0005515	chr9	64102378	64102427	CACTGCTGATGGTCCACATGATGTTCCTTTCGCCAGTACACATGAAGAGG	NM_025372.1	NM_025372.1
ILMN_2768926	Abcf1	224742	1.16978	1.15136	1.16963	-1.78226	-2.04226	-7.46461	-1.06716	1.13092	-1.37974	-1.91518	1.33511	-1.23471	-9.88085	Mus musculus ATP-binding cassette, sub-family F (GCN20), member 1 (Abcf1), mRNA.			GO:0005524|GO:0016887|GO:0000166|GO:0017111|GO:0005524|GO:0016887|GO:0000166|GO:0017111|GO:0005524|GO:0016887|GO:0000166|GO:0017111	chr17	36094012	36094061	AGAGGTGACCTTTGCTGTGCTGGGTTCCCCTCAGGCCTAGTTAAGGTGGC	NM_013854.1	NM_013854.1
ILMN_3013874	LOC434858	434858	-1.15762	-1.0321	1.2412	-1.57869	-2.2657	-5.61283	-1.08683	-1.01154	-1.33869	-1.54192	1.83503	-1.46678	-8.21596	Mus musculus predicted gene, EG434858 (EG434858) on chromosome X.				chrX	138732057	138732106	CTTTGACGCTGCCGAGGAAGCATCGCTGAAGGCTCTTGTAACTCTACCGT	NR_002883.1	NR_002883.1
ILMN_2743013	Ncf4	17972	1.01633	-1.23891	-1.27619	2.08191	1.73868	-1.10607	-1.07355	-1.11155	-1.76254	1.47895	4.43478	3.45861	1.21386	Mus musculus neutrophil cytosolic factor 4 (Ncf4), mRNA.	GO:0006118|GO:0007242	GO:0005737	GO:0035091|GO:0005515	chr15	78092903	78092952	GATGTAAGATGCAAACCTCCTGGCCCAGAGTGCCTACTGGACAGGATTCT	NM_008677.1	NM_008677.1
ILMN_1216072	Gtpbp4	69237	-1.04519	-1.06873	-1.688	-3.31575	-3.71724	-10.9267	-1.07047	1.0066	-2.71541	-3.45434	-1.34009	-1.99021	-11.7587	Mus musculus GTP binding protein 4 (Gtpbp4), mRNA.	GO:0007046|GO:0007264	GO:0005634	GO:0000166|GO:0005525	chr13	8972134	8972183	TGCGCAGTTTGGGTTTTTATGTCCAGTGCGTTCCGTACTTGATGAGCTTC	NM_027000.2	NM_027000.2
ILMN_3000008	Vps25	28084	-1.02258	1.17325	-1.28636	-1.37934	-1.23217	-5.68703	1.25383	-1.12733	-2.87666	-1.78086	2.45621	1.45866	-5.65255	Mus musculus vacuolar protein sorting 25 (yeast) (Vps25), mRNA.	GO:0006355|GO:0006810|GO:0006350|GO:0015031|GO:0006355|GO:0006810|GO:0006350|GO:0015031	GO:0005634|GO:0005739|GO:0005634|GO:0005739		chr11	101120490	101120539	CCCTTTATTTCTGTCCCTGGGATAGAGTAAGCCCACAGTGCCACGGAGAA	NM_026776.3	NM_026776.3
ILMN_1259848	Vps25	28084	1.09997	1.17622	1.11091	-1.13922	-1.18018	-6.3563	1.24904	-1.12237	-2.31338	-1.2255	3.01551	1.65302	-6.86696	Mus musculus vacuolar protein sorting 25 (yeast) (Vps25), mRNA.	GO:0006355|GO:0006810|GO:0006350|GO:0015031|GO:0006355|GO:0006810|GO:0006350|GO:0015031	GO:0005634|GO:0005739|GO:0005634|GO:0005739		chr11	101120298	101120347	TCACTGTCAGCGATGGCCGAGGAGTCAAGTTCTTCTAGCAGAGACCTGGC	NM_026776.3	NM_026776.3
ILMN_2665008	1700093E07Rik	106572	-1.09963	-1.54101	-3.28532	-3.16932	-3.57359	-8.90635	-1.84049	-1.44607	-7.11582	-2.37537	1.01276	-1.88552	-10.3013	Mus musculus RAB31, member RAS oncogene family (Rab31), mRNA.		GO:0016020	GO:0000166	chr17	66001258	66001307	GTGACTCAGCAGTCATACCGTCACACAGACTGTCGCCCTCTCCGGTGTTT	NM_133685.1	NM_133685.1
ILMN_1223978	Sema4b		1.20215	-1.28799	-10.1161	-5.23327	2.6039	-1.18752	-1.0731	-1.52665	-17.3197	-12.3064	-1.48118	1.77823	1.64326								GCCTAGGATATAGTGGTGGATGCTTAGAAGAAGATGGGGTGGCCAGGACC		AK028896
ILMN_1258357	Dok3		1.12619	-1.12011	-5.82027	-3.56201	-2.22627	-8.04715	1.0231	-1.21891	-9.16639	-3.74491	-1.12727	-1.34785	-13.3423								GAGGAGCCACACTCTGCCCTACCTCCTCCCTCAGACTGTACAGATTGAAC	NM_013739.1	NM_013739.1
ILMN_2604205	4933407N01Rik		-1.02461	-1.37299	-2.74312	-2.11606	-1.42539	-3.27726	1.06374	-1.4642	-6.50139	-3.92994	1.27829	-1.83632	-2.61068								GAACAACCCACATTTCCAAGCTGACAGATGACCAGCTCATCAAGGAGTTC	NM_025745.2	NM_025745.2
ILMN_1252437	4933407N01Rik		-1.04077	-1.10675	-2.13393	-2.32505	-1.46274	-2.49904	1.20331	-1.45973	-7.55966	-3.54108	1.30401	-1.57707	-2.26804								AATCAGACTCTCCTCATGCTGTCACTGTGTATATGCTAGAGCCTCACTCG	NM_025745.2	NM_025745.2
ILMN_2653735	4933407N01Rik		-1.02326	-1.26663	-2.24729	-2.27237	-1.59479	-2.2586	1.17015	-1.44264	-7.20784	-3.73023	1.32401	-1.54872	-2.40907								GAATCAGACTCTCCTCATGCTGTCACTGTGTATATGCTAGAGCCTCACTC	NM_025745.2	NM_025745.2
ILMN_1215120	Sema4a	20351	1.01746	2.02897	3.00495	1.79595	-1.49503	-2.96538	1.17054	2.10558	1.78265	1.81307	1.37772	1.15655	-4.11457	Mus musculus sema domain, immunoglobulin domain (Ig), transmembrane domain (TM) and short cytoplasmic domain, (semaphorin) 4A (Sema4a), mRNA.	GO:0030154|GO:0007275	GO:0016020	GO:0004872	chr3	88239977	88240026	GGGGGGCATAATCTGAGCCTTGTTCCCTTGTCCAGTGTGGCTGACCCTTG	NM_013658.2	NM_013658.2
ILMN_1248410	Rtn3		-1.16176	1.14371	1.00057	-1.10496	-1.24623	-4.25085	1.32604	1.04793	-2.75554	-1.5822	2.08088	1.19517	-3.56886								GAAGTGTCTCTAGGGTCCTCTCTCCAGTTCCAAGGACTCGTATACAGCTC		AK075883
ILMN_2677391	Pqbp1	54633	1.19604	-1.133	-1.29607	-1.5562	1.33407	-2.69852	1.03587	-1.1291	-2.78831	-2.68043	1.10418	1.7694	-1.68782	Mus musculus polyglutamine binding protein 1 (Pqbp1), mRNA.	GO:0006355|GO:0006350	GO:0005634	GO:0003674	chrX			TTCCCCGGGCGCTGTGCTCCGCGCCAATGCAGAAGCCTCCCGAACCAAAC	NM_019478.3	NM_019478.3
ILMN_1231309	Ly9		1.22043	1.05049	-1.15793	-1.74133	-2.7965	-7.16428	1.0266	1.10816	-1.99095	-2.613	-3.52292	-3.10798	-12.2527								CCTGCCATGGCTTAGACTAGCCTGAATTTGATGCCTTCCTCTTCTTGTCA	NM_008534.1	NM_008534.1
ILMN_2707137	Phf17	269424	-1.00321	-1.32643	-1.83885	-6.10903	-3.20828	-7.96678	1.11525	-1.18847	-3.11566	-4.32423	-2.24633	-3.35085	-4.97484	Mus musculus PHD finger protein 17 (Phf17), mRNA.	GO:0006355|GO:0006915|GO:0006950|GO:0030308|GO:0006355|GO:0006915|GO:0006950|GO:0030308	GO:0005634|GO:0005737|GO:0005634|GO:0005737	GO:0008270|GO:0005515|GO:0008270|GO:0005515	chr3	41420495	41420544	GTAACCTTGTACAGAGGATTTTTCACTATGTGCCTAGCTTGGTGTCCATT	NM_172303.3	NM_172303.3
ILMN_2795040	Hist1h2ad	319165	1.0486	2.9365	25.486	5.85757	1.20283	-7.23696	1.26035	2.53625	7.7307	2.78868	2.14448	1.05551	-2.58885	Mus musculus histone cluster 1, H2ad (Hist1h2ad), mRNA.	GO:0007001|GO:0006334	GO:0005694|GO:0005634|GO:0000786	GO:0003674|GO:0003677	chr13	23666342	23666391	GTCTGGACGCGGCAAACAGGGTGGCAAGGCTCGCGCCAAGGCCAAGACCC	NM_178188.3	NM_178188.3
ILMN_2596077	2810474O19Rik		1.08867	-1.28734	-2.86454	-3.22433	-3.39457	-9.49069	-1.08414	1.14627	-4.83014	-2.91887	1.58852	1.03985	-5.92537								GGCTTTAAGCAGCAGTGGCAGAACCCTAATGAGAAAGTCAGCATTGGACA	XM_132966.3	XM_132966.3
ILMN_2531208	LOC232606		-1.21307	-1.17649	-1.65172	-2.11359	-1.63865	-10.5847	-1.105	-1.04879	-2.65894	-2.68624	1.41669	-1.08565	-3.4776								AAATGATTGGCCTGAAGGCTAAGCTCTACCATAAACAGCGCCATGCTGAG	XM_124826.2	XM_124826.2
ILMN_2871881	Uqcr	66594	-1.02502	1.11693	-1.08604	1.07907	4.17278	-2.24706	1.01866	-1.00939	-3.20082	-1.74758	3.15356	3.142	-1.82535	Mus musculus ubiquinol-cytochrome c reductase (6.4kD) subunit (Uqcr), mRNA.	GO:0006810	GO:0016020|GO:0005739|GO:0005743		chr10	79865823	79865872	GCGTAGTCCTGTGGAAGACACTGAGGAAGCTGGACACTGGAGAGGTCTGC	NM_025650.2	NM_025650.2
ILMN_2620930	Ddb1	13194	-1.43496	-1.39309	-1.06919	-1.11658	2.14081	-1.97218	1.24059	-1.11213	-1.5291	-1.02436	3.00308	4.4924	-1.61987	Mus musculus damage specific DNA binding protein 1 (Ddb1), mRNA.				chr19	10704029	10704078	GTAGGTTGTGGGTGTGGGGAGGTTGAGGTAGAGGGAAGAGGGTCGAGAGG	NM_015735.1	NM_015735.1
ILMN_2790246	Herpud1	64209	-1.0308	-1.09289	-2.17087	-3.68812	-2.62135	-8.70411	-1.16473	-1.20512	-4.52974	-4.27972	-1.56219	-1.77126	-12.1886	Mus musculus homocysteine-inducible, endoplasmic reticulum stress-inducible, ubiquitin-like domain member 1 (Herpud1), mRNA.	GO:0006464|GO:0006950|GO:0006986|GO:0006464|GO:0006950|GO:0006986	GO:0016020|GO:0016021|GO:0005783|GO:0005789|GO:0016020|GO:0016021|GO:0005783|GO:0005789		chr8	96918986	96919035	GTGTGCATGTGTGCTCTACATGGAAGTCATAGATGCAGAAACGGTTCTGC	NM_022331.1	NM_022331.1
ILMN_2790241	Herpud1	64209	1.00034	-1.18152	-2.04704	-3.22008	-3.01981	-9.10407	-1.16382	-1.21054	-3.92751	-4.46338	-1.43008	-1.87346	-9.65504	Mus musculus homocysteine-inducible, endoplasmic reticulum stress-inducible, ubiquitin-like domain member 1 (Herpud1), mRNA.	GO:0006464|GO:0006950|GO:0006986|GO:0006464|GO:0006950|GO:0006986	GO:0016020|GO:0016021|GO:0005783|GO:0005789|GO:0016020|GO:0016021|GO:0005783|GO:0005789		chr8	96919164	96919213	TGCAGTGCTTTCCTTTAAACCGAGGGTGGCGACTTGGCAGAGGTAAAACC	NM_022331.1	NM_022331.1
ILMN_2842572	Ndufs6	407785	1.07328	1.29799	1.17561	1.18759	3.30014	-2.02476	1.04002	1.18445	-2.05027	-1.54549	3.3068	4.16012	-2.07478	Mus musculus NADH dehydrogenase (ubiquinone) Fe-S protein 6 (Ndufs6), mRNA.		GO:0005739	GO:0016491|GO:0008137|GO:0003954	chr13	73457366	73457415	TCCTATGGAACATCTCCACGCTGGGTGTTCTGTGTGAGGCCACTGCTCTG	NM_010888.1	NM_010888.1
ILMN_1223045	2810417H13Rik		1.55792	4.16268	20.1005	4.30459	1.62553	1.25117	1.82603	4.01039	5.18482	2.02337	1.11422	1.36707	-1.1651								CGTGCTGCAAATCAGGTTTTATATGTCAGGTCCTTAGCATTTCCCCGTCA	NM_026515.1	NM_026515.1
ILMN_2769065	Sdhb	67680	-1.04793	1.55393	1.65034	-1.17252	1.22752	-4.45844	1.19156	1.5231	-1.25705	-1.21455	3.89372	2.75338	-3.60999	Mus musculus succinate dehydrogenase complex, subunit B, iron sulfur (Ip) (Sdhb), mRNA.	GO:0006810|GO:0006810|GO:0006810	GO:0016020|GO:0005739|GO:0005743|GO:0016020|GO:0005739|GO:0005743|GO:0016020|GO:0005739|GO:0005743	GO:0051539|GO:0008177|GO:0051537|GO:0046872|GO:0009055|GO:0005506|GO:0051538|GO:0051539|GO:0008177|GO:0051537|GO:0046872|GO:0009055|GO:0005506|GO:0051538|GO:0051539|GO:0008177|GO:0051537|GO:0046872|GO:0009055|GO:0005506|GO:0051538	chr4	140529622	140529671	TCTGAAGAAGAAGGATGAGTCCCAGGAGGGCAAGCAACAGTATCTGCAGT	NM_023374.3	NM_023374.3
ILMN_2769064	Sdhb	67680	1.1635	1.70568	1.99931	-1.10508	1.13966	-4.68744	1.06061	1.45313	-1.53261	-1.38045	3.0919	2.28489	-4.55656	Mus musculus succinate dehydrogenase complex, subunit B, iron sulfur (Ip) (Sdhb), mRNA.	GO:0006810|GO:0006810|GO:0006810	GO:0016020|GO:0005739|GO:0005743|GO:0016020|GO:0005739|GO:0005743|GO:0016020|GO:0005739|GO:0005743	GO:0051539|GO:0008177|GO:0051537|GO:0046872|GO:0009055|GO:0005506|GO:0051538|GO:0051539|GO:0008177|GO:0051537|GO:0046872|GO:0009055|GO:0005506|GO:0051538|GO:0051539|GO:0008177|GO:0051537|GO:0046872|GO:0009055|GO:0005506|GO:0051538	chr4	140529621	140529670	ATCTGAAGAAGAAGGATGAGTCCCAGGAGGGCAAGCAACAGTATCTGCAG	NM_023374.3	NM_023374.3
ILMN_1247933	Lyz	17110	-2.04384	-2.80494	-6.38326	-19.1296	-31.0351	-31.1058	-3.99824	-2.24789	-13.851	-18.0298	-12.499	-17.4491	-24.5076	Mus musculus lysozyme (Lyz), mRNA.	GO:0019835|GO:0008152|GO:0019835|GO:0008152|GO:0019835|GO:0008152	GO:0005576|GO:0005576|GO:0005576	GO:0003824|GO:0003796|GO:0016798|GO:0016787|GO:0003824|GO:0003796|GO:0016798|GO:0016787|GO:0003824|GO:0003796|GO:0016798|GO:0016787	chr10	116695288	116696846	ATGGATGGCTACCGTGGTGTCAAGCTGGCTGACTGGGTGTGTTTAGCTCA	NM_013590.2	NM_013590.2
ILMN_2878071	Lyz	17110	-1.35756	1.0855	-1.62846	-1.95921	-2.46331	-5.09725	-1.17236	1.13308	-2.66697	-2.03613	-1.33545	-1.72207	-3.00339	Mus musculus lysozyme (Lyz), mRNA.	GO:0019835|GO:0008152|GO:0019835|GO:0008152|GO:0019835|GO:0008152	GO:0005576|GO:0005576|GO:0005576	GO:0003824|GO:0003796|GO:0016798|GO:0016787|GO:0003824|GO:0003796|GO:0016798|GO:0016787|GO:0003824|GO:0003796|GO:0016798|GO:0016787	chr10	116692033	116692082	GTTCCCAGTGTCATGAGGCATTCAGGAGGACTAGTGAGCTGTGCCTGTCC	NM_013590.2	NM_013590.2
ILMN_2977404	Tmod1	21916	1.56209	-1.61561	-1.96149	1.67393	5.56961	1.76649	-1.18166	-1.25536	-3.36124	-1.7795	2.69161	2.6353	1.19682	Mus musculus tropomodulin 1 (Tmod1), mRNA.	GO:0030239	GO:0005856|GO:0030016	GO:0003779|GO:0005523	chr4	46135549	46135598	CAGGACGAATGCTGGCGTGGAGCTCTTGTGGCTCAGTTCTTTGTGCACTG	NM_021883.1	NM_021883.1
ILMN_2633805	Mrpl43		-1.05197	1.00307	1.04129	-1.39599	-1.9434	-9.61057	-1.20473	-1.17296	-2.05446	-2.18347	-1.11217	-1.73025	-7.95388								TTCGCCCGACGGAACCCAGGAGTCGTAGTATACGTGAACCCGCGCCCGTG	NM_053164.2	NM_053164.2
ILMN_2598222	Mrpl43		1.00844	-1.1081	-1.49928	-2.08983	-2.33528	-10.0617	-1.07265	-1.10243	-3.67427	-2.83354	-1.41832	-2.07198	-10.3907								GATGCAAGCACAGTAAAGAACCAGGCGCTTTGGACCGTGAGAGGGATAGG	NM_053164.2	NM_053164.2
ILMN_2621921	Clcn7	26373	1.17067	-1.05482	-1.24981	-1.61413	-2.41026	-4.53553	-1.1773	1.1065	-2.0487	-1.50471	1.4436	-1.2528	-3.355	Mus musculus chloride channel 7 (Clcn7), mRNA.	GO:0006821|GO:0006810|GO:0006811	GO:0016020	GO:0005254|GO:0005216|GO:0005244|GO:0005247	chr17	24889230	24889279	CAGATGGCACTTTAAACAGTAGTTGCTGTCTGTGTCGGGCAGTGGTGCAG	NM_011930.2	NM_011930.2
ILMN_1217855	Nkg7	72310	1.30191	4.26651	7.16622	3.8529	1.06258	-1.38777	1.41465	3.12764	3.06189	1.97768	-1.46866	-1.55394	-3.43592	Mus musculus natural killer cell group 7 sequence (Nkg7), mRNA.		GO:0016020		chr7	43305757	43305806	CTCAAGTCCAGACATTCTTCTCCTGGTCCTTCTACCTAGGCTGGGTCTCC	NM_024253.3	NM_024253.3
ILMN_2662743	Rad23a	19358	1.1974	-1.82473	-2.20264	1.33475	3.5627	-1.51753	-1.03949	-1.285	-4.78865	-1.82756	1.13482	2.3494	1.27775	Mus musculus RAD23a homolog (S. cerevisiae) (Rad23a), mRNA.	GO:0006289|GO:0006974|GO:0006464|GO:0006281|GO:0006289|GO:0006974|GO:0006464|GO:0006281|GO:0006289|GO:0006974|GO:0006464|GO:0006281|GO:0006289|GO:0006974|GO:0006464|GO:0006281	GO:0005634|GO:0005634|GO:0005634|GO:0005634		chr8	87727818	87727867	TTCCAGGAAGCCCTGAGCCTGAACATGGTTCTGTCCAGGAAAGCCAGGCG	NM_009010.2	NM_009010.2
ILMN_1216295	Rad23a	19358	1.29757	-1.8036	-2.22263	1.20329	3.1742	-1.33308	-1.06643	-1.36887	-4.5798	-1.89141	1.21365	2.48653	1.17837	Mus musculus RAD23a homolog (S. cerevisiae) (Rad23a), mRNA.	GO:0006289|GO:0006974|GO:0006464|GO:0006281|GO:0006289|GO:0006974|GO:0006464|GO:0006281|GO:0006289|GO:0006974|GO:0006464|GO:0006281|GO:0006289|GO:0006974|GO:0006464|GO:0006281	GO:0005634|GO:0005634|GO:0005634|GO:0005634		chr8	87725909	87725958	CATCTCTGATGTAGAGGGGGAGGTTGGTGCCATAGGTGAGGAGGCCCCAC	NM_009010.2	NM_009010.2
ILMN_2637052	Rad23a	19358	1.34305	-1.37833	-2.17841	1.08053	3.14766	-1.71231	1.09935	-1.08536	-4.57317	-1.69286	1.28919	2.70119	1.40895	Mus musculus RAD23a homolog (S. cerevisiae) (Rad23a), mRNA.	GO:0006289|GO:0006974|GO:0006464|GO:0006281|GO:0006289|GO:0006974|GO:0006464|GO:0006281|GO:0006289|GO:0006974|GO:0006464|GO:0006281|GO:0006289|GO:0006974|GO:0006464|GO:0006281	GO:0005634|GO:0005634|GO:0005634|GO:0005634		chr8	87725910	87725959	ACATCTCTGATGTAGAGGGGGAGGTTGGTGCCATAGGTGAGGAGGCCCCA	NM_009010.2	NM_009010.2
ILMN_2693403	Ela1	109901	-1.30348	1.28114	-4.17842	-3.30577	-2.80438	-13.6534	1.39553	-1.18912	-20.3149	-5.34636	1.08871	-1.91002	-9.79606	Mus musculus elastase 1, pancreatic (Ela1), mRNA.			GO:0004252|GO:0016787|GO:0008233|GO:0008125	chr15	100505064	100505113	GTGGCCTCCCCAAGATGGCTCTTAGCTTTGCAATGAGACCTGAAGTAAGC	NM_033612.1	NM_033612.1
ILMN_2756041	Pkm2	18746	-1.23039	1.4058	1.22908	1.16186	-1.05446	-5.02209	1.39052	1.11048	-1.78825	1.08177	3.25955	1.69957	-5.79778	Mus musculus pyruvate kinase, muscle (Pkm2), mRNA. XM_979725 XM_979753 XM_979779 XM_979805 XM_979833 XM_979863 XM_979890 XM_979922 XM_979949	GO:0006096	GO:0005739	GO:0016301|GO:0046872|GO:0016740|GO:0000287|GO:0016772|GO:0004743	chr9	59526873	59526922	CAGAAGGGCGGCAGCATCTCTGGGCTTTGCTTCTGTAGAAAGTTGTCAGA	NM_011099.2	NM_011099.2
ILMN_1242767	Dok1	13448							1.14563	-1.12589	-1.76859	-1.3303	3.34996	2.27124	-1.32838	Mus musculus docking protein 1 (Dok1), mRNA.	GO:0007243|GO:0000165|GO:0007169|GO:0007265|GO:0007243|GO:0000165|GO:0007169|GO:0007265|GO:0007243|GO:0000165|GO:0007169|GO:0007265		GO:0016301|GO:0005158|GO:0005066|GO:0005515|GO:0016301|GO:0005158|GO:0005066|GO:0005515|GO:0016301|GO:0005158|GO:0005066|GO:0005515	chr6	82982548	82982597	CGGAGAACCAACCTAAGTTTTCTGCCTTGGAGATGCTGGAGAATTCGCTG	NM_010070.3	NM_010070.3
ILMN_2704141	Dok1	13448							1.15754	1.28658	-1.43145	-1.19069	3.34346	2.78065	-1.39741	Mus musculus docking protein 1 (Dok1), mRNA.	GO:0007243|GO:0000165|GO:0007169|GO:0007265|GO:0007243|GO:0000165|GO:0007169|GO:0007265|GO:0007243|GO:0000165|GO:0007169|GO:0007265		GO:0016301|GO:0005158|GO:0005066|GO:0005515|GO:0016301|GO:0005158|GO:0005066|GO:0005515|GO:0016301|GO:0005158|GO:0005066|GO:0005515	chr6	82982351	82982400	TCTGGGTAACCTCGCAGAAGACCGAGGCTTCTGAACGCTGCGGCTTGCAA	NM_010070.3	NM_010070.3
ILMN_1245389	scl0001356.1_58		1.12084	-1.49093	-3.16064	-2.87639	-2.64894	-3.86044	-1.23279	-1.49879	-3.16826	-2.86439	-2.89224	-2.52065	-3.34331								AGACCTGCTCTGAATCTGCGCTCCTGGCTGCTGACCATCCTCCACTACCT	XM_135753.4	XM_135753.4
ILMN_1227006	Scnm1		1.0372	1.10038	-1.09825	-1.61218	-1.84422	-3.61794	-1.00042	1.2724	-2.40674	-2.04368	-1.17655	-1.19296	-4.24088								AGGAACCTGAGCCTAGGGAGAGATCAGATGCCAAAGAGTCAGCAGCTCTC		BC028867
ILMN_3023230	Jmjd3	216850	1.09301	1.06275	-1.18386	-1.9637	-1.14844	-2.38631	-1.18178	1.08857	-2.46204	-2.22604	1.28136	-1.16444	-2.88568	Mus musculus jumonji domain containing 3 (Jmjd3), mRNA.			GO:0005488|GO:0005488	chr11	69212053	69212102	CCCAGGGGCAGAGGGGGGCTTCCCATTCCTACCCTATTTTCGGTGATTTT	NM_001017426.1	NM_001017426.1
ILMN_1230287	4732429D16Rik		-1.69433	-1.47974	-3.75773	-2.45794	-2.55861	-4.18547	-1.30187	1.17433	-3.71189	-1.91429	-2.29356	-1.78568	-3.49113								AGTCAGCCACATTCCCACTCATGCTCAGACCAACAATCATGGTTAAACTC	NM_145437.1	NM_145437.1
ILMN_2617425	Clptm1		1.17557	1.12576	1.08633	-1.99228	-2.08859	-3.27872	1.00983	-1.12854	-1.52032	-1.79736	1.27312	-1.378	-2.97855								AAAAAGGATTAGCCACTGCAGTCCTCCTTATCTGCTCCTGGTGACTGACC	NM_019649.1	NM_019649.1
ILMN_2892122	Myst1	67773	1.02137	-1.18061	-1.86764	-3.34105	-2.60104	-6.55728	-1.05099	-1.1	-4.8254	-5.49083	-1.82835	-2.26585	-5.72753	Mus musculus MYST histone acetyltransferase 1 (Myst1), mRNA.	GO:0016568|GO:0006350|GO:0006355	GO:0000776	GO:0008415|GO:0016740|GO:0003677|GO:0008270|GO:0046872|GO:0004402	chr7	135068761	135069133	GAAACCACCTATCACAGTGGACTCTGTCTGCCTCAAGTGGGCACCCCCGA	NM_026370.1	NM_026370.1
ILMN_2662926	Egr1		1.53822	1.20536	-1.03453	-1.33623	-1.70577	-4.75592	-1.04092	1.10703	-1.36785	-1.54876	1.7047	1.21394	-5.53674								GCTTATAAACACATTGAATGCGCTCTATTGCCCATGGGATATGTGGTGTG	NM_007913.2	NM_007913.2
ILMN_1230931	2410015M20Rik	224904	1.16348	-1.09585	-1.81936	-1.59829	2.37472	-2.3285	-1.46651	-1.06162	-2.49152	-1.66844	3.22354	3.80489	-1.83301	Mus musculus RIKEN cDNA 2410015M20 gene (2410015M20Rik), mRNA.				chr17	56292834	56292883	CCTCAAGGAACACAGCAAGTAATGGATGCCACCTGCCCCAGCATTATGGG	NM_153152.2	NM_153152.2
ILMN_1235688	Cd151		-1.3617	-1.009	-3.56994	-1.77265	1.60635	-9.9254	1.45986	-1.29554	-10.8921	-2.16997	4.42766	2.96981	-3.97734								TGATCTGCAGTAAGTCTGGGGAGAACCTGAGTACACCACTACACGTTGGG		NM_009842
ILMN_2492403	Cd151		-1.40987	1.05304	-4.08124	-1.58559	1.57913	-6.52925	1.45451	-1.20252	-10.444	-2.01409	4.46401	2.88695	-3.9785								GATCTGCAGTAAGTCTGGGGAGAACCTGAGTACACCACTACACGTTGGGT		NM_009842
ILMN_2608613	D10Wsu52e	28088	1.07054	1.05644	-1.06168	-2.56411	-2.31193	-5.31253	1.01654	1.06673	-2.79149	-2.80252	-1.642	-1.94472	-6.59501	Mus musculus DNA segment, Chr 10, Wayne State University 52, expressed (D10Wsu52e), mRNA.			GO:0003674	chr10	85368712	85368761	AAGACATGAGACTCAAGGCCTGACAAGATCCGAATTGCAGAGCTGTTGCT	NM_145422.1	NM_145422.1
ILMN_3121765	Treml4	224840							1.08116	2.09149	1.10675	1.65784	1.39994	-1.01816	-1.17738	Mus musculus triggering receptor expressed on myeloid cells-like 4 (Treml4), transcript variant 1, mRNA.			GO:0004872	chr17	48413858	48413907	AAGGCAGAACAGGCCAAACTTCCGCTCTACCGAAGCCATCAGGCAAGCCC	NM_001033922.1	NM_001033922.1
ILMN_2694962	Pcsk7		1.03689	1.30016	1.16987	-1.7277	-2.09927	-4.03206	1.14017	1.28114	-1.66348	-1.54246	1.01248	-1.36103	-5.28786								ACCTGTCTTCCTCTGCACCGTGCTCAGGGAAATGGCCTTCATTCCAGAGG	NM_008794.1	NM_008794.1
ILMN_2647873	Nav1		-1.09209	-1.06122	-4.65873	-2.58524	-2.5188	-10.5577	1.34911	-1.27529	-7.64991	-3.43882	1.29087	-1.57445	-6.91108								AGTGCTCTCGAAGCCTACACTTTCCTTCTGGAGCCTGGGACCCTGTTTAC		NM_173437
ILMN_1226829	C1qr1								1.27473	1.03959	-1.39444	1.68183	4.80389	2.30618	-1.601								CCTTTTGTCAGGGGTTATTGTAAATGTTAGTAATTTCGCCTCAAGCCCTC	NM_010740.1	NM_010740.1
ILMN_2544003	Rad23a		1.2442	-1.26818	-2.92724	1.66572	8.26844	1.01484	-1.02668	-1.30476	-5.85533	-1.51937	21.6469	9.81627	1.4216								TGCCCTCAGTGCCAACGAGGTGCCGACTGGTGACTACAATGATGATAATA		AK009733
ILMN_1218533	A630054M16Rik		1.3989	-1.21862	-1.10108	-2.39352	-2.7248	-4.67527	1.1917	1.37811	-2.02284	-1.43353	-1.27267	-1.79234	-3.3959								GCAAGCCCATGCTGGATGACGGCTCAGTTAGTGCTTTGGCTGTTGTTAGG		AK042052
ILMN_1248028	Emp3	13732	-1.13058	-1.12924	1.11087	-1.80886	-2.40029	-5.96371	-1.25043	-1.09746	-1.70834	-1.97705	-1.79406	-1.85516	-6.97703	Mus musculus epithelial membrane protein 3 (Emp3), mRNA.		GO:0016020|GO:0016021|GO:0016020|GO:0016021		chr7	53175687	53175736	ATGTCACTCCTCCTGTTGGTGGTCTCTGCCCTCCACATCCTCATTCTTGT	NM_010129.1	NM_010129.1
ILMN_2984744	Emp3	13732	-1.06472	-1.12205	-1.19901	-2.17877	-2.44687	-6.30334	-1.16102	-1.07026	-2.51726	-2.75048	-1.53441	-1.88659	-7.93426	Mus musculus epithelial membrane protein 3 (Emp3), mRNA.		GO:0016020|GO:0016021|GO:0016020|GO:0016021		chr7	53173454	53173503	GCCTGGGTGGCTTTTCCACTCGCTCTGGTCAGCGGCATTGTCTACATCCA	NM_010129.1	NM_010129.1
ILMN_2686975	9130404D14Rik	227737	-1.023	-1.16728	-1.56493	-2.48649	-5.00446	-6.77757	-1.52452	-1.24587	-2.8196	-2.90199	-1.65007	-1.89318	-4.17249	Mus musculus RIKEN cDNA 9130404D14 gene (9130404D14Rik), mRNA.				chr2	32780685	32780734	GCCTTGGGGGTTTCCACCATCCTTCCAGATATGGTATGAAGAATCTATGC	NM_146119.1	NM_146119.1
ILMN_2442914	BC040823		-1.01646	-1.21932	-2.24463	-5.30999	-3.4917	-8.03255	1.12832	1.00662	-3.46	-4.15753	-1.25075	-2.04802	-6.40818								AGCCACAGAGCTTTGGTTCTGTACTGATGAAGCCACAGCGTGAAAGCTTG		NM_177727
ILMN_1258965	Tmem66	67887	1.08057	-1.10656	-1.5754	-2.25086	-2.69306	-6.66077	1.18435	-1.03628	-2.95678	-2.98906	-1.07824	-1.8208	-8.93702	Mus musculus transmembrane protein 66 (Tmem66), mRNA.		GO:0016020|GO:0016020|GO:0016020		chr8	35233498	35233547	GGCTTTGGACCATGAGTCATTCCCTCGTAGAAACAACGATCCTCTATTGG	NM_026432.2	NM_026432.2
ILMN_2758878	Tmem66	67887	-1.29098	-1.00549	1.63668	1.00109	-2.46692	-5.37722	1.17989	1.06226	-1.07089	-1.20506	1.04535	-1.90012	-5.80207	Mus musculus transmembrane protein 66 (Tmem66), mRNA.		GO:0016020|GO:0016020|GO:0016020		chr8	35224375	35224424	CCCCAGGGTGATACAGTGCCAGAACAAAGGCTGGGATGGCTACGATGTAC	NM_026432.2	NM_026432.2
ILMN_2881296	Tmem66	67887	1.1483	1.05403	-2.09368	-2.38544	-2.7967	-6.92713	1.37687	-1.00342	-4.51548	-3.74296	-1.10295	-1.70279	-7.22859	Mus musculus transmembrane protein 66 (Tmem66), mRNA.		GO:0016020|GO:0016020|GO:0016020		chr8			TTTCAGGCGGTAGCATTCAGACGCAAAAGCATGGAGTTCTCTGTGGAGTC	NM_026432.2	NM_026432.2
ILMN_2669608	2010107H07Rik		1.03443	-1.03616	-1.61459	2.38156	6.25973	1.03359	1.12656	-1.16368	-2.76264	1.57716	5.17839	5.60289	-2.08921								GAGTGCCCGGCAAGCAGCGATTCGGCATCTACAGATTCCTGCCCTTCTTT	XM_354800.1	XM_354800.1
ILMN_2654186	Nedd9	18003	1.12552	1.08214	-1.50864	-1.86554	-2.74045	-6.71953	1.09902	1.07586	-2.62835	-2.33225	-2.4377	-2.32533	-9.36402	Mus musculus neural precursor cell expressed, developmentally down-regulated gene 9 (Nedd9), mRNA.	GO:0007049|GO:0001558|GO:0007067|GO:0051301|GO:0007155|GO:0007049|GO:0001558|GO:0007067|GO:0051301|GO:0007155	GO:0005856|GO:0005634|GO:0005856|GO:0005634	GO:0005515|GO:0005515	chr13	41321150	41321199	GGAGAGCAATTCACTGTGTCTGGCGTGTGGAAGAAGAGGGTCCTGAAGCA	NM_017464.2	NM_017464.2
ILMN_1223678	Nedd9	18003	1.03417	1.07331	-1.4839	-2.28869	-2.70092	-8.53108	1.03011	1.09603	-2.36105	-2.28009	-2.04279	-2.05086	-9.00547	Mus musculus neural precursor cell expressed, developmentally down-regulated gene 9 (Nedd9), mRNA.	GO:0007049|GO:0001558|GO:0007067|GO:0051301|GO:0007155|GO:0007049|GO:0001558|GO:0007067|GO:0051301|GO:0007155	GO:0005856|GO:0005634|GO:0005856|GO:0005634	GO:0005515|GO:0005515	chr13	41321151	41321200	TGGAGAGCAATTCACTGTGTCTGGCGTGTGGAAGAAGAGGGTCCTGAAGC	NM_017464.2	NM_017464.2
ILMN_1228607	Igk-V1		-1.14436	-1.95155	-5.38071	-3.85712	-3.20664	-15.6987	-1.23665	-1.90725	-6.9508	-5.42071	-4.95288	-2.66455	-22.4257								GGCTGTTGGTGCTGATGTTCTGGATTCCTGCTTCCAGCAGTGATGTTGTG	XM_355776.1	XM_355776.1
ILMN_2604922	Rnf34	80751	-1.01408	-1.01649	-1.21453	-1.81441	-2.4539	-9.79735	1.07353	1.17933	-2.27598	-1.96701	-1.31298	-1.26354	-7.75355	Mus musculus ring finger protein 34 (Rnf34), mRNA.	GO:0006512|GO:0006915|GO:0006512|GO:0006915|GO:0006512|GO:0006915	GO:0005634|GO:0016020|GO:0005634|GO:0016020|GO:0005634|GO:0016020	GO:0003677|GO:0008270|GO:0046872|GO:0005515|GO:0003677|GO:0008270|GO:0046872|GO:0005515|GO:0003677|GO:0008270|GO:0046872|GO:0005515	chr5	123318573	123318622	CACTGTCATGACTGGGTAGTGTGGACTATCCTGAGCCGTAACTGCTCTGA	NM_030564.1	NM_030564.1
ILMN_1255416	Ly6a	110454	-1.01115	1.6821	2.61184	1.28369	-1.77472	-3.72976	-1.21209	1.75875	1.61347	1.07952	-1.25492	-1.72054	-8.2509	Mus musculus lymphocyte antigen 6 complex, locus A (Ly6a), mRNA.		GO:0016020|GO:0009897	GO:0048503	chr15	74825416	74825465	GCTCATGACCCTGGAGGCACACAGCCAGCACAGTGAAGAGGCAGAATTCC	NM_010738.2	NM_010738.2
ILMN_1239535	Plekhm2		-1.01153	-1.10268	-2.56483	-3.4373	-2.63577	-4.50388	-1.23387	-2.38434	-5.13052	-5.22217	-1.05311	-1.91349	-5.3359								CCATGAGCGTGGTGGCTTCTTTGACATCTGACGACCAACCCCTGCTTGGC	XM_204109.2	XM_204109.2
ILMN_1235909	Ak2		-1.19356	1.02249	1.50358	-1.25195	-1.85313	-3.29554	-1.05944	1.07026	1.07308	-1.04025	1.70497	-1.03382	-3.1145								CTAAGAGACCTCAGCTTCTACATAAGAACCTCATGGATCCCCAGGCCCAG	NM_016895.2	NM_016895.2
ILMN_2963223	Rab22a	19334	1.04485	1.09531	-1.24376	-1.92151	-2.89385	-4.46765	1.07612	-1.14607	-2.24283	-2.39824	-1.79271	-1.7746	-3.85176	Mus musculus RAB22A, member RAS oncogene family (Rab22a), mRNA.	GO:0015031|GO:0006810|GO:0007264	GO:0005622|GO:0016020	GO:0000166|GO:0005525	chr2	173347299	173347348	GGGACCCCTAAGCTAACCTGTAATCCTGCTTCAGAGCATGGCTGCCGACC	NM_024436.1	NM_024436.1
ILMN_2913716	H2-Ab1	14961	-1.02041	-1.20196	-1.89465	-1.50066	-2.50847	-6.38027	-1.1027	-1.13345	-2.6686	-2.07191	-2.8301	-1.78615	-11.0795	Mus musculus histocompatibility 2, class II antigen A, beta 1 (H2-Ab1), mRNA.	GO:0006952|GO:0006955|GO:0006952|GO:0006955|GO:0006952|GO:0006955	GO:0005622|GO:0042613|GO:0005794|GO:0005769|GO:0016021|GO:0005886|GO:0005771|GO:0016020|GO:0009897|GO:0005622|GO:0042613|GO:0005794|GO:0005769|GO:0016021|GO:0005886|GO:0005771|GO:0016020|GO:0009897|GO:0005622|GO:0042613|GO:0005794|GO:0005769|GO:0016021|GO:0005886|GO:0005771|GO:0016020|GO:0009897	GO:0003823|GO:0045012|GO:0005515|GO:0042605|GO:0003823|GO:0045012|GO:0005515|GO:0042605|GO:0003823|GO:0045012|GO:0005515|GO:0042605	chr17	33876128	33876177	CTGAGTCTGCCTGGAGCAAAATGTTGAGCGGCATCGGGGGCTGCGTGCTT	NM_207105.1	NM_207105.1
ILMN_1226525	H2-Ab1	14961	1.0348	-1.19339	-2.24185	-1.77189	-2.18753	-6.58278	-1.00784	-1.09111	-2.79684	-2.33669	-2.32148	-1.63207	-13.7058	Mus musculus histocompatibility 2, class II antigen A, beta 1 (H2-Ab1), mRNA.	GO:0006952|GO:0006955|GO:0006952|GO:0006955|GO:0006952|GO:0006955	GO:0005622|GO:0042613|GO:0005794|GO:0005769|GO:0016021|GO:0005886|GO:0005771|GO:0016020|GO:0009897|GO:0005622|GO:0042613|GO:0005794|GO:0005769|GO:0016021|GO:0005886|GO:0005771|GO:0016020|GO:0009897|GO:0005622|GO:0042613|GO:0005794|GO:0005769|GO:0016021|GO:0005886|GO:0005771|GO:0016020|GO:0009897	GO:0003823|GO:0045012|GO:0005515|GO:0042605|GO:0003823|GO:0045012|GO:0005515|GO:0042605|GO:0003823|GO:0045012|GO:0005515|GO:0042605	chr17	33877331	33877380	TCTCAGACTGTAAGACCTGAATGTCTCTGCTCCGAATTCCTGACTGCCAG	NM_207105.1	NM_207105.1
ILMN_2631423	H2-Ab1	14961	-1.16528	-1.2465	-2.56125	-1.73348	-2.57382	-6.95773	-1.08738	-1.10945	-2.72642	-2.24247	-2.41697	-1.64434	-12.5937	Mus musculus histocompatibility 2, class II antigen A, beta 1 (H2-Ab1), mRNA.	GO:0006952|GO:0006955|GO:0006952|GO:0006955|GO:0006952|GO:0006955	GO:0005622|GO:0042613|GO:0005794|GO:0005769|GO:0016021|GO:0005886|GO:0005771|GO:0016020|GO:0009897|GO:0005622|GO:0042613|GO:0005794|GO:0005769|GO:0016021|GO:0005886|GO:0005771|GO:0016020|GO:0009897|GO:0005622|GO:0042613|GO:0005794|GO:0005769|GO:0016021|GO:0005886|GO:0005771|GO:0016020|GO:0009897	GO:0003823|GO:0045012|GO:0005515|GO:0042605|GO:0003823|GO:0045012|GO:0005515|GO:0042605|GO:0003823|GO:0045012|GO:0005515|GO:0042605	chr17	33872969	33873018	CCAGTTCATGGGCGAGTGCTACTTCACCAACGGGACGCAGCGCATACGAT	NM_207105.1	NM_207105.1
ILMN_2971767	Myd88	17874	-1.02237	1.72447	1.18038	-1.32451	-1.82855	-5.18798	1.06639	1.84528	-1.59433	-1.33246	1.60063	-1.08951	-6.02036	Mus musculus myeloid differentiation primary response gene 88 (Myd88), mRNA.	GO:0007178|GO:0042535|GO:0006955|GO:0009615|GO:0007166|GO:0007249|GO:0007165|GO:0006954	GO:0016020|GO:0005737	GO:0004888|GO:0005515	chr9	119245202	119245251	AGGCCTCTGTGCACGGTCTCATGGGGCATTTCACTGCTTGATGTTGAGCA	NM_010851.2	NM_010851.2
ILMN_2995290	Dync1i2	13427	1.05974	-1.08287	-1.36364	-1.875	-2.07314	-6.59638	1.01784	1.01753	-2.78773	-2.50317	1.32776	-1.18589	-7.51966	Mus musculus dynein cytoplasmic 1 intermediate chain 2 (Dync1i2), mRNA.	GO:0007018	GO:0005868|GO:0005874|GO:0030286	GO:0003774|GO:0003777	chr2	71063970	71064019	CCGCACTAAGTACATACCTCCGTGTCAGTGGTGTTCTTCCTGTCCAAGTG	NM_010064.1	NM_010064.1
ILMN_2975718	Rps6ka1	20111	1.09329	1.03722	-1.13424	-1.97985	-1.61214	-5.24927	1.04143	1.13085	-1.98324	-2.06002	1.00176	-1.1126	-7.86881	Mus musculus ribosomal protein S6 kinase polypeptide 1 (Rps6ka1), mRNA.	GO:0006468|GO:0007046	GO:0005819	GO:0004672|GO:0004674|GO:0005524|GO:0000166|GO:0016740|GO:0016301	chr4	133119415	133119464	CCCCGGGCGATGAGGGCTTTTTCATTTCCTCCTCAGCTGGTAACTCAGGG	NM_009097.1	NM_009097.1
ILMN_2834379	Tgfbi	21810	-1.11085	1.20653	-1.1544	1.02194	-1.50685	-5.53768	-1.50455	1.27386	-1.98807	1.0452	3.44162	-1.08543	-7.71622	Mus musculus transforming growth factor, beta induced (Tgfbi), mRNA.	GO:0007155	GO:0005578|GO:0005615	GO:0005515	chr13	56648745	56648794	GGAAAGCCTTGGCATGGTTCTGTAAAGCTCTTGTACCGCTGGAGAAACGG	NM_009369.1	NM_009369.1
ILMN_1214036	Heatr1	217995	1.10583	1.06763	-1.89861	-3.15265	-2.74227	-7.95537	1.01825	1.09192	-3.23833	-3.43784	-1.97092	-2.09525	-9.82116	Mus musculus HEAT repeat containing 1 (Heatr1), mRNA.			GO:0005488	chr13			GCCTGTCTGGGATACCACAGAATCCTCTCCTGCCTTTTGTACAGAGTTGC	NM_144835.4	NM_144835.4
ILMN_2428846	mtDNA_ND4		1.06493	1.10314	-1.61373	-1.70625	-1.52303	-3.97625	-1.05595	-1.2153	-2.77155	-2.62563	-1.45071	-1.47619	-4.10332								CCACAGCCGTACTATAATCATGGCCCGAGGACTTCAAATGGTCTTCCCAC
ILMN_2683630	Bfar		1.15166	-1.00674	-1.69582	-2.17284	-3.28561	-9.85287	-1.06794	-1.24649	-3.34798	-2.84037	-1.79586	-2.35709	-9.65944								CCAGCTGACTGCTACCCAGGTCAGATTGGACTCATGGTCAATACCCAGCC	XM_148088.1	XM_148088.1
ILMN_1240620	Recc1	19687	1.26424	1.01493	-1.09747	-2.46088	-1.78426	-5.88624	1.06956	-1.01567	-2.80946	-2.20221	-1.60683	-2.36705	-6.01644	Mus musculus replication factor C (activator 1) 1 (Rfc1), mRNA.	GO:0006350|GO:0006260|GO:0006355|GO:0006281	GO:0005634|GO:0005622	GO:0017111|GO:0000166|GO:0003677|GO:0008270|GO:0046872|GO:0005524	chr5	65653311	65653360	GGACCCTGGGCCTTGGCTGTAACCTGGCCTTTAGGTGTTTAGTTCTTTTT	NM_011258.1	NM_011258.1
ILMN_2651886	Pgk1		-1.23154	1.27465	1.72338	1.01673	-1.0762	-6.6108	1.3068	1.44784	-1.41912	-1.04413	3.95777	1.74928	-4.64548								TCCACATCTCCATTTGGTGTTAGCGCAAGATTCAGCTAGTGGCTGAGATG		NM_008828
ILMN_1240134	C130023K05Rik		1.21191	-1.16063	-1.75385	-1.13782	2.67856	1.12248	1.04043	-1.1523	-3.58771	-1.81582	2.25019	2.82383	1.16202								TGTCTGTGCTCCATTAATCAGAAGATCGCAACGTATCAGCAGGCTGGCTA		AK047958
ILMN_1215651	Cdkn2c	12580	-1.09678	-1.20184	-1.25044	1.30283	5.70994	4.2541	-1.16967	-1.49707	-1.92656	-1.83162	1.68722	5.94777	4.47071	Mus musculus cyclin-dependent kinase inhibitor 2C (p18, inhibits CDK4) (Cdkn2c), mRNA.	GO:0007049|GO:0007049		GO:0016301|GO:0004861|GO:0016301|GO:0004861	chr4	109337835	109337884	GCTCTACTCCAGATTAACCATCCCAGTCCTTCTGTCAGCCTCCGATGCCA	NM_007671.2	NM_007671.2
ILMN_1228366	Cdkn2c	12580	1.03838	-1.0699	2.25489	1.72652	4.64162	3.31524	-1.14352	1.06168	-1.15001	-1.29719	1.60147	3.84527	3.4736	Mus musculus cyclin-dependent kinase inhibitor 2C (p18, inhibits CDK4) (Cdkn2c), mRNA.	GO:0007049|GO:0007049		GO:0016301|GO:0004861|GO:0016301|GO:0004861	chr4	109333904	109333953	GGGGGACACCGCCTTCGACTTGGCCAGGTTCTATGGAAGAAATGAGGTCA	NM_007671.2	NM_007671.2
ILMN_1233040	Lemd2		-1.08227	-1.11562	-2.34049	-3.60739	-3.37875	-10.1622	1.07994	-1.03792	-3.79103	-4.13391	1.04608	-1.76044	-12.2368								GCCTCCAGAAGACACAAGACACCCCCTTTTGGACCTATTGCTGGTCTCTG		NM_146075
ILMN_2680262	Polr2g	67710	-1.11112	-1.05981	-1.51546	-3.07635	-2.63715	-6.09032	1.08789	1.18539	-2.5192	-3.39088	-1.36377	-1.70529	-4.04407	Mus musculus polymerase (RNA) II (DNA directed) polypeptide G (Polr2g), mRNA.			GO:0016779|GO:0003676	chr19	8860197	8860246	CCATAAACATGTTGTCCTTGTTTCTCATGGAAATGTTGTCTTCTCTTGGT	NM_026329.1	NM_026329.1
ILMN_1224736	BC065120		-1.10959	-1.77952	-1.80949	-2.91782	-5.82426	-9.18774	-1.25132	-1.30751	-3.64853	-3.82084	-2.47079	-3.28444	-8.35114								GGTGATGCCAGGTTGTCCGCTCACATGAGTCCCATCTGTAAATTCTTTGC		NM_183208
ILMN_1225181	9626962_211_rc		-1.48336	-1.46096	-2.27855	1.24121	2.37445	1.51266	-1.11727	-1.14205	-4.58456	-1.76564	1.20141	1.65906	2.26939								TCACTCAGAGGAGACCCTCCCAAGGAACAGCGAGACCACGATTCGGATGC
ILMN_2422014	2810416G20Rik		-1.0737	-1.03303	-3.02832	-4.31184	-4.03365	-5.48907	1.41662	-1.24325	-12.0701	-7.71285	1.31847	-2.35627	-9.15576								TTGTCTGCGGGTCTTTTGGGAAGGTTTGATGGATCAGTTCTCATTGCGCG		XM_487719
ILMN_2655595	Crcp		-1.02178	-1.01531	-1.65013	-1.79051	1.01222	-3.54656	1.18879	-1.06573	-2.5592	-2.04928	1.70114	1.36391	-3.82179								TGGCCCTCTTGTTGCCAGAGTACCCAGGTAGCATAGGCTAGCATATTACA	NM_007761.1	NM_007761.1
ILMN_1254426	1110003E08Rik		1.0993	1.45818	1.41424	2.30025	4.99369	1.40843	1.48102	-1.22275	-1.32434	-1.16714	3.62433	3.08123	-1.15051								CTTCCTGCCGTCCTCATTTGAGTGGTTTCTTGGGACTGCATTGATGAGGC	XM_284098.2	XM_284098.2
ILMN_2437558	scl0004175.1_57		-1.26523	-1.19838	-2.20788	-1.91168	-1.91648	-3.07185	-1.21468	1.13201	-2.4623	-1.80652	-1.02739	-1.40073	-2.4623								CCCTCTCTAACACGGACAGTCCTCCCATGGATTCATTCTTAGTGAATGTG	BC026739.1	BC026739.1
ILMN_2669146	Ap1gbp1	217030	-1.01986	-1.3339	-1.63989	-2.80238	-1.25221	-4.29808	1.08708	-1.2738	-3.39796	-2.684	1.77176	1.44358	-4.22704	Mus musculus AP1 gamma subunit binding protein 1 (Ap1gbp1), mRNA.	GO:0006897|GO:0006810|GO:0015031|GO:0006897|GO:0006810|GO:0015031	GO:0016020|GO:0016020	GO:0003674|GO:0005509|GO:0003674|GO:0005509	chr11	83854961	83855010	GTCTTCAGCCGGCTCGCTTATATCGCCGTCATCATGGCTCTAGGAAGCAG	NM_194341.1	NM_194341.1
ILMN_2468617	Tnrc11		1.24639	1.01098	-1.23726	-1.07068	2.68221	-1.67871	1.15968	1.10607	-3.22224	-1.91683	2.05084	2.85487	-1.39453								GCTACTGAGTCACCTGGAGGAACTGCTTGTACACTGGATGTGGCCCAGCC		NM_021521
ILMN_2577549	1110025H03Rik		-1.22028	-1.22748	-7.60876	-6.70489	1.19278	1.7848	-1.17242	1.01874	-2.98017	-2.98017	-2.18015	1.3309	2.22177								CTGTCTTGGAGCTCACAGAGATCCGCCAACTCTGCCGACCCCTACTTAAC		AK027936
ILMN_2745555	Mrps21	66292	-1.26589	1.10524	1.33483	1.34034	2.93262	-1.82168	1.1345	1.07156	-1.77765	-1.08683	2.4109	3.77439	-1.2886	Mus musculus mitochondrial ribosomal protein S21 (Mrps21), mRNA.	GO:0006412	GO:0030529|GO:0005739|GO:0005840|GO:0005743|GO:0005622	GO:0003735	chr3	95674429	95674478	ATTGCCAGGACAGTGATGGTTCAGGAGGGGAACGTGGAAGGTGCCTACCG	NM_078479.2	NM_078479.2
ILMN_1253864	Zc3hdc8		1.0454	1.19192	2.25749	2.85618	1.41125	1.78091															GCTAGGGGGTTATTTATTGGGGTAACAAATAAGTCACACCTCTACGTGTC	NM_020594.1	NM_020594.1
ILMN_2643264	Mrpl3		-1.13029	-1.14299	-1.11964	-1.91262	-2.87138	-7.97969	-1.11012	-1.14971	-2.46701	-3.81595	-1.3973	-2.06922	-10.0782								GCCTGATGCCCGGGTGTGGCAGGACTCTGTGCTTCGTGCACTTTGATGAA	NM_053159.2	NM_053159.2
ILMN_1218901	Tbc1d13	70296	1.09778	1.18342	-1.10138	-1.80182	-2.43511	-5.35632	-1.04243	1.14227	-2.18104	-2.06719	-1.21013	-1.9491	-5.16587	Mus musculus TBC1 domain family, member 13 (Tbc1d13), mRNA.			GO:0005515|GO:0005096	chr2	29973797	29973846	GCATCTGATTTGTTTCTGTGGGAGACCTGCATCCTGTGCCCACCACTTGG	NM_146252.1	NM_146252.1
ILMN_1250752	Knsl5								1.10984	-1.02339	-3.18429	-2.95466	-1.99183	-1.21368	1.30393								GCCTGCCTGCCCAGTGATGGCCTTAGCTTGTTGCTACCTAGATGCGTGCA		AK076271
ILMN_2826110	Cat	12359	1.27371	-1.48218	-3.41813	-1.55341	2.68301	1.28408	1.15038	-1.07009	-5.18154	-2.83091	1.20986	1.8732	2.66069	Mus musculus catalase (Cat), mRNA.	GO:0006979|GO:0042744|GO:0006118	GO:0005778|GO:0005777|GO:0005739	GO:0016491|GO:0004096|GO:0046872|GO:0005506|GO:0016684|GO:0004601	chr2	103294773	103294822	CCCGCCGGAGCGCAGACTCACGCTGATGACTTTAAAACGATAATCCGGGC	NM_009804.1	NM_009804.1
ILMN_2514292	Zyx		-1.20143	1.33469	-1.6748	-1.29113	1.23061	-4.18339	1.21649	-1.0493	-4.43139	-1.64178	1.94682	1.46321	-4.47502								CTGGACACCCACCTTGCTCTGTGCTGCTAGGTTGTGGCCACAGCTAAGAT	NM_011777.1	NM_011777.1
ILMN_2888786	Slk	20874	-1.11422	1.21992	-1.04424	-1.61276	-1.17519	-3.34801	1.05995	1.46177	-1.51832	-1.62629	2.47554	1.27979	-2.35983	Mus musculus STE20-like kinase (yeast) (Slk), mRNA.	GO:0006915		GO:0000166|GO:0004674|GO:0016740|GO:0005524|GO:0016301	chr19	47695564	47695613	TGAAGGGCAGACGAACTAAGACAGATGCTCGGCCATGTTGGTGACGTAGC	NM_009289.1	NM_009289.1
ILMN_3142273	Vkorc1l1		1.00399	-1.20313	-2.28512	-2.07083	1.68721	1.03902	-1.09489	-1.29932	-6.67278	-3.93809	1.41707	1.16392	-1.06243		GO:0042373|GO:0042373	GO:0016020|GO:0016021|GO:0016020|GO:0016021		chr5	130458509	130458558	AATGTAGCCCTAGCCCCCAGTCCTCAACTAAAGTGAGCAGCCATTGCTAG	NM_027121.2	NM_027121.2
ILMN_2612018	Gpr73	58182	1.18934	-1.17263	-6.70243	-4.57039	-1.11524	-5.52912	1.30825	1.01108	-8.43873	-7.08198	-1.79677	-1.59677	-1.70559	Mus musculus prokineticin receptor 1 (Prokr1), mRNA.	GO:0007186|GO:0007623|GO:0007165|GO:0007186|GO:0007623|GO:0007165	GO:0016020|GO:0016020	GO:0004872|GO:0004871|GO:0004930|GO:0004872|GO:0004871|GO:0004930	chr6	87528629	87528678	CTGTCTGTAATTCTTCCAGATATTGGTGTCTCCTTGTGATTTCACAGTGA	NM_021381.3	NM_021381.3
ILMN_1227976	E430031D18Rik		1.10135	-1.24473	-1.6097	-2.03049	-2.6988	-3.0616	-1.24949	-1.50396	-2.8847	-2.45168	-1.15896	-1.81168	-3.09203								AGGGCCTTCGGGATGCCTCTGTCTGGTTATTGCCCTGTAGTGCCAGAGAG		AK088915
ILMN_2613354	Cog1	16834	1.08039	1.03628	-1.42596	-2.10099	-2.12428	-9.04563	-1.14129	-1.21564	-2.54605	-2.92851	1.05903	-1.83173	-7.75301	Mus musculus component of oligomeric golgi complex 1 (Cog1), mRNA.	GO:0007030|GO:0006810|GO:0015031|GO:0007030|GO:0006810|GO:0015031|GO:0007030|GO:0006810|GO:0015031	GO:0016020|GO:0017119|GO:0016020|GO:0017119|GO:0016020|GO:0017119	GO:0008565|GO:0008565|GO:0008565	chr11	113523536	113523585	TCTCCAGAGTAGGTGACCCGACGACGCATCCTGGCTCCTTATTCAGGCAG	NM_013581.2	NM_013581.2
ILMN_1218959	Cog1	16834	1.00259	1.0805	-1.26385	-2.18246	-2.34115	-5.7847	-1.12149	-1.00493	-2.64446	-2.56176	-1.01851	-1.90257	-11.1509	Mus musculus component of oligomeric golgi complex 1 (Cog1), mRNA.	GO:0007030|GO:0006810|GO:0015031|GO:0007030|GO:0006810|GO:0015031|GO:0007030|GO:0006810|GO:0015031	GO:0016020|GO:0017119|GO:0016020|GO:0017119|GO:0016020|GO:0017119	GO:0008565|GO:0008565|GO:0008565	chr11	113523543	113523592	AGTAGGTGACCCGACGACGCATCCTGGCTCCTTATTCAGGCAGCTTGCAA	NM_013581.2	NM_013581.2
ILMN_2589583	D19Ertd721e	225896	1.17424	-1.02901	-1.73279	-1.39058	2.4846	-1.47918	-1.05278	-1.02883	-3.42257	-2.38155	3.6705	3.20561	-1.06709	Mus musculus DNA segment, Chr 19, ERATO Doi 721, expressed (D19Ertd721e), mRNA.				chr19	8950073	8950122	CCACCATCTCTTTCTAACCTCTTCATCTTTGATAAAGCACTGACGTTTCC	NM_146093.1	NM_146093.1
ILMN_2424866	D530030D03Rik		-1.20858	1.06266	1.05185	-1.53657	-2.06636	-5.99003	-1.21102	1.05076	-2.18274	-1.99798	1.49806	-1.21527	-4.80511								TCCCGGAGTTGGTCGGCCACACCATTGTCACTGTGCTGATGCTTGTCTCC
ILMN_2835287	Snrk	20623	1.04619	-1.09025	-1.91634	-2.08058	-2.62806	-7.66621	1.12547	-1.14347	-3.45994	-2.8061	-2.51252	-2.18995	-9.32107	Mus musculus SNF related kinase (Snrk), mRNA.		GO:0005634|GO:0005634|GO:0005634|GO:0005634	GO:0016301|GO:0046872|GO:0016740|GO:0000287|GO:0000166|GO:0016301|GO:0046872|GO:0016740|GO:0000287|GO:0000166|GO:0016301|GO:0046872|GO:0016740|GO:0000287|GO:0000166|GO:0016301|GO:0046872|GO:0016740|GO:0000287|GO:0000166	chr9	122078708	122078757	GTCAGATGCCTCTAGTTCTGACCAGTCTTTTTCCTTGTGTGAACATTGAC	NM_133741.1	NM_133741.1
ILMN_2972645	Pdzd11	72621	1.00692	1.05165	1.62135	-1.26087	-1.28042	-2.08109								Mus musculus PDZ domain containing 11 (Pdzd11), mRNA.			GO:0005515|GO:0005515|GO:0005515	chrX	96825966	96826015	CACCGTCCTGGTTTAGTGGATGGGGAGGATGGGGTGACGGCTTACCAGCT	NM_028303.1	NM_028303.1
ILMN_1259379	Pdzd11	72621	-1.01381	1.45871	2.01035	1.4239	1.01105	-1.4885								Mus musculus PDZ domain containing 11 (Pdzd11), mRNA.			GO:0005515|GO:0005515|GO:0005515	chrX	96826616	96826665	CGGATGCACATCGAGCAGGACTTCAAGAAGGGGACCAAGTTCTAGCTGTG	NM_028303.1	NM_028303.1
ILMN_3097950	Asb1	65247	1.15201	-1.52836	-2.722	1.05095	3.38138	1.61473	1.26581	-1.22269	-2.90301	-1.34032	1.85909	2.63849	2.15676	Mus musculus ankyrin repeat and SOCS box-containing protein 1 (Asb1), transcript variant 2, mRNA.	GO:0007275|GO:0007242|GO:0007275|GO:0007242			chr1	93455715	93455764	GATGTGGAGATCAAAGGACAGTGTTTGGGAGTTGGTTCTCCCAAGAGCCG	NM_023046.4	NM_023046.4
ILMN_1215147	Fbl	14113	1.10699	1.17146	-1.16812	-2.11435	-3.28536	-7.2553	-1.09747	1.08374	-1.97783	-2.63705	-1.58101	-2.07712	-12.0596	Mus musculus fibrillarin (Fbl), mRNA.	GO:0006364	GO:0015030|GO:0030529|GO:0005634|GO:0005730	GO:0016740|GO:0003723|GO:0030515|GO:0008168	chr7	28963288	28963917	GTGGCCCTGAACGCCCACACCTTCCTGCGGAATGGAGGACACTTTGTGAT	NM_007991.2	NM_007991.2
ILMN_2949596	Dpysl2	12934	1.03964	1.08333	1.3303	-1.38838	-1.97389	-3.40138	-1.29075	1.12805	-1.83083	-2.2392	-1.42894	-1.81005	-5.09814	Mus musculus dihydropyrimidinase-like 2 (Dpysl2), mRNA.		GO:0043025|GO:0005739|GO:0030424|GO:0030425	GO:0016787	chr14	67421887	67421936	TGAACCCTTGAACCTGTGATTGTGACCCATGAGGGGGGACCTTTCAGTGC	NM_009955.2	NM_009955.2
ILMN_2910934	Cd52	23833	1.03352	1.28367	1.37994	-1.07031	-1.83924	-5.39249	1.19022	1.23978	-1.34541	-1.36381	-1.30433	-1.57561	-7.78748	Mus musculus CD52 antigen (Cd52), mRNA.		GO:0016020	GO:0048503	chr4	133649554	133649603	ACTGCTGCCACCATCAGTAGCGAGAGACATCCCAACCCACGGGAAGGGTT	NM_013706.1	NM_013706.1
ILMN_2946608	2310047M10Rik	71923	1.0692	-1.06082	-1.72455	-1.39117	-1.73667	-2.52892	-1.11554	-1.02484	-2.99342	-2.14249	1.30066	-1.25303	-2.768	Mus musculus RIKEN cDNA 2310047M10 gene (2310047M10Rik), mRNA.			GO:0005515				GGCACGGGGGAGTGTCTCACTGCTCTCAGGGTTCCGGTCGAATTGTTACT	NM_028005.2	NM_028005.2
ILMN_3122081	5133401N09Rik	75731	-1.01271	1.53893	1.03151	-1.96196	-2.28709	-5.05963	-1.00681	1.45791	-2.19698	-2.6154	-1.55028	-1.68685	-6.43289	Mus musculus RIKEN cDNA 5133401N09 gene (5133401N09Rik), transcript variant 1, mRNA.	GO:0005975|GO:0008652		GO:0005524|GO:0004765	chr13	58265214	58265263	GGCAGTGTTTCTCTGTTGACCAGGGTGGTCTGGAATGCAGAGATCTGCCT	NM_198004.2	NM_198004.2
ILMN_2734511	Ndufb3	66495	1.02641	1.23046	1.3832	-1.4506	-1.403	-6.01868	-1.01724	1.1389	-1.70395	-2.03182	1.10762	-1.20779	-6.27445	Mus musculus NADH dehydrogenase (ubiquinone) 1 beta subcomplex 3 (Ndufb3), mRNA.	GO:0006118	GO:0005743|GO:0005739	GO:0003954|GO:0008137|GO:0016491	chr1	58535738	58535787	CATTAGAAACGGTGCAGAAGAAGCTTGCTGCCCGAGGGCTGAGGGATCCA	NM_025597.1	NM_025597.1
ILMN_2841334	Suhw4	235469	-1.09841	-1.0886	-1.13095	-2.2461	-3.03191	-6.37173	-1.05006	-1.04978	-2.14629	-1.90185	-2.47586	-2.20416	-3.82468	Mus musculus suppressor of hairy wing homolog 4 (Drosophila) (Suhw4), mRNA.	GO:0006350|GO:0006355	GO:0005634|GO:0005622	GO:0003677|GO:0008270|GO:0046872|GO:0003676	chr9	72211018	72211067	AGTCAGTGTATAAGCTGTGCAGAACCCCACCTCAGCCCCCATGAACTAGT	NM_146224.4	NM_146224.4
ILMN_2870320	Prkd2	101540	1.03799	-1.26534	-1.72996	-3.09514	-3.20042	-11.3926	1.18599	-1.14894	-3.01778	-3.64256	-2.59408	-2.37799	-16.2594	Mus musculus protein kinase D2 (Prkd2), mRNA.	GO:0007242|GO:0006468		GO:0000166|GO:0019992|GO:0004674|GO:0016740|GO:0005524|GO:0046872|GO:0008270|GO:0016301	chr7	16028808	16028857	CTCCTTCCGTTTGTCCCCTGACCACCATAAGTGCCCACATAAACACAGGC	NM_178900.2	NM_178900.2
ILMN_1242399	Hist1h2bc		-1.40161	1.09849	-4.89781	-3.23493	1.32084	-4.18669	1.14264	-1.15608	-16.672	-5.39222	-1.17192	1.01521	-2.23521								GCTGGATGCTGTAACCTCAAGACAGTGCAAATGGGTGATACTAGCAGATT	NM_023422.1	NM_023422.1
ILMN_2677231	Hist1h2bc		-1.4271	1.15431	-4.62803	-2.58723	1.06821	-2.60902	1.17103	-1.51114	-3.41145	-3.38633	-1.36411	-1.49176	-2.54189								TAAGATGCTCCTAGCAAAAGAATGCTTTTAAGTGTTTGTCATGTATGGAT	NM_023422.1	NM_023422.1
ILMN_2709470	Degs	13244	-1.02601	-1.26652	-2.15574	-3.43801	-1.83742	-4.2393	-1.21216	-1.04311	-4.18662	-3.44935	-1.16122	-1.28723	-3.18213	Mus musculus degenerative spermatocyte homolog 1 (Drosophila) (Degs1), mRNA.	GO:0006636	GO:0016020	GO:0016717	chr1	184112755	184112804	GCTTTCTGGAGGAGCTTTTGTTTAGTCCAACAGGAGTCCAAGGATGCAGA	NM_007853.2	NM_007853.2
ILMN_2435373	D6Ertd245e		1.21674	1.02245	1.24055	-1.97243	-2.93084	-7.03192	1.24061	1.19561	-1.57464	-2.32126	-1.21359	-1.74907	-9.39252								GTAATACCTCTCATTGCAGGCTGTTGGGTTTCTGTCGTTCACTCGGTGTG
ILMN_2699307	Hebp1		1.26578	-1.29747	-5.11538	-2.51161	2.95929	-1.15406	-1.04875	-1.25232	-13.0776	-8.16654	-1.4719	1.43781	1.27173								CCCTATGGACGCCGTAACGAGGTCTGGCTTGTGAAGGCATGAGTCACTTG	NM_013546.1	NM_013546.1
ILMN_2597886	Snag1		1.16352	-1.03204	-1.31441	-1.96075	-2.10396	-5.8492	-1.04379	1.21415	-2.09489	-1.75169	1.37985	-1.52071	-6.7425								CACCGGCTCGTGGGACTTGACGTGAATTCTGTGGGTTAATGCACCAGGCT	NM_130796.1	NM_130796.1
ILMN_1222339	LOC383139		1.01035	-1.25749	-1.47063	1.10878	2.69981	-1.39546	-1.20172	-1.23176	-5.04996	-3.07705	1.89356	2.66317	-1.18156								AGTGGTCTGCTGGCCATGGTGGGCTCTGCGATGATGGGGCGCATCCTGTT	XM_356895.1	XM_356895.1
ILMN_1253718	Zfp511		1.04593	-1.0706	-1.21145	-2.89305	-2.60496	-7.16472	-1.08815	-1.09335	-2.44884	-3.0502	-2.00033	-2.25465	-6.40488								GGCCTTTTTCTCACTTCTGGATCAATGCCCTGTGCTGGACCCTTGTCACC		XM_489210
ILMN_1233008	Dhx30	72831	1.06398	1.01298	-2.6381	-3.51266	-3.64604	-12.2197	1.05479	-1.10124	-5.06018	-4.57618	-1.98984	-2.61906	-9.2733	Mus musculus DEAH (Asp-Glu-Ala-His) box polypeptide 30 (Dhx30), mRNA.		GO:0005622	GO:0008026|GO:0016787|GO:0003723|GO:0000166|GO:0004386|GO:0005524|GO:0003676|GO:0003725	chr9	109986849	109986898	GAGCCTCTCTTCCGCTGGGGCTATGTACAGAGTGCAAATGTTTATTTAAA	NM_133347.1	NM_133347.1
ILMN_2757569	Eno3	13808	1.08017	-1.02571	-5.03222	-5.46326	-2.09867	-4.75795	1.52548	1.61104	-4.23452	-4.14427	-2.08636	-1.64367	-3.80346	Mus musculus enolase 3, beta muscle (Eno3), mRNA.	GO:0006096	GO:0000015	GO:0046872|GO:0004634|GO:0000287|GO:0016829	chr11	70475027	70475076	AAGGCCTGCAATTGCCTGCTCCTGAAGGTCAACCAGATCGGCTCCGTGAC	NM_007933.2	NM_007933.2
ILMN_1252689	2010106G01Rik	66552	-1.34965	1.29707	-1.18961	1.01102	-1.09449	-2.10402	-1.02661	1.45369	-1.79938	-1.40828	2.13477	1.12402	-3.21227	Mus musculus RIKEN cDNA 2010106G01 gene (2010106G01Rik), mRNA.		GO:0016020|GO:0016021|GO:0016020|GO:0016021|GO:0016020|GO:0016021	GO:0004872|GO:0016787|GO:0008717|GO:0008233|GO:0004872|GO:0016787|GO:0008717|GO:0008233|GO:0004872|GO:0016787|GO:0008717|GO:0008233	chr2	126730681	126730730	GGTACCTTGTACACTTATTACTGTCTCAGTCGTTGCTTGGAGTCGTAAGG	NM_023220.1	NM_023220.1
ILMN_2776431	C1qa		-1.59964	-1.72107	-2.27927	-3.15296	-4.57809	-7.92086	-3.56293	-1.20001	-4.50459	-2.41417	1.30539	-3.26004	-7.08374								GCTTCAGCTGCGACGAGGGGACGAGGTGTGGATCGAAAAGGACCCCGCAA		NM_007572
ILMN_1258633	Eif3s2	54709	-1.04732	-1.02611	-1.05615	-1.43561	1.1616	-4.95486	-1.1592	-1.19619	-2.30959	-2.08648	1.82428	1.58335	-3.92772	Mus musculus eukaryotic translation initiation factor 3, subunit I (Eif3i), mRNA.	GO:0006412|GO:0006412|GO:0006412		GO:0003674|GO:0003743|GO:0003674|GO:0003743|GO:0003674|GO:0003743	chr4	129270865	129272336	TCGGGGAGTGCGTCATCGCAGGCCACGAGAGCGGAGAGCTCAACCAGTAT	NM_018799.1	NM_018799.1
ILMN_2594881	Eif3s2	54709	1.04939	1.04217	-1.38306	-1.8125	1.15501	-4.11826	-1.08965	-1.07883	-2.85261	-2.95394	1.57858	1.40597	-3.57367	Mus musculus eukaryotic translation initiation factor 3, subunit I (Eif3i), mRNA.	GO:0006412|GO:0006412|GO:0006412		GO:0003674|GO:0003743|GO:0003674|GO:0003743|GO:0003674|GO:0003743	chr4	129269238	129269287	CGAGTTTGAGGCCTAAGTTCTGGGTCTCCATCCACAACAGAGAAGCTGCT	NM_018799.1	NM_018799.1
ILMN_2789601	Eif3s2	54709	1.10804	-1.01644	-1.88315	-2.40073	1.13558	-4.53606	-1.12428	-1.12284	-3.4937	-3.77642	1.60135	1.46524	-4.06883	Mus musculus eukaryotic translation initiation factor 3, subunit I (Eif3i), mRNA.	GO:0006412|GO:0006412|GO:0006412		GO:0003674|GO:0003743|GO:0003674|GO:0003743|GO:0003674|GO:0003743	chr4	129269218	129269267	CTGGGTCTCCATCCACAACAGAGAAGCTGCTCACAGAAGGGTTTAGACTG	NM_018799.1	NM_018799.1
ILMN_2536518	LOC383942		-1.29456	-1.37561	1.09739	-1.6388	-2.97233	-8.6752	-1.5505	-1.16051	-2.39535	-1.69402	-1.30821	-1.83854	-6.03754								GAACAAGTCTGCTACCTCTTCATCCCCAGGAAGCCCACTACATAGTTTGG	XM_357338.1	XM_357338.1
ILMN_2832641	Ndst1	15531	1.23861	-1.49782	-2.80459	-2.59462	-3.41083	-7.79885	-1.0702	-1.04763	-4.04352	-2.50179	-1.03715	-1.85048	-5.97124	Mus musculus N-deacetylase/N-sulfotransferase (heparan glucosaminyl) 1 (Ndst1), mRNA.	GO:0000271|GO:0006954|GO:0000165|GO:0030900|GO:0006476|GO:0030203|GO:0009790|GO:0007585|GO:0006477|GO:0008543|GO:0030901|GO:0007224	GO:0016021|GO:0016020	GO:0003824|GO:0008146|GO:0015016|GO:0016787|GO:0016740	chr18	60811459	60811508	CCCACTAACAGCCATTGTCTAGTCTGTACCTAAAGTTGTCTCCCAGCCCC	NM_008306.2	NM_008306.2
ILMN_2605453	Ranbp10		1.52869	-1.59879	-2.23956	1.26168	4.99901	1.46832	1.06433	-1.21146	-4.44194	-1.54758	3.04754	3.54927	1.38211								TCCCTCCATTATCAACTACAGCTGAAACTGGCATCCTCCACAGTGTGCAC	NM_145824.3	NM_145824.3
ILMN_1249765	Smfn	104444	-1.06408	1.00741	-1.24447	2.64351	20.0439	3.52277	-1.18025	-1.52434	-5.9319	1.43854	5.72841	14.1487	3.42628	Mus musculus REX2, RNA exonuclease 2 homolog (S. cerevisiae) (Rexo2), mRNA.	GO:0006139|GO:0006139	GO:0005622|GO:0005739|GO:0005622|GO:0005739	GO:0008408|GO:0004527|GO:0008408|GO:0004527	chr9	48231291	48231340	GAGAAGGATCAGATTATTGAGATGGCCTGCCTGATAACTGACTCTGATCT	NM_024233.2	NM_024233.2
ILMN_2672767	Actn4	60595	1.10096	1.35684	1.63388	1.08368	-1.19752	-4.30447	1.16224	1.13807	-1.3486	-1.13342	2.36828	1.1412	-5.76091	Mus musculus actinin alpha 4 (Actn4), mRNA.	GO:0051272|GO:0051017|GO:0051272|GO:0051017|GO:0051272|GO:0051017	GO:0030863|GO:0001725|GO:0005737|GO:0030863|GO:0001725|GO:0005737|GO:0030863|GO:0001725|GO:0005737	GO:0051015|GO:0042803|GO:0005509|GO:0003779|GO:0005515|GO:0051015|GO:0042803|GO:0005509|GO:0003779|GO:0005515|GO:0051015|GO:0042803|GO:0005509|GO:0003779|GO:0005515	chr7	29680454	29680503	AATTCAAGGCCTGCCTCATCAGCCTGGGCTATGACGTGGAGAATGACCGG	NM_021895.2	NM_021895.2
ILMN_2673599	Actn4	60595	-1.01557	1.16333	1.14834	-1.29231	-1.35265	-6.74192	1.13147	-1.00209	-2.0188	-1.80402	2.2493	1.15367	-7.19475	Mus musculus actinin alpha 4 (Actn4), mRNA.	GO:0051272|GO:0051017|GO:0051272|GO:0051017|GO:0051272|GO:0051017	GO:0030863|GO:0001725|GO:0005737|GO:0030863|GO:0001725|GO:0005737|GO:0030863|GO:0001725|GO:0005737	GO:0051015|GO:0042803|GO:0005509|GO:0003779|GO:0005515|GO:0051015|GO:0042803|GO:0005509|GO:0003779|GO:0005515|GO:0051015|GO:0042803|GO:0005509|GO:0003779|GO:0005515	chr7	29679529	29679578	CAGACACAGACACAGCTGATCAGGTCATCGCCTCCTTCAAGGTCCTGGCA	NM_021895.2	NM_021895.2
ILMN_2971845	Dtymk	21915	-1.1137	1.42535	2.1773	-1.3106	-1.89128	-3.36238	-1.12341	1.29399	1.03404	-1.40414	1.03415	-1.36224	-3.83836	Mus musculus deoxythymidylate kinase (Dtymk), mRNA.	GO:0006235|GO:0006233|GO:0009165		GO:0016301|GO:0016740|GO:0004798|GO:0000166|GO:0005524	chr1	95698402	95698451	ATCTAACATTGGCGGGAACCTGGCAAGTTGACCGGTGCTGTGCGGGCGAT	NM_023136.1	NM_023136.1
ILMN_2615145	Fbxw17		1.36957	1.75301	1.71743	1.19157	-1.69275	-2.06698	1.07976	1.52978	-1.23766	-1.0621	1.51968	1.14186	-2.21598								CAAACAAGGGAGAATAAGTCCCCTCTTCAGGCGCTTTCCCAGGTGGCACG	NM_175401.2	NM_175401.2
ILMN_1228363	5330430P07Rik		1.11083	-1.06327	-1.05675	-1.58007	-2.0129	-5.16844	-1.06515	1.04085	-1.67115	-1.90178	1.11601	-1.41835	-6.07627								GGCTGGGGGTGCCCTTCAGCACTCCACACTCCGTTTCAATAAAGAATAAC		AK030554
ILMN_1232762	Atox1	11927	-1.19737	1.39849	-1.32625	-1.34819	1.05048	-4.15556	1.43007	1.08145	-2.97314	-1.64143	1.98092	1.38395	-3.8876	Mus musculus ATX1 (antioxidant protein 1) homolog 1 (yeast) (Atox1), mRNA.	GO:0006811|GO:0006825|GO:0006878|GO:0006810|GO:0030001|GO:0006457		GO:0005507|GO:0046872|GO:0005375	chr11	55260153	55260202	GGCCTTCCCCGCTGGCTCCCTGCAAGCTTCCATGTAATAAAGTCAAGCTG	NM_009720.2	NM_009720.2
ILMN_1242333	Immp2l	93757	-1.18957	-1.291	-7.12821	-7.53708	1.33534	2.08768	-1.12161	-1.3256	-5.64845	-6.59641	1.00743	2.31435	1.08334	Mus musculus IMP2 inner mitochondrial membrane peptidase-like (S. cerevisiae) (Immp2l), mRNA.	GO:0006627|GO:0008104	GO:0005743|GO:0016020	GO:0008236|GO:0004240	chr12	42825540	42825589	CCCCCGCGGTCACATGTGGGTTGAAGGCGATCATCATGGACACAGTTTTG	NM_053122.2	NM_053122.2
ILMN_2901284	Add3	27360	1.00133	-1.47623	-2.59322	-3.38507	-2.78355	-11.0055	-1.0406	-1.4196	-4.38936	-4.12608	-2.45962	-1.94066	-12.5825	Mus musculus adducin 3 (gamma) (Add3), mRNA.		GO:0016020|GO:0005856|GO:0016020|GO:0005856|GO:0016020|GO:0005856	GO:0005516|GO:0005198|GO:0005516|GO:0005198|GO:0005516|GO:0005198	chr19	53321314	53321363	GTCCTACATCATCTGTGTTGTGCTACAACGTGTGGAGACACAGTTACCTG	NM_013758.2	NM_013758.2
ILMN_2901283	Add3	27360	1.11139	-1.64853	-2.23325	-3.71549	-3.11125	-13.041	1.01369	-1.55508	-4.7208	-3.66806	-3.14076	-2.30322	-12.7066	Mus musculus adducin 3 (gamma) (Add3), mRNA.		GO:0016020|GO:0005856|GO:0016020|GO:0005856|GO:0016020|GO:0005856	GO:0005516|GO:0005198|GO:0005516|GO:0005198|GO:0005516|GO:0005198	chr19	53321115	53321164	CCACGAGTGGAAGTAAAGCGCCCTGCGGGTGACTTGGCACGCAAACGTGA	NM_013758.2	NM_013758.2
ILMN_1258578	2310047C17Rik		-1.1153	-1.9632	-2.14746	-3.71662	-4.02984	-5.48312	-1.29676	-1.83493	-5.41174	-4.36788	1.39304	-1.63753	-5.90371								CTAGGGTGGGCTTTGGCAGCTGTGGGTATAGGCGACTCTCTTCTTACCTA	NM_175108.2	NM_175108.2
ILMN_2999007	Casc3	192160	1.14961	-1.02795	-1.55767	-2.54692	-2.57849	-7.98543	1.01106	-1.12356	-2.74935	-3.12106	-1.58125	-1.74397	-7.45126	Mus musculus cancer susceptibility candidate 3 (Casc3), mRNA.	GO:0008298|GO:0006810|GO:0006397	GO:0030529|GO:0005634|GO:0005737	GO:0005515	chr11	98694868	98694917	CTTCCAGGGGTAGCTGGTGGGTGTGCTTTTCATAGGCTTCCCTTTGCCTT	NM_138660.1	NM_138660.1
ILMN_2734712	Ptpla		-1.26473	1.33246	-1.89362	1.16119	1.28947	-2.05504	1.33284	-1.52782	-3.3469	-1.30411	4.15339	2.22335	-3.16812								GCTTGTGACTGGGGTCCAAGTGAGCTCAAGAATCTTCATGGTGTGGCTCA	NM_013935.1	NM_013935.1
ILMN_2628757	Ehd1	13660	1.34719	-1.29988	-1.952	-1.21677	1.86156	-3.36163	-1.01201	-1.30181	-4.13422	-1.79588	4.18638	2.95517	-3.93751	Mus musculus EH-domain containing 1 (Ehd1), mRNA.	GO:0006897|GO:0016197	GO:0005886|GO:0005768|GO:0030139|GO:0005769	GO:0005515|GO:0005509|GO:0005525|GO:0005524|GO:0000166|GO:0003924	chr19	6299851	6299900	TCCACTGAGCTGGGTAGGGCATTGCAGCCTGCTCCTCTGACACTGTAGGT	NM_010119.3	NM_010119.3
ILMN_1229517	Ftl1		1.00634	-1.05267	-4.41563	-2.67657	1.446	-1.55549	-1.01523	-1.01394	-5.86898	-3.42552	1.26633	1.10414	-1.1297		GO:0006826|GO:0006879		GO:0046872|GO:0005488|GO:0005506|GO:0008199	chr7			GCAGCTTTGTAACCGTCCTCCAGCCTCTGTCAAGTCTTGGACCAAGTAAA	NM_010240.1	NM_010240.1
ILMN_1251126	DXImx40e	54638	1.11525	-1.23874	-2.41852	-2.61788	-2.63398	-8.3062	-1.01392	1.17621	-3.14112	-2.80339	1.12434	-1.37061	-7.11063	Mus musculus coiled-coil domain containing 22 (Ccdc22), mRNA.				chrX	6750814	6750863	TCTGATCAGGGTGATTGTCCAGCTGACCACAGTTTATTGGATGGGCACTG	NM_138603.2	NM_138603.2
ILMN_3161532	BC053393	407814	-1.13642	1.15258	-4.81435	-3.44993	1.12528	1.59904								Mus musculus cDNA sequence BC053393 (BC053393), mRNA.				chr11	46431878	46431927	TAGAGATGGCCCCCTGTCCTGCTCAGCTCTGATAGGAGCACTGTGGCGAG	NM_001025435.1	NM_001025435.1
ILMN_2431483	6330500D04Rik		1.14355	-1.38017	-1.24864	-1.87659	-2.31111	-7.97852	1.23027	-1.16009	-2.23868	-1.82875	-1.28414	-1.33463	-10.372								GGGTAGAGATTCAGTCTCTTACAACGTGTGCAAGGAGTGGGGATGCCAAG		XM_484234
ILMN_1255560	6330500D04Rik		1.08728	-1.21553	-1.74062	-2.16819	-2.51981	-12.0742	1.28964	-1.21858	-2.38985	-1.72451	-1.16746	-1.26187	-11.6506								CCACAGCAGCTCAGTACCAGGGTAGAGATTCAGTCTCTTACAACGTGTGC		XM_484234
ILMN_2551227	E430039I23Rik		-1.04142	1.42545	1.33503	-1.76854	-1.70895	-7.34366	1.0088	1.12831	-2.06345	-3.20548	-1.12598	-1.80379	-9.0902								GCCTTCTTCCTCACTGTGAGGACTCCAGAGGACACACGATGGCATCGTGG		AK089103
ILMN_2577598	1190008K20Rik		1.11555	-1.15826	-1.55931	2.47963	6.48434	1.47392	1.11427	-1.21355	-3.38213	-1.11554	3.05025	3.85565	1.4838								TCTTGTTCAGAGTCAGTGTGTGCAGTTGGGCCGTGTGTCTGGGGGCAGGA		AK028012
ILMN_2630946	Aprt		1.20047	1.36541	2.20616	1.04289	-1.77986	-4.66819	1.10428	1.29547	1.11976	-1.19088	1.40739	-1.12597	-6.16701								TGTTATCACTCATTCCTTTGGTCAGCTGATCCGCCGTGCCTGTGGACCCC	NM_009698.1	NM_009698.1
ILMN_1224421	Cdipt	52858	1.03878	1.03492	-1.43225	-2.41151	-1.97037	-5.76783	1.04448	-1.09364	-3.0012	-3.00586	1.08163	-1.59561	-6.61835	Mus musculus CDP-diacylglycerol--inositol 3-phosphatidyltransferase (phosphatidylinositol synthase) (Cdipt), mRNA.		GO:0005783|GO:0016021|GO:0016020|GO:0005783|GO:0016021|GO:0016020	GO:0030145|GO:0003881|GO:0030145|GO:0003881	chr7	126771458	126771507	GTTCACAGGCATTGTCTCTGCCCACCTGCTTTATGTCCCTAGCTGGCCAC	NM_138754.1	NM_138754.1
ILMN_1225658	Ubl3	24109	-1.13465	-1.27253	-2.79731	-4.53544	-3.33048	-15.4819	-1.06399	-1.37144	-4.13391	-3.91627	-1.17291	-2.89465	-13.8242	Mus musculus ubiquitin-like 3 (Ubl3), mRNA.	GO:0006464	GO:0016020	GO:0003674	chr5	148862928	148862977	GGGCTCCTGGCCCTCTGCAGCATCAGATGTAAATGGTCTCTAAGGTCATC	NM_011908.1	NM_011908.1
ILMN_2904641	Snora65	104367	-1.00569	-1.06145	-1.90334	-2.67385	-2.85339	-5.94238	1.00559	-1.25122	-2.4746	-3.05904	-2.49848	-1.98146	-5.92975	Mus musculus small nucleolar RNA, H/ACA box 65 (Snora65) on chromosome 2.				chr2	32819199	32819248	GTTCCTGCAATGGAACCCTGGAATTCTTTCCCCTGTGACTGAGGCCACCA	NR_002898.1	NR_002898.1
ILMN_2717387	Fbxo36	66153	1.04214	1.38431	1.64592	1.68927	2.05187	1.60189	-1.11563	1.22547	1.44206	1.40876	3.37594	4.48251	1.32325	Mus musculus F-box protein 36 (Fbxo36), mRNA.	GO:0006512			chr1	84779210	84779259	GAGAAGCTTGCTTAGGGGATGGCTGTTTCCAACAGCGGAGCCACAGTGGT	NM_025386.1	NM_025386.1
ILMN_2658619	0610012G03Rik		1.07131	-1.01439	-1.38554	-2.67789	-1.94954	-8.28812	-1.01863	1.05441	-3.05655	-3.2135	1.39508	-1.96884	-8.89528								ACTGGTGCAGGAGAATACCAGGGGAGCTTGTAAATGGAACGACAACCCCG		NM_025320
ILMN_2663230	Slco3a1		1.03997	1.55233	2.01612	-1.33625	-1.8955	-1.87158	1.28454	1.579	-1.15701	-1.69572	1.1284	-1.57013	-2.30536								GGGGAGGGACCCTGTGCCCGCACACCAGACACATAGGACAAAATTTATCT		NM_023908
ILMN_2669690	Mpst		1.02632	1.36847	1.5134	2.20162	7.82194	1.82802	-1.30972	-1.0672	1.05841	1.05841	7.28675	5.81081	2.75905								ACGCCCGCGCAGCTGGCCGTTTCCAAGGCACCCAGCCAGAACCCCGAGAT	NM_138670.1	NM_138670.1
ILMN_3114365	Txnl4	27366	-1.24904	1.05603	-1.25959	-1.58048	-1.37422	-4.98637	-1.06865	-1.03268	-2.26452	-2.2659	1.2026	1.12254	-4.55249	Mus musculus thioredoxin-like 4 (Txnl4), transcript variant 2, mRNA.	GO:0007067|GO:0000245|GO:0007049|GO:0006397|GO:0051301|GO:0000398	GO:0005682|GO:0005634|GO:0005681	GO:0016740|GO:0031202|GO:0008080	chr18	80403934	80403983	CGTACATGCTTCCGCATCTGCACAATGGCTGGCAGGTAGACCAGGCCATC	NM_178604.3	NM_178604.3
ILMN_2634749	Txnl4	27366	1.04281	-1.10921	-1.78465	-1.81614	-1.39607	-5.88443	1.12146	-1.0871	-2.88155	-2.13178	1.64405	1.34071	-6.24006	Mus musculus thioredoxin-like 4 (Txnl4), transcript variant 2, mRNA.	GO:0007067|GO:0000245|GO:0007049|GO:0006397|GO:0051301|GO:0000398	GO:0005682|GO:0005634|GO:0005681	GO:0016740|GO:0031202|GO:0008080	chr18			CTGCCGTGCAGCCCTTTCTTGGCTTCTCCACGCTGCCGTCACATGCTGCT	NM_178604.3	NM_178604.3
ILMN_2756733	4930527D15Rik	67736	1.03737	-1.1168	-2.29653	-3.16915	-2.35327	-5.75541	1.04369	-1.08845	-2.56384	-2.6975	-1.42933	-1.82658	-5.53295	Mus musculus coiled-coil domain containing 130 (Ccdc130), mRNA.				chr8	87148415	87148464	TGAGAATGCCTGTGCCTTGATGTAACCCTGATACCTGAGCATTAAAGTGC	NM_026350.1	NM_026350.1
ILMN_1246694	1110032N12Rik	68730	1.07963	1.09262	-1.08095	-1.39979	-2.04737	-4.50962	1.03492	-1.03444	-1.9047	-2.4664	1.17781	-1.09863	-5.13054	Mus musculus dihydrouridine synthase 1-like (S. cerevisiae) (Dus1l), mRNA.	GO:0008033|GO:0008033		GO:0050660|GO:0016491|GO:0050660|GO:0016491	chr11	120605377	120605426	CCTCTTTGACACAGAAGAACCTGTTGATGTCTGCAGGTGGGGTCTGGCAA	NM_026824.2	NM_026824.2
ILMN_1235751	1110032N12Rik	68730	1.00639	-1.01177	-2.12984	-2.8679	-2.15499	-3.20229	1.10402	1.30239	-3.17313	-2.76389	1.23738	-1.35599	-3.4012	Mus musculus dihydrouridine synthase 1-like (S. cerevisiae) (Dus1l), mRNA.	GO:0008033|GO:0008033		GO:0050660|GO:0016491|GO:0050660|GO:0016491	chr11	120605396	120605445	GCCTTTACTCAGGGAATCTCCTCTTTGACACAGAAGAACCTGTTGATGTC	NM_026824.2	NM_026824.2
ILMN_1251541	LOC385699		1.02635	1.01858	-4.52872	-2.783	1.4506	-1.64066	-1.02788	-1.035	-5.94637	-3.6269	1.15163	1.18665	-1.16911								GCCACTAGGCAGCTTTGTAACTGCTCTGGAGCCTCTCTCAAGTGTTGGAC	XM_358915.1	XM_358915.1
ILMN_2609568	Pygo2		-1.01393	-1.03428	-1.37312	-2.49047	-2.92987	-12.4695	-1.06738	1.05016	-3.05626	-3.34002	-1.53678	-2.30079	-10.2889								AGAAAGTGGGTTGGCAGGGATGTGGTTACAGGATCTTTTTGTACGGTTGG	XM_130932.5	XM_130932.5
ILMN_2435584	scl0001978.1_6		-1.27897	1.30248	1.56491	1.21843	1.04565	-3.84493	1.32419	1.31915	-1.21517	-1.07221	4.88688	2.2924	-4.24548								CCCAGAAACTGAAGTACAAGGCCATTAGCGACGAGCTGGACCACGCCCTC	AK050665.1	AK050665.1
ILMN_2416954	4930442M18Rik		1.09632	-1.62643	-1.90142	-3.17389	-2.44764	-4.58027	1.29479	1.16919	-2.24101	-2.01559	1.03948	-1.39306	-3.01389								GCCCGGGACTAATGTGCAGATCTAGGCTGTACTTGTGGAAGACATGAAGC
ILMN_2691298	Mrpl27	94064	-1.05278	1.31443	2.16173	1.03354	-1.70021	-4.02977	1.13213	1.09637	-1.15113	-1.57971	1.58551	-1.03111	-4.46528	Mus musculus mitochondrial ribosomal protein L27 (Mrpl27), mRNA.	GO:0006412	GO:0005762|GO:0030529|GO:0005739|GO:0005840|GO:0005622	GO:0003674|GO:0003735	chr11	94521162	94521211	CCCAGGTCACAGGAACAGTGATGATGGAAGTCAAGGGTCTGGGTGAGAAC	NM_053161.2	NM_053161.2
ILMN_2764019	5832424M12	218503	1.22566	-1.17655	-1.84231	-2.26193	-2.13102	-6.6189	-1.09269	1.1354	-3.74959	-2.62961	1.16945	-1.14902	-6.407	Mus musculus FCH domain only 2 (Fcho2), mRNA.	GO:0051301			chr13	99493581	99493630	GCCCAGTAGATTCAGTGGGAGACTATCTTATCTAGCAAGCTGGTTCTTGC	NM_172591.2	NM_172591.2
ILMN_2754253	Gna13		-1.22168	-1.14282	-1.21139	-1.89233	-2.96	-13.8051	1.07773	1.10851	-1.7287	-1.91553	1.4198	-1.47492	-7.56277								CAGAGCTGGGCCCTAGTGTATGTATACTTGAGAGACCTGACTTGTCCTGG	NM_010303.2	NM_010303.2
ILMN_1219468	AI481105		1.02191	1.36551	1.10106	-1.84857	-2.14332	-5.26316	-1.18404	1.43435	-2.25548	-2.17243	-1.37957	-1.62202	-5.95753								CAGCAGCACCTCCTGTGAGTCTTTATCCAGGCACCCTCCCTTGCAGCCTT	XM_130703.4	XM_130703.4
ILMN_2658312	Sp8	320145	-1.11513	1.62096	1.92316	2.71648	1.52321	2.0084								Mus musculus trans-acting transcription factor 8 (Sp8), mRNA.	GO:0009954|GO:0009953|GO:0030326	GO:0005634|GO:0005622	GO:0003677|GO:0008270|GO:0046872|GO:0003676	chr12	120090673	120090722	GGAGACAGAGGGGGTCAAGCTAACAAAAGCTTGTTTTCTGGCACTCTATG	NM_177082.3	NM_177082.3
ILMN_2761472	Lrpap1		-1.03328	-1.09927	-1.6492	-2.32009	-3.25559	-8.78343	-1.37923	-1.27618	-3.48588	-3.16437	1.00615	-2.02319	-8.39823								GTACCGCTACCAGTGAGATAGGACTGGACTCCGAGCTGCAGCACAACAGT		NM_013587
ILMN_1217767	2900070E19Rik		1.218	-1.19499	-2.24205	1.27201	3.07097	1.68675	1.00876	-1.24249	-4.54662	-2.02214	1.23408	1.46493	1.43756								GTATTGCTATAACCGTGATCTGTTCTTACGTTGTCTTTATTCTCTGCCGG		NM_028419
ILMN_1229193	Msn		1.2002	-1.06292	-1.46682	-1.7323	-2.5467	-7.17849	1.10788	1.07067	-2.23616	-1.48746	-1.05719	-1.41162	-10.3577								GTGCCCTGGGACTCTTTCCTCGTCAGTGGCATGAAGTCTGAGATGGCATA		AK031171
ILMN_2618461	Magmas	66449	1.0402	1.23005	2.56257	1.54335	2.85229	-1.98791	1.00337	-1.03082	1.04068	1.32935	1.9125	2.71353	1.18281	Mus musculus mitochondria-associated protein involved in granulocyte-macrophage colony-stimulating factor signal transduction (Magmas), mRNA.	GO:0006605|GO:0006810|GO:0015031|GO:0006605|GO:0006810|GO:0015031	GO:0016020|GO:0005739|GO:0005743|GO:0005737|GO:0016020|GO:0005739|GO:0005743|GO:0005737	GO:0003674|GO:0003674	chr16	4617938	4617987	AGATCATTGTGATGGGTGTGCAGGTGGTGGGCAGAGCCTTTGCCAGGGCC	NM_025571.1	NM_025571.1
ILMN_2511089	Ugcg		1.18685	1.15304	1.61888	-1.38412	-2.54856	-6.11231	1.2722	1.42066	-1.12248	-1.53031	-1.5998	-1.96959	-8.10836								GTCCGTCGGTTTGTTTAGTGGAGTTTGGTGGATGCCCTTTGCACTGCTGA		NM_011673
ILMN_2997923	Apoa1bp	246703	1.06755	-1.00919	-1.12672	-1.719	-2.18729	-6.18379	-1.02157	-1.20484	-2.67708	-2.48573	1.5475	1.03116	-8.61096	Mus musculus apolipoprotein A-I binding protein (Apoa1bp), mRNA.			GO:0005515|GO:0003674	chr3	88142966	88143015	CTTCGGCTTCAGTTTCAAGGGTGACGTTCGGGAGCCATTCCACAGCATCC	NM_144897.1	NM_144897.1
ILMN_1221304	B130053I10Rik		-1.04895	-1.02016	-1.53235	-2.92823	-4.21307	-10.4657	-1.04664	-1.00246	-3.44137	-3.17807	-1.46272	-2.0781	-7.51995								GCCTCCTCGCTAGAGACTGGATGTGACAGAATGTGACAGTGACACTTGGG		AK045266
ILMN_2633223	1810063B07Rik		1.0897	-1.08924	-2.38367	-3.28578	-3.34906	-6.44431	-1.0717	-1.16333	-4.48288	-4.49909	-4.18797	-3.93809	-9.91269								TCCCCCTGACCTGCTGCAGTTTCATCTTTGAACTCCACTTTGATTTAGGT		XM_484351
ILMN_1226528	Kctd2		1.09327	-1.13575	-2.97621	-3.20137	-2.71961	-7.00815	1.0599	1.11692	-4.38263	-3.53924	-1.10659	-1.76547	-8.96022								GTGGACGCTGCCAAATGTGTCATATTGTCATAGCTAAAAGTGGTGGTGTG	NM_183285.1	NM_183285.1
ILMN_1228937	Cyhr1	54151	1.20538	-1.20721	-2.98098	-2.24646	-2.28401	-4.35637	1.11893	-1.49907	-3.54341	-3.20535	1.14021	-1.73507	-4.83631	Mus musculus cysteine and histidine rich 1 (Cyhr1), transcript variant 2, mRNA.		GO:0005737	GO:0008270|GO:0046872|GO:0005515	chr15	76488680	76488729	CTAATGGGCAGAGCTTGGGTGCTATCCCTTCTCTAGTCATGCATGTGTGG	NM_180962.1	NM_180962.1
ILMN_2678547	Lypla1	18777	-1.75243	-1.07454	2.27064	-1.15121	-1.93876	-2.52298	1.04504	1.07472	1.22136	-1.02834	1.16365	1.0516	-2.6689	Mus musculus lysophospholipase 1 (Lypla1), mRNA.	GO:0006629|GO:0006631|GO:0006629|GO:0006631|GO:0006629|GO:0006631	GO:0005739|GO:0005739|GO:0005739	GO:0016787|GO:0016787|GO:0016787	chr1	4829486	4829535	ACACTGCTCTCACCACACAGCAGAAACTGGCTGGTGTCACTGCACTCAGT	NM_008866.2	NM_008866.2
ILMN_1216116	Smarcd2	83796	1.13159	1.05111	-1.27672	-2.11342	-2.27151	-5.34625	1.04015	1.02911	-2.89382	-2.87905	-1.47508	-2.01713	-9.71018	Mus musculus SWI/SNF related, matrix associated, actin dependent regulator of chromatin, subfamily d, member 2 (Smarcd2), mRNA.	GO:0016568|GO:0006355|GO:0006350	GO:0005634		chr11	106124545	106124594	GCTGGAGGACTGCTGTTACCTTTTGCAGTCGGTCTTAAAGAGGATGGGCC	NM_031878.1	NM_031878.1
ILMN_2442122	9430067K09Rik		1.19172	1.37074	1.51591	2.38928	7.23774	1.91183	-1.00015	1.09969	1.18341	1.35113	5.6976	9.54907	1.43261								CACTGCCTTACAGCGTCAACCGGTGCCTGCGTGGGGTCATATACGTTGCT
ILMN_2592810	Map3k3	26406	1.01147	-1.29477	-2.03072	-2.47355	-3.11823	-8.96286	-1.08023	-1.16067	-3.50248	-2.3498	-1.15113	-2.02216	-9.94089	Mus musculus mitogen activated protein kinase kinase kinase 3 (Map3k3), mRNA.	GO:0006468|GO:0007243		GO:0004672|GO:0005515|GO:0004674|GO:0000287|GO:0005524|GO:0046872|GO:0000166|GO:0016740|GO:0016301	chr11	105971285	105971334	CCTCAGCCCGACCTGTCCACTTGTCATCAACCTCATTCCCTTCTTGTTCC	NM_011947.1	NM_011947.1
ILMN_2943685	4833439L19Rik	97820	-1.02196	-1.54653	-2.13967	1.18152	2.83146	1.4141	1.06133	-1.39633	-3.73061	-2.82127	1.67971	2.09507	1.21099	Mus musculus RIKEN cDNA 4833439L19 gene (4833439L19Rik), mRNA.				chr13	54561189	54561238	GCTGGGATTGAAGGTGTGCACAGCCACACCAGCTTAAGGTTTTGTTAAAG	NM_133797.1	NM_133797.1
ILMN_2681776	Mapk6		-1.32528	1.10068	-2.39113	-1.7995	-2.54192	-14.9883	1.52611	-1.17969	-7.0549	-2.30046	1.15795	-1.71051	-12.2263								GCTGATCCGAGACGTCAGCTCGTCCTGAGGCTGTCCATGTACGTTAAGTA	NM_015806.2	NM_015806.2
ILMN_1233187	Max		-1.01158	1.02289	-2.74659	-3.03433	-2.48178	-3.16364	1.15034	-1.28963	-7.79038	-5.77501	-2.29517	-2.57335	-3.24192								TCCTGGAACTTGTCGCCACTGTGTGATCCAGTCCTGGCTCTGGCTGTGGT		NM_008558
ILMN_2540489	LOC385467		-1.08492	1.11961	1.01288	-2.35216	-3.35006	-6.16097	-1.25159	1.02019	-1.86199	-2.68816	-1.28257	-1.96597	-6.59849								AACCTGGAGGAGTGGATTTTAGAACAGCTCACGCGACTCTATGACTGCCA	XM_358245.1	XM_358245.1
ILMN_3060168	Ift140	106633	1.28939	-1.49882	-5.52339	-3.64149	1.66966	-2.71594	-1.01337	-1.19581	-16.5001	-9.48945	1.04518	-1.00789	-1.83426	Mus musculus intraflagellar transport 140 homolog (Chlamydomonas) (Ift140), mRNA.		GO:0019861|GO:0019861	GO:0005488|GO:0005488	chr17	25236273	25236322	GTCCCCTGAAAATCCCAGTGCCCCTTGAGACCACAGCAAAGACCACCTGG	NM_134126.2	NM_134126.2
ILMN_3160218	Amica1	270152	-1.06899	1.42471	1.19591	1.12834	-2.40846	-4.16417	-1.06235	1.81217	-1.5654	-1.07513	-1.41727	-1.4285	-4.50441	Mus musculus adhesion molecule, interacts with CXADR antigen 1 (Amica1), mRNA.	GO:0007155	GO:0016021|GO:0016020	GO:0005515	chr9	44858707	44858756	GGCTGGTGAGGATGGGGAGCAGCCTGGTCTGCCTTGTGCTTTCAAGCTTT	NM_001005421.2	NM_001005421.2
ILMN_1219102	5133400O11Rik		-1.40962	1.67336	1.77662	2.80063	1.35761	-1.3769	1.26121	2.60978	1.98944	2.74273	2.62822	1.45206	-1.04473								CGAAGGGGATTACCTGGTCCGAACGTAGTAAGACGCTGGAGCTAAAGGTG		AK050281
ILMN_2652187	Cutl1		1.1336	-1.20656	-4.33334	-3.1863	1.10038	-2.42085	1.16903	-1.32681	-8.63776	-4.85136	-1.03506	-1.18975	-1.15618								GTCACTACCCAGTCTGGCATTTCTATAGCCTCTCTTAGGACCCCGCCACA	NM_198602.1	NM_198602.1
ILMN_2737101	Gnpda2		-1.32815	-1.40916	-2.86928	-4.92778	-4.25956	-7.23624	1.42105	-1.23181	-7.39607	-4.63181	-1.15705	-2.44449	-9.13538								GAGACCCAGTTGTGCTCCGAAGAACCTTTCCATACTGATAAAATTTCAGC		NM_027681
ILMN_1251972	Padi2	18600							1.59153	1.68796	-1.82702	-1.39236	2.0665	1.17145	-1.99345	Mus musculus peptidyl arginine deiminase, type II (Padi2), mRNA.	GO:0006464|GO:0006464|GO:0006464|GO:0006464|GO:0006464		GO:0016787|GO:0004668|GO:0005509|GO:0016787|GO:0004668|GO:0005509|GO:0016787|GO:0004668|GO:0005509|GO:0016787|GO:0004668|GO:0005509|GO:0016787|GO:0004668|GO:0005509	chr4	140508341	140508390	GAGTTTTGAAATGCTCCGTGAAGGGCTGAGGGACGGCAGGAAGATGGCGG	NM_008812.1	NM_008812.1
ILMN_2600678	Rac2		1.06205	1.15332	1.72278	-1.02704	-1.92259	-5.23784	1.12043	1.03049	-1.09236	-1.17592	-1.24183	-1.61629	-8.54513								TAGCTGCAGAACTTGCCTCTCTCCTCCACGGAGGTCCCTGGGGATGGGCG	NM_009008.2	NM_009008.2
ILMN_3139668	Cpsf1	94230	1.10149	1.18334	1.0137	-1.77674	-2.60322	-3.75605	1.41541	-1.05751	-2.20996	-2.21017	-1.49777	-1.78766	-3.05782	Mus musculus cleavage and polyadenylation specific factor 1 (Cpsf1), mRNA.	GO:0006397|GO:0006397	GO:0005634|GO:0005634	GO:0003723|GO:0003676|GO:0003723|GO:0003676	chr15	76426699	76426748	GCTCCTGCTGCCCATGCAAGAAAAGACATACCGACGCTTGCTGATGCTGC	NM_053193.1	NM_053193.1
ILMN_1220353	Hdac3		-1.02311	1.01636	-1.46082	-2.20354	-2.51604	-6.78573	1.16332	1.19151	-2.59446	-2.28479	1.38684	-1.19073	-6.0736								GCAGATGAAGTACAGTGGCAAGGAGGAGAGGGTGTGAAGCTCTAACTGGC		NM_010411
ILMN_2833936	Cryl1	68631	-1.11377	-1.66757	-3.1154	-4.33564	-8.6806	-7.05873	-1.96291	-1.70169	-5.95516	-7.16299	-2.28029	-2.08517	-6.46556	Mus musculus crystallin, lambda 1 (Cryl1), mRNA.	GO:0006631		GO:0016491	chr14	56229309	56229358	ACTGCTTAGGTTCTGAGGTGTGGGTTCCCTGCCACCCAGGCAAACAGGCT	NM_030004.2	NM_030004.2
ILMN_2830686	Nfrkb	235134	1.31551	-1.18216	-1.34878	-1.72931	-2.63149	-6.34556	1.10287	-1.09595	-2.54509	-2.84849	-1.25903	-1.86161	-5.24863	Mus musculus nuclear factor related to kappa B binding protein (Nfrkb), mRNA.		GO:0005634|GO:0005634	GO:0003677|GO:0003677	chr9	31228737	31228786	CCTGGCCATTTCACATTTCTTAGCCACCATCAGCCACAGACAGAGCTCAG	NM_172766.2	NM_172766.2
ILMN_2705991	Cln2	12751							-1.04404	-1.78957	-2.34313	-2.34313	2.88766	1.695	-2.34313	Mus musculus tripeptidyl peptidase I (Tpp1), mRNA.	GO:0007040|GO:0050885	GO:0005739|GO:0005764	GO:0004289|GO:0008233|GO:0016787|GO:0019131|GO:0004252	chr7	105618924	105618973	CGAAGCCCCTCATCTTCCAAACCAAGCAGTCTATGTATTTGTGCAAACCC	NM_009906.2	NM_009906.2
ILMN_1245650	Sbds	66711	1.00937	-1.18957	-1.65265	-1.74011	1.21549	-2.41415	-1.03321	-1.09866	-3.13283	-2.73314	1.17371	1.4302	-2.11648	Mus musculus Shwachman-Bodian-Diamond syndrome homolog (human) (Sbds), mRNA.			GO:0003674	chr5	130722100	130722149	AGCAGCTCGTTCTGTGACCTGCCAAACGCCCTGCTCACGCGACGTGCCAC	NM_023248.1	NM_023248.1
ILMN_1238733	2610511O17Rik	74196	1.20173	1.21052	-2.88095	-1.70047	-1.03253	-2.69738	1.15134	-1.01698	-4.19301	-1.97661	1.75296	1.19183	-4.00872	Mus musculus tetratricopeptide repeat domain 27 (Ttc27), mRNA.			GO:0016740|GO:0005488	chr17	74768548	74768597	GCTTTCTCCAATTCCTCCAGTACCTGTATTTCTGAAACACAAGATACCCG	NM_152817.2	NM_152817.2
ILMN_1251098	scl0020042.1_302		1.01224	-1.03952	-2.17588	-2.94374	-1.28448	-1.9718	-1.01555	-1.20486	-4.88499	-5.48344	-1.42768	-1.46685	-1.14167								GAATCTCAGGCCAAGGATGTCATCGAGGAATACTTCAAGTGCAAGAAATA	AK002848.1	AK002848.1
ILMN_2623754	5730533P17Rik		1.33475	-1.42028	-1.99175	-3.16882	-1.74872	-3.94345	1.06496	-1.42196	-4.41606	-3.36668	-2.05023	-2.01066	-4.05782								CCATGCCCTGTGTTAAGGTCTTGGCTGGTATATATGACTAGATGTGTATG	XM_283206.2	XM_283206.2
ILMN_2800655	Etfa	110842	1.10054	1.13813	-1.21133	-2.07123	-1.63316	-5.3618	1.10194	1.26946	-2.00881	-2.00605	1.25896	1.14995	-5.6811	Mus musculus electron transferring flavoprotein, alpha polypeptide (Etfa), nuclear gene encoding mitochondrial protein, mRNA.	GO:0006810|GO:0006810|GO:0006810|GO:0006810	GO:0017133|GO:0005739|GO:0017133|GO:0005739|GO:0017133|GO:0005739|GO:0017133|GO:0005739	GO:0050660|GO:0009055|GO:0050660|GO:0009055|GO:0050660|GO:0009055|GO:0050660|GO:0009055	chr9	55259765	55259814	GATCCAGAAGCTCCAATTTTCCAGGTGGCAGATTATGGAATAGTTGCAGA	NM_145615.2	NM_145615.2
ILMN_1237075	Etfa	110842	1.19149	1.02951	1.01388	-2.09562	-1.77729	-4.53459	-1.03707	1.26281	-2.16357	-2.17103	1.15574	-1.08458	-4.59497	Mus musculus electron transferring flavoprotein, alpha polypeptide (Etfa), nuclear gene encoding mitochondrial protein, mRNA.	GO:0006810|GO:0006810|GO:0006810|GO:0006810	GO:0017133|GO:0005739|GO:0017133|GO:0005739|GO:0017133|GO:0005739|GO:0017133|GO:0005739	GO:0050660|GO:0009055|GO:0050660|GO:0009055|GO:0050660|GO:0009055|GO:0050660|GO:0009055	chr9	55259783	55259832	TCGTGGCTATTAACAAAGATCCAGAAGCTCCAATTTTCCAGGTGGCAGAT	NM_145615.2	NM_145615.2
ILMN_2649966	Etfa	110842	1.03252	-1.01641	1.22585	-1.41274	-1.79583	-5.93341	1.00547	1.12498	-1.45661	-1.71918	1.30019	-1.03428	-7.19187	Mus musculus electron transferring flavoprotein, alpha polypeptide (Etfa), nuclear gene encoding mitochondrial protein, mRNA.	GO:0006810|GO:0006810|GO:0006810|GO:0006810	GO:0017133|GO:0005739|GO:0017133|GO:0005739|GO:0017133|GO:0005739|GO:0017133|GO:0005739	GO:0050660|GO:0009055|GO:0050660|GO:0009055|GO:0050660|GO:0009055|GO:0050660|GO:0009055	chr9	55280446	55283409	GCAGTTGGTGCTTCCCGAGCTGCTGTTGATGCTGGCTTTGTTCCCAATGA	NM_145615.2	NM_145615.2
ILMN_1257019	BC037034	231807	1.06407	1.39942	-1.08043	-1.53852	-2.22059	-6.75081	1.02144	1.37425	-1.93853	-1.69469	-2.03783	-1.85161	-8.77451	Mus musculus cDNA sequence BC037034 (BC037034), mRNA.				chr5	138700985	138701034	CAGGGGTTGGATGGCCTCTTTCTGCCCCTCATGTTTACGTTGGCAGCCTG	NM_153161.1	NM_153161.1
ILMN_1234539	Irgm	15944	1.14401	4.58871	2.92693	2.16019	-1.06484	-1.75341	1.42371	4.19731	1.69175	1.92574	2.95788	1.63309	-2.99885	Mus musculus immunity-related GTPase family, M (Irgm), mRNA.	GO:0006952|GO:0006952|GO:0006952	GO:0005783|GO:0005783|GO:0005783		chr11	48679103	48679152	CATCTCCCCTGTCTCGATTCTAATGCATTGTTCCACTGAGGGACAGGGAC	NM_008326.1	NM_008326.1
ILMN_2804037	Irgm	15944	1.22222	2.02541	1.22718	1.00722	-1.18224	-3.41254	1.15239	2.08056	-1.45283	-1.42573	1.8858	1.26572	-2.91259	Mus musculus immunity-related GTPase family, M (Irgm), mRNA.	GO:0006952|GO:0006952|GO:0006952	GO:0005783|GO:0005783|GO:0005783		chr11	48678914	48678963	CGTGATGGCTCACAACCATCCGTAGTGAGATCTGATGCCCTCTTCTGAGA	NM_008326.1	NM_008326.1
ILMN_2720770	Dcps	69305	1.0715	1.11278	1.34548	-1.46221	-2.90875	-5.56291	1.02273	1.02219	-1.26429	-1.83424	-2.36868	-2.47216	-8.54037	Mus musculus decapping enzyme, scavenger (Dcps), mRNA.	GO:0000184|GO:0000184	GO:0005634|GO:0005634	GO:0016787|GO:0016787	chr9	34876005	34876054	CGCCGGGGTATCAGATCACTTCGAGATCTCACTCCAGAGCATCTGCCACT	NM_027030.1	NM_027030.1
ILMN_2838199	Dcps	69305							-1.00332	1.23608	-1.36917	-2.11438	-1.57538	-1.76053	-2.36202	Mus musculus decapping enzyme, scavenger (Dcps), mRNA.	GO:0000184|GO:0000184	GO:0005634|GO:0005634	GO:0016787|GO:0016787	chr9	34874490	34876001	TGAGGAACATTCTCCGGGAAGGACAAGAAGCCATCCTGAAGCGCTACCAG	NM_027030.1	NM_027030.1
ILMN_2944939	Camk1	52163	-1.05321	-1.09625	-3.31991	-1.24108	-1.03455	-5.47441	1.00563	-1.47589	-4.85792	-1.30277	4.96064	2.76159	-6.70417	Mus musculus calcium/calmodulin-dependent protein kinase I (Camk1), mRNA.	GO:0007165|GO:0006913|GO:0030154|GO:0007275|GO:0006468	GO:0005634|GO:0005954	GO:0016301|GO:0016740|GO:0005524|GO:0004674|GO:0004672|GO:0005515|GO:0000166|GO:0005516|GO:0003824	chr6	113286251	113286396	ACCCGGAGAAGAGGTTTACCTGTGAGCAGGCCTTGCAGCACCCATGGATT	NM_133926.2	NM_133926.2
ILMN_1248658	1110001P04Rik		-1.03744	-1.16176	-1.64261	-2.02999	-2.21394	-5.16387	1.04216	-1.05923	-2.25715	-1.4044	1.26539	1.15575	-4.4114								ACCAGTGGTTCTTGGGGAGGGGTGCTGGAGAATACAAAGTCACTTCCCTT
ILMN_1259668	LOC228715		-1.15028	-1.0126	-1.47812	-3.34362	-3.41918	-5.99748	1.02808	-1.01611	-2.80328	-3.44951	-2.0559	-2.96912	-5.91795								CCAGCCACTCAAAGGTTCCTGACCTATCTGAAGTCATGGACTGGTGGGCC	XM_149199.3	XM_149199.3
ILMN_2639819	Bet1l	54399	-1.02133	-1.01492	-1.6765	-2.43802	-3.10639	-9.4878	1.10425	-1.23794	-3.51577	-2.71793	-1.54148	-2.15072	-11.5654	Mus musculus blocked early in transport 1 homolog (S. cerevisiae)-like (Bet1l), mRNA.	GO:0015031|GO:0006810	GO:0000139|GO:0016020	GO:0005484	chr7	140704918	140704967	GGGAGCTTTTGACCTTGTACTGAACCTTGCCCTACCCTGTACAGCCAGTC	NM_018742.3	NM_018742.3
ILMN_2696696	Gypa		1.43926	-1.45493	-2.22315	1.313	4.60776	2.42969	1.04491	-1.25736	-5.28238	-2.22827	-1.61596	1.65928	2.20362								GAACTCAGAGGCTTTGTGGCTATACTGCTGCCGTTCCTTTGTAGAAAAAC	NM_010369.2	NM_010369.2
ILMN_2733698	Cox7a2		-1.2924	1.13004	1.22275	-1.0062	2.34409	-1.17361	1.16179	1.21683	-1.4786	-1.29431	3.72118	2.85737	-1.47616								CTGCCAATAAAGCAATCCTTAACCATTTTGTGTCTCCCTTTTCACTTGAG	NM_009945.2	NM_009945.2
ILMN_2806029	Sfrs2	20382	1.11886	1.47919	-1.10562	-1.82111	-1.7986	-5.73265	1.21277	1.20063	-1.88184	-2.64567	-1.10883	-1.82301	-6.22738	Mus musculus splicing factor, arginine/serine-rich 2 (SC-35) (Sfrs2), mRNA.	GO:0006376|GO:0006397|GO:0000398|GO:0006376|GO:0006397|GO:0000398|GO:0006376|GO:0006397|GO:0000398	GO:0016607|GO:0005634|GO:0005681|GO:0016607|GO:0005634|GO:0005681|GO:0016607|GO:0005634|GO:0005681	GO:0003723|GO:0000166|GO:0003676|GO:0005515|GO:0003723|GO:0000166|GO:0003676|GO:0005515|GO:0003723|GO:0000166|GO:0003676|GO:0005515	chr11	116711379	116711428	ACCCCCCTTCCCTCAAAAAATGCAAAATGGTAAATCTGATCATCCTTGTG	NM_011358.1	NM_011358.1
ILMN_2636335	Sfrs2	20382	-1.09097	1.23018	1.16839	-1.81136	-2.57613	-6.11755	1.15877	1.2438	-1.56872	-2.01735	-1.25465	-1.8622	-4.89231	Mus musculus splicing factor, arginine/serine-rich 2 (SC-35) (Sfrs2), mRNA.	GO:0006376|GO:0006397|GO:0000398|GO:0006376|GO:0006397|GO:0000398|GO:0006376|GO:0006397|GO:0000398	GO:0016607|GO:0005634|GO:0005681|GO:0016607|GO:0005634|GO:0005681|GO:0016607|GO:0005634|GO:0005681	GO:0003723|GO:0000166|GO:0003676|GO:0005515|GO:0003723|GO:0000166|GO:0003676|GO:0005515|GO:0003723|GO:0000166|GO:0003676|GO:0005515	chr11	116711479	116711528	CAGTTTATTAAAATGCCTGACAACTGCACTTCCAGTCACCCGGGCCTTGC	NM_011358.1	NM_011358.1
ILMN_1221592	1810029G24Rik	66286	-1.28775	-1.00404	-1.94519	-2.28937	-1.50103	-5.42834	1.19629	-1.18946	-6.12247	-3.46837	2.33192	-1.00894	-5.46627	Mus musculus SEC11 homolog C (S. cerevisiae) (Sec11c), mRNA.	GO:0006465	GO:0005792|GO:0005783|GO:0016020|GO:0016021	GO:0008233|GO:0016787|GO:0008236	chr18	65942891	65942940	GCAGTTCCTGGGACCAGACCGAAATGAGTTCTGTTGAAAAAGAGAAAAGC	NM_025468.1	NM_025468.1
ILMN_1220305	D19Bwg1357e		1.04509	1.12401	-1.62392	-3.47144	-2.85007	-10.7313	-1.0099	1.12696	-2.5994	-3.85433	-1.77131	-2.05138	-13.4287								GAGGAGAAGGTGGAATCTCTCATACTCACAACTGGACGCTCTGTGCATGC	NM_177474.2	NM_177474.2
ILMN_1225712	Iap		1.24376	-1.09475	-1.66205	-1.45076	3.35639	-1.10625	-1.09535	1.03723	-4.14162	-2.30976	1.94849	2.23998	1.23044								CACGGGAGCAGGTCAGGGTTGCTCTGGGTAAAAGCCTGTAAGCCTAAGAG	NM_010490.2	NM_010490.2
ILMN_2680066	Rpo1-3	20018	-1.21514	1.18039	1.7835	-1.18402	-1.99056	-5.71749	-1.01762	1.20827	1.27777	-1.21631	-1.28593	-1.34636	-5.98574	Mus musculus RNA polymerase 1-3 (Rpo1-3), transcript variant 1, mRNA.	GO:0006350|GO:0006350	GO:0005634|GO:0005736|GO:0005634|GO:0005736	GO:0016740|GO:0003899|GO:0046983|GO:0003677|GO:0016779|GO:0005515|GO:0016740|GO:0003899|GO:0046983|GO:0003677|GO:0016779|GO:0005515	chr5	147889179	147889228	AAGAGCTTCCATTTCGCCAGCGCCACCTGAGGATTTCCTGGAGCCGCCAC	NM_009087.1	NM_009087.1
ILMN_2634720	Rpo1-3	20018	1.14079	1.08089	-1.09151	-1.98631	-2.48314	-8.72603	-1.07346	-1.06173	-2.51995	-3.3833	-1.80876	-2.51303	-10.0608	Mus musculus RNA polymerase 1-3 (Rpo1-3), transcript variant 1, mRNA.	GO:0006350|GO:0006350	GO:0005634|GO:0005736|GO:0005634|GO:0005736	GO:0016740|GO:0003899|GO:0046983|GO:0003677|GO:0016779|GO:0005515|GO:0016740|GO:0003899|GO:0046983|GO:0003677|GO:0016779|GO:0005515	chr5	147890466	147890515	AAAAGGAGCCCACATTCTAGTCCCTCGTGCAGGGTACAAGCAGGACCACC	NM_009087.1	NM_009087.1
ILMN_2672353	4432409M07Rik	70785	1.14417	-1.12759	-1.48021	-2.24674	-2.46152	-8.73505	1.10139	-1.11549	-2.85374	-2.56067	-1.78425	-2.09126	-11.1281	Mus musculus DENN/MADD domain containing 1C (Dennd1c), mRNA.				chr17	57205579	57205628	GAGCCCCCACTTATGTCTCTCATGTAAGCACGCAGCAAAGGCCACAGGAC	NM_153551.1	NM_153551.1
ILMN_1219914	Rhoa	11848							1.05018	-1.03263	-2.77908	-2.13062	-1.26194	1.02063	-1.17384	Mus musculus ras homolog gene family, member A (Rhoa), mRNA.	GO:0007266|GO:0007160|GO:0043149|GO:0042346|GO:0007155|GO:0043524|GO:0030036|GO:0030154|GO:0043123|GO:0007264|GO:0007229|GO:0007266|GO:0007160|GO:0043149|GO:0042346|GO:0007155|GO:0043524|GO:0030036|GO:0030154|GO:0043123|GO:0007264|GO:0007229	GO:0005634|GO:0016020|GO:0005886|GO:0005856|GO:0005829|GO:0005622|GO:0005634|GO:0016020|GO:0005886|GO:0005856|GO:0005829|GO:0005622	GO:0003924|GO:0004871|GO:0005525|GO:0005515|GO:0000166|GO:0003924|GO:0004871|GO:0005525|GO:0005515|GO:0000166	chr9	108239072	108239121	GAGAGGTTTTTGAGATGGCCACGAGAGCTGCTCTGCAAGCTAGACGTGGG	NM_016802.3	NM_016802.3
ILMN_2591917	Akr1b3		1.29977	1.00237	-1.63363	-2.02291	-3.18296	-3.20404	1.00453	-1.03493	-3.37195	-3.18334	-1.96181	-2.10685	-3.18284								CCCCCCTGGAGGACTTTAACACAAGTACCCTTTCCAACCAAAGAGAAGCA		NM_009658
ILMN_2662508	Faf1	14084	1.03553	-1.0589	-1.47739	-2.82318	-1.39172	-4.46431	-1.06653	1.0289	-3.15964	-3.91805	1.13358	-1.14856	-4.05795	Mus musculus Fas-associated factor 1 (Faf1), mRNA.	GO:0042176|GO:0043065|GO:0007253|GO:0006915|GO:0030155|GO:0031334|GO:0008219|GO:0043161|GO:0042176|GO:0043065|GO:0007253|GO:0006915|GO:0030155|GO:0031334|GO:0008219|GO:0043161|GO:0042176|GO:0043065|GO:0007253|GO:0006915|GO:0030155|GO:0031334|GO:0008219|GO:0043161	GO:0031265|GO:0005634|GO:0048471|GO:0005829|GO:0005737|GO:0031265|GO:0005634|GO:0048471|GO:0005829|GO:0005737|GO:0031265|GO:0005634|GO:0048471|GO:0005829|GO:0005737	GO:0051059|GO:0019901|GO:0008605|GO:0031072|GO:0030191|GO:0051059|GO:0019901|GO:0008605|GO:0031072|GO:0030191|GO:0051059|GO:0019901|GO:0008605|GO:0031072|GO:0030191	chr4	109634571	109634620	GCTCGTGTCACTCAGTTCAATGTCACACTTCTGCCTCTTGCAAGATTGCT	NM_007983.2	NM_007983.2
ILMN_2679662	D1Ertd251e	27878	1.02589	1.11908	1.12316	-1.95522	-3.02514	-4.46641	1.15334	1.07722	-2.23545	-3.50693	-1.81352	-2.4734	-4.02779	Mus musculus transcriptional adaptor 1 (HFI1 homolog, yeast) like (Tada1l), mRNA.				chr1	168323283	168323332	CAGAATCTGTTAGTGACTAGTTAGCAACTGGAGTTCCCAAGCAACCCGCT	NM_030245.2	NM_030245.2
ILMN_2694569	Cyp4b1	13120	-1.07208	-1.49432	-4.68229	-3.18684	-1.81491	-2.22103	-1.02661	-1.21515	-11.759	-7.23811	-4.27262	-3.64261	-1.51144	Mus musculus cytochrome P450, family 4, subfamily b, polypeptide 1 (Cyp4b1), mRNA.	GO:0006118	GO:0016020|GO:0005783|GO:0005792	GO:0016491|GO:0020037|GO:0046872|GO:0050381|GO:0005506|GO:0004497	chr4			CCCACTGCGCTTTTCTCCTGAGAATATGACAGGACGGCATCCCTTTGCCT	NM_007823.2	NM_007823.2
ILMN_2768119	Psma5	26442	1.04294	1.34663	1.51817	2.13475	4.69095	1.44533	-1.11563	1.1055	1.2487	1.2487	2.5395	1.58107	1.2487	Mus musculus proteasome (prosome, macropain) subunit, alpha type 5 (Psma5), mRNA.	GO:0006511	GO:0005839|GO:0005829|GO:0043234	GO:0004175|GO:0008233|GO:0004298|GO:0016787				ATATCCAGTATATGTGTGTGTGTTTTTTTATGAAGTCTGTACATAACAGC	NM_011967.2	NM_011967.2
ILMN_2962606	Psma5	26442	-1.00936	1.37619	1.41166	1.9127	3.49668	1.39382	-1.07291	1.39645	-1.63511	-1.0229	4.91161	4.23233	1.13481	Mus musculus proteasome (prosome, macropain) subunit, alpha type 5 (Psma5), mRNA.	GO:0006511	GO:0005839|GO:0005829|GO:0043234	GO:0004175|GO:0008233|GO:0004298|GO:0016787				GAAGGAGCCGTCCTCGAACTTCTGTGGGACACTTTCAGTTCTAATTGCCC	NM_011967.2	NM_011967.2
ILMN_2536116	LOC382885		-1.12014	-1.00627	1.04832	-1.33553	-1.2056	-3.89574	-1.16119	-1.02655	-1.32492	-1.46987	1.32411	-1.01733	-3.22248								GGGGGACTCTGCGGAGGGACTTCAATCACATCAACGTGGAGCTGAGTCTC	XM_356731.1	XM_356731.1
ILMN_2705003	Ppp3cb		1.23084	-1.01742	-1.05699	-1.59324	-1.13653	-2.40395	1.06077	1.0024	-2.19568	-2.09271	-1.23626	1.01533	-1.50341								CCCTTTACTTTGGTGGCCTGCTTCCCTCATGCCCTGGAGTACAGCTCATA		NM_008914
ILMN_2592656	2010319C14Rik	72084	1.0696	-1.04004	-1.26895	-2.12113	-2.60175	-6.34555	1.07331	-1.0223	-2.755	-3.01992	-1.57583	-2.05165	-8.82387	Mus musculus phosphatidylinositol glycan anchor biosynthesis, class X (Pigx), mRNA.	GO:0006506	GO:0016020|GO:0016021|GO:0005783		chr16	32084637	32084686	CAGTGGGACTGACTATACATACCTCTTTAGTGTGTTCTGTGACGCTGCTC	NM_024464.2	NM_024464.2
ILMN_2626864	F730014I05Rik	228866	1.04894	1.04312	-1.56472	-2.18778	-1.65669	-2.89394	-1.08504	-1.11679	-2.82486	-2.3448	1.20225	-1.49334	-2.90211	Mus musculus RIKEN cDNA F730014I05 gene (F730014I05Rik), mRNA.		GO:0005634|GO:0005634		chr2	164582445	164582494	TCTGCCAGGGATCCCCCTCCCTGCTCTCACCCTTTCCGATTCACCAAGTC	NM_146129.2	NM_146129.2
ILMN_2426115	2310024N18Rik		-1.26535	1.09914	-2.76015	-3.841	-3.75793	-12.187	1.29857	-1.26994	-9.36583	-6.43991	-1.14727	-2.73503	-12.3952								CACAGCACCTCCAGACTTGTGGCACATTCAAATCCAAGTCTTTCTTGAAG
ILMN_2974021	Rpl3	27367	1.0165	-1.03037	-2.0096	-2.47823	-1.26923	-4.38018	-1.06501	-1.04454	-3.06354	-3.15375	1.20295	1.05721	-5.19604	Mus musculus ribosomal protein L3 (Rpl3), mRNA.	GO:0006412	GO:0030529|GO:0005840|GO:0005622	GO:0003735	chr15			GGACCACTTTGTGCAGATGGTGGGGTCTCACCAATAAAATATTTCTACTC	NM_013762.1	NM_013762.1
ILMN_2851005	Noc2l	57741	1.14134	1.13245	-1.69025	-2.86922	-3.31887	-7.71031	-1.003	-1.0205	-2.71285	-3.88773	-2.70873	-2.86988	-8.19473	Mus musculus nucleolar complex associated 2 homolog (S. cerevisiae) (Noc2l), mRNA.	GO:0035067|GO:0000122	GO:0005634	GO:0003674|GO:0016564|GO:0042393				CCTCGACAGCAACTGTGCGGCGAGAGGACAGCAGAGCGTAAACAGGCTTT	NM_021303.2	NM_021303.2
ILMN_1377920	Eef1a1		1.00307	1.00202	-1.07051	-1.2632	-1.02089	-2.34653															GCAAGCCCATGTGTGTTGAGAGCTTCTCTGACTACCCTCCACTTGGTCGC	XM_134967.2	XM_134967.2
ILMN_2588052	Eef1a1		1.00058	1.07641	-1.04679	-1.23888	-1.01999	-2.17517															CCCTCCACTTGGTCGCTTTGCTGTTCGTGACATGAGGCAGACAGTTGCTG	XM_134967.2	XM_134967.2
ILMN_1250698	A430034D21Rik		1.21132	-1.31221	2.17422	2.18944	1.83313	1.53578															GGCGGGGGGAGTTCAGTCTGTCTAATGAATTCTTCACCCCTCATGTGGAC
ILMN_2664972	Mapre1		1.03211	1.189	1.089	-1.64682	-2.28313	-6.09674	1.04751	1.05273	-2.19985	-2.78362	-1.68511	-1.79412	-6.64721								CGAGCCATTGTTCAAACGACAGCGGTGCTGTTTCTCCTCTGTGGCCTTTC	NM_007896.2	NM_007896.2
ILMN_2475864	Ubp1		1.13315	-1.27572	-1.93375	-2.80295	-2.18422	-5.97279	1.08824	-1.07702	-4.9516	-3.58735	1.32533	-1.24672	-6.33973								GTCTCAGTGAAACTATACCTGGCCCATGGCACCAGCAGTCTGCTACTTTG		NM_013699
ILMN_1219978	Dip3b	216190	-1.05128	-1.56996	-3.43478	-2.92449	-3.3262	-5.87032	1.01749	-1.41842	-3.96274	-2.99527	1.11304	-2.34011	-4.5488	Mus musculus adaptor protein, phosphotyrosine interaction, PH domain and leucine zipper containing 2 (Appl2), mRNA.	GO:0007165|GO:0007049|GO:0008283	GO:0010008|GO:0005737|GO:0016020|GO:0005634|GO:0016581	GO:0005515|GO:0017137	chr10	83029933	83029982	CCTTGATGTTTCTGGTTCGTGGGGTCCTGGACCAATCTCCAACCCCTAAT	NM_145220.1	NM_145220.1
ILMN_2742152	Gadd45a	13197	1.27723	-1.40811	-1.93741	1.29514	3.02432	1.65629	-1.03791	-1.11623	-3.69615	-1.3747	1.69332	1.82063	1.34229	Mus musculus growth arrest and DNA-damage-inducible 45 alpha (Gadd45a), mRNA.	GO:0006469|GO:0006974|GO:0007049|GO:0007098|GO:0007050|GO:0006469|GO:0006974|GO:0007049|GO:0007098|GO:0007050	GO:0005634|GO:0005634	GO:0005515|GO:0005515	chr6	66985661	66985710	CCGGGAAAGTCGCTACATGGATCAGTGGGTGCCCGTGATTAATCTCCCGG	NM_007836.1	NM_007836.1
ILMN_2947568	Gadd45a	13197	1.15474	-1.18694	-1.55883	1.48444	2.95384	1.736	-1.04637	-1.29893	-4.79123	-1.39555	1.40971	1.53148	1.35481	Mus musculus growth arrest and DNA-damage-inducible 45 alpha (Gadd45a), mRNA.	GO:0006469|GO:0006974|GO:0007049|GO:0007098|GO:0007050|GO:0006469|GO:0006974|GO:0007049|GO:0007098|GO:0007050	GO:0005634|GO:0005634	GO:0005515|GO:0005515	chr6	66985525	66985574	CCCCACGCTGATGCAAGGATTACAGAAACTGATGTCAAGGGGCCGAGTTC	NM_007836.1	NM_007836.1
ILMN_2711562	Pip5k1a		1.49034	-1.40182	-2.279	-1.24577	2.41708	-1.18268	1.29292	-1.27175	-3.60222	-3.03287	1.32162	1.05663	1.2354								TGGCCAATCACCCTTTTGGACTGGGAAGCGCTATTTTCCTATAGGCTCTC	NM_008846.1	NM_008846.1
ILMN_2648292	H3f3b		1.14334	-1.07561	-2.07126	-2.85247	-3.02669	-8.41622	1.27081	1.11244	-4.41173	-3.20006	1.66953	-1.29821	-8.55172								ATAAACATGGGAGTAAGAACACAGCTTCAACTTCTTGGACCTCTGCCAAT	NM_008211.2	NM_008211.2
ILMN_1242053	Ppp6c		-1.02585	-1.04117	-1.25623	-2.05543	-2.60068	-6.20575	1.2674	1.12947	-1.9091	-2.49606	1.04333	-1.38797	-8.15615								GGAAGTCCTCCTCATTTGTATCAGCCAGCCTTCTGTTTTTGTTTGGTAGG		NM_024209
ILMN_1226035	2810442O16Rik		-1.10672	-1.64871	-2.19485	-3.34994	-4.96819	-11.7273	1.03054	-1.12983	-3.33299	-2.46484	-1.63035	-1.62509	-7.81859								CACCAGGATGATGTTGCCCGTGTCTCCCTGTTCTTTCTCCTCTACAAGCC		NM_024196
ILMN_1238423	Tcerg1		1.16009	1.19297	-1.04327	-2.40316	-2.66736	-8.41115	-1.00953	1.0561	-2.18427	-2.87224	-1.18716	-1.86065	-7.74998								TCTCCCCTCCGGAGTTATAGGCCAAGTCTTGTTTACCCCAGGAGAAGATG		AK082750
ILMN_1253134	AW538196	101869	1.06942	-1.10146	-1.38136	-2.19363	-1.49171	-5.53965	1.00931	-1.10457	-2.66035	-2.73746	1.42645	-1.11341	-6.13117	Mus musculus unc-45 homolog A (C. elegans) (Unc45a), mRNA.	GO:0030154|GO:0007275|GO:0006457|GO:0030154|GO:0007275|GO:0006457		GO:0005488|GO:0005488	chr7	87470215	87470264	AAGGACACAACAGCATCCTCACATGCTGGGAGCATCATCAGAGCCTGCCA	NM_133952.1	NM_133952.1
ILMN_1250260	Il10rb		-1.01907	-1.55506	-1.94323	-2.1207	-1.61614	-2.61543	-1.39783	-1.53821	-3.66047	-3.04519	-1.23029	-1.19072	-3.36315								GGCCACTGAATGTAATTTGAGCCCTTTGTGCTCACTAAAACAAGGATCAC	NM_008349.1	NM_008349.1
ILMN_1223960	Scand1	19018	1.10273	1.15657	-1.30302	-1.20689	-1.04012	-4.4961	1.12328	1.13193	-2.28897	-1.57289	2.35859	1.77152	-3.51702	Mus musculus SCAN domain-containing 1 (Scand1), mRNA.			GO:0003713	chr2	156003537	156003586	AGACCTTTCGCCAGCGCTTCCGGCAGTTTCGCTACCAGGACGCGGCCGGG	NM_020255.1	NM_020255.1
ILMN_2528440	LOC380927		1.22586	-1.53294	-3.81004	-2.05549	3.51642	1.31918	1.0482	-1.17395	-6.87159	-3.11267	1.3995	2.30248	3.14999								CATTCAAACCTGGCTGGGAAAATCACCGGGATGCTGCTGGAAATCGACAA	XM_354834.1	XM_354834.1
ILMN_2629971	Fzr1	56371	1.47551	-1.23972	-1.57022	1.3748	5.13751	1.7955	-1.08663	-1.25633	-3.10677	-1.55596	1.63291	2.46704	1.91085	Mus musculus fizzy/cell division cycle 20 related 1 (Drosophila) (Fzr1), mRNA.	GO:0007067|GO:0006512|GO:0007049|GO:0051301|GO:0007067|GO:0006512|GO:0007049|GO:0051301|GO:0007067|GO:0006512|GO:0007049|GO:0051301			chr10	80829905	80829954	TGTGCCCCTCTCTGCTGCCACTCCAAACCAGAAGACCCTGGGAGGCACTG	NM_019757.1	NM_019757.1
ILMN_2962747	Fzr1	56371	1.39982	-1.17645	-1.84803	1.07638	4.17565	1.86879	1.05239	-1.17723	-4.32343	-2.32101	1.32017	1.94602	1.59285	Mus musculus fizzy/cell division cycle 20 related 1 (Drosophila) (Fzr1), mRNA.	GO:0007067|GO:0006512|GO:0007049|GO:0051301|GO:0007067|GO:0006512|GO:0007049|GO:0051301|GO:0007067|GO:0006512|GO:0007049|GO:0051301			chr10	80829637	80829686	GGATTCCCAGTGTGGTGGCTGTGGCCTATGGTGTGTGCACGTGTGTATAT	NM_019757.1	NM_019757.1
ILMN_1254374	Fzr1	56371	1.53354	-1.3215	-1.29779	1.46227	5.12289	1.82554	1.13471	-1.17651	-3.41189	-1.5594	2.08195	2.65043	1.95224	Mus musculus fizzy/cell division cycle 20 related 1 (Drosophila) (Fzr1), mRNA.	GO:0007067|GO:0006512|GO:0007049|GO:0051301|GO:0007067|GO:0006512|GO:0007049|GO:0051301|GO:0007067|GO:0006512|GO:0007049|GO:0051301			chr10	80830915	80830964	ACTCACAGAACCAGATCCTCGTGTGGAAGTACCCGTCCCTTACGCAGGTG	NM_019757.1	NM_019757.1
ILMN_2416424	D19Wsu162e		-1.03122	1.0237	-1.46517	-2.1145	-2.39164	-6.84763	1.15685	-1.02882	-3.56159	-2.37587	1.53016	-1.41882	-10.5421								CTGAGCGGTCTGGGTGACGATATCCTGTGATTGTCCGGAAGACAGAGTGG		NM_146099
ILMN_1223929	Cript	56724	1.03137	-1.36485	-3.44372	-1.96435	1.20737	-1.16039	1.04152	-1.60593	-5.36854	-4.24846	-1.7104	-1.29286	1.21769	Mus musculus cysteine-rich PDZ-binding protein (Cript), mRNA.			GO:0003674|GO:0003674	chr17	86943656	86943705	GTCTACTCAACATTATCCATATGATTCTTACCTGATCCATGCATTTATTT	NM_019936.1	NM_019936.1
ILMN_2846373	Cript	56724	-1.06734	1.02408	-4.06383	-3.56553	1.29877	1.36535	-1.04533	-1.13662	-8.79612	-7.1682	-1.5936	-1.10144	1.3458	Mus musculus cysteine-rich PDZ-binding protein (Cript), mRNA.			GO:0003674|GO:0003674	chr17	86944086	86944135	CATCCCTCTACCCCCGCTGCACTCCCTCAGAAATAAAGCAAGCACCCTGG	NM_019936.1	NM_019936.1
ILMN_1237993	Nasp		-1.13981	1.30969	1.53552	-1.87602	-2.23554	-4.65616	1.05375	1.24993	-1.30271	-2.36949	-1.8069	-2.48355	-5.4918								CTGGTGATGGGTGACATTCCAGCAGCTGTTAATGCATTCCAGGAAGCAGC	NM_016777.2	NM_016777.2
ILMN_2693258	2310005N03Rik		-1.04712	-1.00847	-1.15017	-1.6443	1.54255	-3.33101	1.28934	1.0494	-1.95575	-2.44486	1.72515	1.93154	-1.71312								GAGAACACTCCATGTGCTCGAGAATCTATACTCTATGGCTCATTAGGATC	NM_025511.1	NM_025511.1
ILMN_2681516	Slc39a6		-1.04515	1.08235	-1.1223	-1.51731	-1.99204	-4.31184	1.37197	-1.02338	-2.16676	-2.30563	1.26173	-1.48404	-5.32987								CTAGATGTGTTTTAAAGGGGCATGTTTAGTTCCGAGTACGTGCGTGGACA	NM_139143.1	NM_139143.1
ILMN_2711075	Mmp9	17395	1.25456	-1.19301	-3.81886	1.05699	-1.71894	-4.51342	1.17376	1.15314	-4.19178	1.45612	4.28752	2.39272	-4.33881	Mus musculus matrix metallopeptidase 9 (Mmp9), mRNA.	GO:0000270|GO:0001501|GO:0043065|GO:0030198|GO:0030225|GO:0030574	GO:0005615|GO:0005578	GO:0016787|GO:0008237|GO:0005518|GO:0008233|GO:0005515|GO:0008270|GO:0046872|GO:0004229|GO:0008133|GO:0004222|GO:0005509	chr2	164781192	164781241	GCTAGAGAGGTAGAGGGGGTCTGTGCGTTATGGTTCAGGTCAGACTGTGT	NM_013599.2	NM_013599.2
ILMN_1236577	2310045N01Rik		1.1426	-1.10711	-1.49266	-1.27773	2.59944	-1.79667	1.0921	-1.10677	-4.16989	-2.82334	1.42792	1.98876	-1.19534								CAAACAGGCCATCAGTATCCGGGACCACATGAACACCAGTGCCCAAGGCC		XM_486121
ILMN_2753697	Cd2		-1.04522	-1.37208	1.10133	-1.70658	-2.78517	-7.97417	-1.29977	-1.30042	-1.43201	-2.16225	-2.87883	-2.492	-11.7806								AGCCGCACTCAACCCCAGCCGCAGCAGCGCAGAATTCAGTGGCGCTCCAA	NM_013486.1	NM_013486.1
ILMN_1223029	Rab8b	235442	-1.01617	1.11135	1.292	-1.33244	-1.40057	-4.50328	1.10661	1.1102	-1.7879	-1.69308	1.37872	-1.16416	-4.33412	Mus musculus RAB8B, member RAS oncogene family (Rab8b), mRNA.	GO:0006355|GO:0006810|GO:0006355|GO:0006810	GO:0016020|GO:0005622|GO:0016020|GO:0005622	GO:0005524|GO:0008134|GO:0000166|GO:0005524|GO:0008134|GO:0000166	chr9	66691773	66691822	CCTGTGGCCTTACGGATGGGTTTGTCTTGACTGTTTGCAACTGATGCTGC	NM_173413.2	NM_173413.2
ILMN_2588995	Rab8b	235442	1.0085	1.16674	1.33838	-1.36313	-1.4506	-4.43669	1.06768	1.06754	-1.90656	-1.84267	1.29637	-1.27744	-5.36392	Mus musculus RAB8B, member RAS oncogene family (Rab8b), mRNA.	GO:0006355|GO:0006810|GO:0006355|GO:0006810	GO:0016020|GO:0005622|GO:0016020|GO:0005622	GO:0005524|GO:0008134|GO:0000166|GO:0005524|GO:0008134|GO:0000166	chr9	66691606	66691655	GTGGCTTACTGTGGGAAGCTCCTGTGGATAGTATGGACCTGCCATGTGGC	NM_173413.2	NM_173413.2
ILMN_2587859	Atp5l		1.04558	-1.02449	-1.62442	1.52838	3.73833	1.52393	1.04858	-1.10839	-2.38314	-1.81082	2.91935	3.35787	1.51105								CTTCTGATTTGAGTTCTTATTTGAATGTTCTTGGACCATGTGTAACAGGA	XM_125157.1	XM_125157.1
ILMN_2450155	IGLC2_J00595_Ig_lambda_constant_2_14		-1.14807	-1.67596	-3.79728	-3.18867	-3.75525	-24.509	-1.07976	-1.68013	-6.20902	-4.79921	-4.97803	-3.6151	-34.9859								TCGCACAGGTCAGCCCAAGTCCACTCCCACTCTCACCGTGTTTCCACCTT
ILMN_3118169	Jmjd1a	104263	-1.02466	-1.20285	-1.17424	-1.11268	-2.43261	-3.72998	1.28528	-1.05731	-1.42973	-1.87604	1.35001	-1.35284	-2.16687	Mus musculus jumonji domain containing 1A (Jmjd1a), transcript variant 1, mRNA. XM_895834 XM_895843 XM_895849 XM_895856 XM_895859 XM_895866 XM_895873 XM_909665 XM_921390 XM_921393 XM_921399 XM_921405 XM_921412 XM_921421 XM_921426 XM_921433 XM_921440 XM_921445 XM_921451	GO:0016568|GO:0006350|GO:0006355|GO:0016568|GO:0006350|GO:0006355	GO:0005634|GO:0005634	GO:0016491|GO:0016702|GO:0008270|GO:0046872|GO:0005506|GO:0016491|GO:0016702|GO:0008270|GO:0046872|GO:0005506	chr6	71540764	71540813	GGGTCAAGACAACCCTGCAGACCATGACCCTATCCACGATCAGAGCTGGT	NM_173001.1	NM_173001.1
ILMN_3043245	Jmjd1a	104263	1.14468	-1.3412	-2.5582	-2.8448	-1.81025	-5.19667	-1.05146	-1.17609	-3.1408	-3.25366	-1.01407	-1.23152	-4.4842	Mus musculus jumonji domain containing 1A (Jmjd1a), transcript variant 1, mRNA. XM_895834 XM_895843 XM_895849 XM_895856 XM_895859 XM_895866 XM_895873 XM_909665 XM_921390 XM_921393 XM_921399 XM_921405 XM_921412 XM_921421 XM_921426 XM_921433 XM_921440 XM_921445 XM_921451	GO:0016568|GO:0006350|GO:0006355|GO:0016568|GO:0006350|GO:0006355	GO:0005634|GO:0005634	GO:0016491|GO:0016702|GO:0008270|GO:0046872|GO:0005506|GO:0016491|GO:0016702|GO:0008270|GO:0046872|GO:0005506	chr6	71539210	71539259	TTCAGAGCACCCTCCCCCACCCACTAGGGTCCAGAAGAGCAATGGAGGAA	NM_173001.1	NM_173001.1
ILMN_2684300	6030457N17Rik		1.00549	-1.23924	-2.34162	-3.76685	-2.44649	-5.1011	1.10806	-1.04782	-4.34419	-3.58787	-1.60316	-1.69016	-5.0424								CTGGCCTCCAAATCAGCAGATGCCCATGGAAGAATTCTGTGTTCTACAAG	XM_133378.3	XM_133378.3
ILMN_3059393	Snca		1.03698	-1.25835	-2.49152	-2.18032	1.06303	1.13136	-1.21187	-1.11391	-5.4515	-5.05243	-2.70892	-1.60496	1.18128		GO:0042417|GO:0046928|GO:0001956|GO:0042493|GO:0048489|GO:0040012|GO:0042416|GO:0048169|GO:0001963|GO:0006644|GO:0042417|GO:0046928|GO:0001956|GO:0042493|GO:0048489|GO:0040012|GO:0042416|GO:0048169|GO:0001963|GO:0006644	GO:0019717|GO:0005737|GO:0019717|GO:0005737		chr6	60779666	60779715	ATTGGAAGAAGAGTCTGTTCGCTGGAGCTCCACGCAGCCAGAAGTCGGAA	NM_009221.1	NM_009221.1
ILMN_1222036	Mpra	71904	1.27993	-1.5531	-1.52162	-1.59319	-2.91743	-2.99349	1.19786	-1.61778	-2.54293	-1.62197	2.08124	-1.05619	-2.75115	Mus musculus progestin and adipoQ receptor family member VII (Paqr7), mRNA.	GO:0007165|GO:0007186	GO:0016020	GO:0004930|GO:0004871|GO:0004872|GO:0005496|GO:0008289	chr4	133780570	133780619	ATGATTTTGAGATATGACTCCTTAGCTCACTGTTTCCTGGGGCTCCAGGC	NM_027995.1	NM_027995.1
ILMN_2943599	Ngfrap1	12070	1.38021	1.56477	1.69081	-1.04232	2.53397	-1.90087	1.1554	1.34028	-1.38339	-2.0969	1.52478	2.44704	-1.00703	Mus musculus nerve growth factor receptor (TNFRSF16) associated protein 1 (Ngfrap1), mRNA.	GO:0008625|GO:0006915|GO:0006917	GO:0005634|GO:0005829	GO:0046872|GO:0005123	chrX	132806214	132806263	GACTTCGGTCATTCCCCCCTGAGATCCATACTGTGACTCCCGCTGTAGCC	NM_009750.1	NM_009750.1
ILMN_1258086	BC035291		1.1029	-1.11449	-1.76202	-2.99576	-3.31451	-12.253	1.05761	-1.02244	-3.22622	-2.87807	-1.58566	-2.25689	-11.0415								TTTTGGCGTTCCGAACCAATCCCTGTAGATAGACTGCCATAACAGACTAC	NM_177581.2	NM_177581.2
ILMN_2493030	2310043N10Rik		1.09017	1.20626	-1.53251	-1.81832	-1.36194	-10.7492	-1.00696	1.16127	-3.44647	-1.60407	-1.71811	1.1953	-6.15185								GTGTGGAATGGGGAAATGTGAAGAAAGCTGTAACTGCAGGTTGGTCGCAC
ILMN_2673894	Cdv3	321022	-1.07822	-1.02249	-1.40998	-2.53558	-1.87035	-7.44814	1.0852	1.03794	-2.62022	-2.53348	1.51185	-1.22907	-5.50623	Mus musculus carnitine deficiency-associated gene expressed in ventricle 3 (Cdv3), transcript variant CDV3B, mRNA. XM_975047				chr9	103255669	103255718	GCTTCACTCCAGCGTGACACACAAACACAGATTCTGTTTGGGGTTATGGT	NM_175833.1	NM_175833.1
ILMN_3150963	Cdv3	321022	-1.07598	1.03864	-1.31951	-2.27178	-1.90019	-11.0375	1.06099	1.03393	-2.65528	-2.53036	1.42864	-1.14177	-5.86809	Mus musculus carnitine deficiency-associated gene expressed in ventricle 3 (Cdv3), transcript variant CDV3B, mRNA. XM_975047				chr9	103255727	103255776	GACTTCATTTGGGCACCAGAAACGTTAACACCTTGAGCCACAAACTTCCC	NM_175833.1	NM_175833.1
ILMN_2732465	Mef2c		-1.04584	-1.55255	-6.38688	-4.24238	-5.01026	-27.6912	1.30664	-1.46774	-8.76761	-4.85014	-2.35426	-2.07773	-19.9285								CATCCAAGCACGCTCACAAACCTGCAGGCATATCATTGGCGTATGGCACT		NM_025282
ILMN_1237891	Ap2a2	11772	-1.15384	1.09675	1.1307	1.09692	-1.05799	-2.58237	-1.08004	-1.05208	-1.18862	1.23673	2.94867	1.69644	-2.23219	Mus musculus adaptor protein complex AP-2, alpha 2 subunit (Ap2a2), mRNA.	GO:0016192|GO:0006886|GO:0006897|GO:0006810|GO:0015031|GO:0006461	GO:0030141|GO:0030117|GO:0005905|GO:0030130	GO:0008289|GO:0005488|GO:0005198	chr7	148818305	148818354	AGACTGAGCTGTATGGGGTCATCTGTACGTACACAGCAGTGTTGTGTCCC	NM_007459.2	NM_007459.2
ILMN_1258298	LOC383775		1.23885	-1.34451	-3.20473	-3.43862	-1.289	-2.2158	1.02007	-1.29697	-4.06499	-4.06499	-1.22678	-1.0134	-1.78138								TCCGACCCTGCTTGTAGCTGACCCGAATCCAAAAAGTGTGGAGGTCCTGG	XM_357238.1	XM_357238.1
ILMN_2798183	Commd4	66199	1.08127	1.03183	1.01511	-1.70641	-2.69574	-7.9165	1.08446	-1.07899	-1.65496	-1.89765	-1.02773	-1.83587	-10.4287	Mus musculus COMM domain containing 4 (Commd4), mRNA.			GO:0003674	chr9	56953560	56953609	GTACCCAGGCCCAACCTGTTTCCATGTCCCTCTCGGCAGACAAGTTCCAG	NM_025417.1	NM_025417.1
ILMN_2811263	Zxda	668171	1.14473	-1.01583	1.04804	-1.64641	-1.35921	-3.65782	1.00518	1.19755	-1.37629	-1.69497	-1.23239	-1.37421	-2.22113	Mus musculus zinc finger, X-linked, duplicated A (Zxda) on chromosome X.				chrX	92037134	92037183	TCTCAGCACTTGGGGGGCAGAAGCAGGCAGATTTCTGAGTTTGAGGCCAG	NR_003292.1	NR_003292.1
ILMN_2737979	1110014N23Rik		1.07003	1.07483	-1.63186	-3.44345	-2.03516	-6.01984	-1.02824	1.16707	-2.86752	-2.83027	-1.12053	-1.33844	-7.63372								CCTAGAGGCCCTTCCCCGCTGGCGGGTTCATGGATCCTTCTAATAAACTT	XM_283543.2	XM_283543.2
ILMN_2607450	1110014N23Rik		1.08199	1.02104	1.41402	1.19808	1.18195	-2.38659	-1.17702	1.08267	-1.48291	-1.20077	2.25484	1.36604	-2.92761								TGAGACGGACATGGTACGGCAGATCCGGGCTCTAGACAGCGACATGCAGA	XM_283543.2	XM_283543.2
ILMN_2682800	Cox5a		-1.2684	1.36096	-1.09697	-1.53021	-1.51364	-8.00347	1.35639	-1.10786	-3.81805	-3.08542	1.55016	-1.26603	-10.1037								GGTTCCTGAGCCCAAAATCATTGATGCTGCATTGCGAGCATGTAGACGGT		NM_007747
ILMN_2629627	Rbm18	67889	1.27864	-1.11747	-1.90069	-1.52837	-1.45399	-2.19245	1.16964	1.06568	-3.10476	-3.25342	-1.56789	-1.54929	-1.21193	Mus musculus RNA binding motif protein 18 (Rbm18), mRNA.			GO:0000166|GO:0003723|GO:0000166|GO:0003723|GO:0000166|GO:0003723	chr2	35938349	35938398	GTGTATCTGTGATGTGGGAAACTCTCCTTCCACTTGGGAGCTCATTCAGG	NM_026434.2	NM_026434.2
ILMN_2847024	Dph2	67728	1.09238	-1.15534	-2.1636	-3.08572	-2.54296	-6.29624	1.03672	-1.14149	-3.47092	-4.09655	-2.984	-2.3743	-5.70653	Mus musculus DPH2 homolog (S. cerevisiae) (Dph2), mRNA.			GO:0003674|GO:0003674|GO:0003674	chr4	117387015	117387064	CTACTCCTCATTGAGAGCCTCTGGTCTAAACCTGCACTGTCCAAGACAAT	NM_026344.2	NM_026344.2
ILMN_2701741	Dph2	67728	1.10274	-1.13167	-1.82892	-3.26979	-3.09576	-7.59241	1.01324	-1.16706	-4.69409	-5.29885	-3.42986	-2.62775	-5.66266	Mus musculus DPH2 homolog (S. cerevisiae) (Dph2), mRNA.			GO:0003674|GO:0003674|GO:0003674	chr4	117386883	117386932	GTGGCTGCTTTCAGGACTTTGTTGGGCTACATTGACTTAGTTAGACTTGT	NM_026344.2	NM_026344.2
ILMN_2949021	Aadacl1	320024	-1.03115	-1.53922	-1.56429	-1.71969	-2.61462	-4.02257	-1.10659	-1.03619	-1.75064	-1.48275	1.28318	-1.35408	-4.19661	Mus musculus arylacetamide deacetylase-like 1 (Aadacl1), mRNA.				chr3	27435771	27435820	GCAGCGCATAGTGAATGCCTCTTGGTGTTTTCACGTTCGTCTGTGAGGAC	NM_178772.2	NM_178772.2
ILMN_1235047	3110009E18Rik	73103	1.03105	1.00272	-1.09489	-2.34861	-2.79007	-5.7632	1.00949	-1.03604	-2.19094	-3.68439	-4.2984	-2.79262	-5.7842	Mus musculus RIKEN cDNA 3110009E18 gene (3110009E18Rik), mRNA.				chr1	122084700	122084749	CCATCTCGTCCTGGTGAAAGCGGCTGCGGACCTTTGTTCCACAAGTTTTG	NM_028439.1	NM_028439.1
ILMN_1253958	LOC237361		-1.18556	-1.1488	-1.08749	-1.56274	-1.45054	-7.49753	1.0456	-1.04095	-2.07663	-1.75474	1.30941	-1.29141	-2.60132								CCGCATTGGTAAGCACCGCAAGCACCCAGGCAGCCGCGGGAATGCTGGAG	XM_137118.3	XM_137118.3
ILMN_2859032	Gfod1	328232	-1.01148	1.44729	1.51991	1.17118	-1.89385	-2.01921	1.09519	1.04815	-1.91637	-1.3707	-1.15201	-1.80784	-2.36967	Mus musculus glucose-fructose oxidoreductase domain containing 1 (Gfod1), mRNA.	GO:0006118|GO:0008152		GO:0016491	chr13	43206853	43206902	CCCTGTCCCTGGTTTAGGGGAGGGAGAACCTTCTAGCAACTACGGCTTTG	NM_001033399.1	NM_001033399.1
ILMN_1219574	Hist1h2af	319173	1.18262	2.37715	8.07877	1.77854	-1.04803	-4.90162	1.32245	2.2834	3.09908	1.10613	1.26712	-1.18329	-2.18033	Mus musculus histone cluster 1, H2af (Hist1h2af), mRNA.	GO:0006334|GO:0007001|GO:0006334|GO:0007001	GO:0005694|GO:0005634|GO:0000786|GO:0005694|GO:0005634|GO:0000786	GO:0003677|GO:0003677	chr13	23626120	23626169	CGTGCTGCTGCCCAAGAAGACCGAGAGCCACCATAAGCCCAAGGGAAAGT	NM_175661.1	NM_175661.1
ILMN_2759954	Ppp1r2		-1.19215	-1.08153	-2.82396	-4.11726	-3.94081	-14.2657	1.38557	-1.09579	-9.13293	-5.87265	-1.93617	-3.24262	-9.52087								CGGTTCCTCTAACATGATAGAGATTATGTGGGTTTCCTAGTTCCTGTGTG		NM_025800
ILMN_2678269	2610034N24Rik	101861	1.09468	-1.32806	-2.75503	-4.02942	-3.42112	-10.2572	1.03075	-1.28542	-5.5921	-4.92185	-2.82357	-2.42113	-11.1541	Mus musculus integrator complex subunit 4 (Ints4), mRNA.			GO:0005488	chr7	104689739	104689788	CCTAGAAACCCTTGTCAGGCACCAGCGAGCCGAAGCCTGGATGTGTATGT	NM_027256.1	NM_027256.1
ILMN_1213531	Adipor1		1.14657	-1.00582	-2.24392	-1.63978	1.41652	1.0405	-1.03529	-1.0079	-3.44496	-2.92851	-1.30334	-1.00262	1.26506								ACCTGGTCCCATCTTTCTAGGACAAACAAAGCCACGCCTTGATGTAGCCC	NM_028320.2	NM_028320.2
ILMN_1249783	Atp5c1		-1.09662	1.14954	1.18415	-1.2173	-1.23385	-3.45566	-1.01809	1.11168	-1.76633	-2.0094	1.32174	-1.02781	-5.48326								TGACCTTGACTTTCAACCGCACCCGCCAGGCTGTCATCACAAAGGAGTTG		NM_020615
ILMN_1233809	Cmtm7	102545	1.08858	1.02081	1.06514	-1.81613	-2.91966	-8.09292	1.04285	1.12902	-1.66122	-2.18429	-1.94608	-2.49598	-10.5527	Mus musculus CKLF-like MARVEL transmembrane domain containing 7 (Cmtm7), mRNA.	GO:0006935|GO:0006935|GO:0006935	GO:0016020|GO:0005615|GO:0016020|GO:0005615|GO:0016020|GO:0005615	GO:0005125|GO:0005125|GO:0005125	chr9	114671054	114671103	CGGCACGCTGCTTCTCCTCATCGCCTCCATAGTGATAGCCTCCAAGAGTT	NM_133978.1	NM_133978.1
ILMN_2648409	Cmtm7	102545	1.11112	1.00888	-1.05377	-2.23664	-3.43715	-13.6592	-1.01013	-1.04757	-1.96456	-2.45559	-2.04312	-2.73865	-13.0639	Mus musculus CKLF-like MARVEL transmembrane domain containing 7 (Cmtm7), mRNA.	GO:0006935|GO:0006935|GO:0006935	GO:0016020|GO:0005615|GO:0016020|GO:0005615|GO:0016020|GO:0005615	GO:0005125|GO:0005125|GO:0005125	chr9	114666252	114666301	CTGGGCATCTACAGCCTCCTTTCACAGTCTGCTGCAGAGGACATCCCTCC	NM_133978.1	NM_133978.1
ILMN_1223230	Gstp1	14870	-1.04106	1.14323	1.24992	1.14699	4.48438	-2.18703	-1.03907	1.16864	-1.52888	-1.24372	5.80707	7.76904	-1.37025	Mus musculus glutathione S-transferase, pi 1 (Gstp1), mRNA.	GO:0006749|GO:0008152|GO:0006749|GO:0008152|GO:0006749|GO:0008152		GO:0016740|GO:0004364|GO:0016740|GO:0004364|GO:0016740|GO:0004364	chr19	4036689	4036738	GGGGTGGAGGACCTTCGCGGCAAATATGTCACCCTCATCTACACCAACTA	NM_013541.1	NM_013541.1
ILMN_2677046	Gstp1	14870	1.10562	1.21276	1.48981	1.6806	4.32197	-1.50537	-1.01486	1.02045	-1.38951	-1.04779	4.7356	7.54299	-1.23453	Mus musculus glutathione S-transferase, pi 1 (Gstp1), mRNA.	GO:0006749|GO:0008152|GO:0006749|GO:0008152|GO:0006749|GO:0008152		GO:0016740|GO:0004364|GO:0016740|GO:0004364|GO:0016740|GO:0004364	chr19	4037593	4037884	CTGAATCCGCACCCAGCAGGCATGCCACCATACACCATTGTCTACTTCCC	NM_013541.1	NM_013541.1
ILMN_2698589	Cstf2	108062	1.204	1.11065	-1.31691	-2.91164	-1.61625	-7.55396	1.2073	1.11888	-2.69993	-3.92372	-1.89476	-1.25887	-6.31285	Mus musculus cleavage stimulation factor, 3' pre-RNA subunit 2 (Cstf2), mRNA.	GO:0006397		GO:0000166	chrX	129433062	129433111	CATGTAACAATGTACTTAGTGGGTGATATGGGAGTGGGAAGCTTGGTCGT	NM_133196.3	NM_133196.3
ILMN_2660438	Tank	21353							1.07208	-1.30249	-3.42418	-2.55081	1.15608	1.61336	-1.3618	Mus musculus TRAF family member-associated Nf-kappa B activator (Tank), mRNA.	GO:0007249|GO:0007249|GO:0007249	GO:0005622|GO:0005622|GO:0005622	GO:0008270|GO:0046872|GO:0003676|GO:0005515|GO:0008270|GO:0046872|GO:0003676|GO:0005515|GO:0008270|GO:0046872|GO:0003676|GO:0005515	chr2	61491541	61491590	TGTCAAGAGCTTTTCCCACCATCCATTACATCCAGAGGGGATTTCCTCCG	NM_011529.1	NM_011529.1
ILMN_2624280	Rps27l	67941	-1.15231	1.23813	1.80363	-1.05309	-1.30471	-3.9107	-1.17707	1.16634	-1.26299	-1.82009	-1.09039	1.22379	-3.92814	Mus musculus ribosomal protein S27-like (Rps27l), mRNA.		GO:0030529	GO:0046872|GO:0008270	chr9	66746754	66746803	TTCAGCCATGCACAGACTGTGGTTCTTTGTGTGGGTTGTTCAACTGTGTT	NM_026467.1	NM_026467.1
ILMN_2956932	Acadvl	11370	1.38258	1.29516	-1.17105	-1.43363	-1.11018	-3.06133	-1.13811	-1.42234	-2.35322	-2.04289	2.94016	2.28247	-3.1956	Mus musculus acyl-Coenzyme A dehydrogenase, very long chain (Acadvl), mRNA.	GO:0006118|GO:0006631|GO:0006629|GO:0008152	GO:0005739	GO:0050660|GO:0016491|GO:0003995	chr11	69826728	69826777	GTGAGGGCTACCCGACGGCACAGCATGAGAAAATGCTCTGTGATAGCTGG	NM_017366.1	NM_017366.1
ILMN_2420209	6430511F03		1.05254	1.21463	-1.60819	-1.67214	-2.77757	-5.16342	-1.41215	1.30883	-2.21803	-1.46452	1.28714	-1.00545	-4.92875								AACCCAGATCCAGTTGTCTCCGTACCTTGTCACTCTGAGCAGATCTACCC
ILMN_3106203	Clta	12757	1.09676	1.03394	1.00178	-1.65326	-3.35053	-8.47926	-1.13274	-1.08711	-1.95417	-2.09493	-1.38318	-2.59226	-10.961	Mus musculus clathrin, light polypeptide (Lca) (Clta), transcript variant 2, mRNA.	GO:0006886	GO:0030125|GO:0005905	GO:0005509	chr4	44045427	44045476	GCCCCCCTGGTGCACTGAAGAGCCACCCTGTGGAAACACTACGTCTACAA	NM_001080385.1	NM_001080385.1
ILMN_2476885	Zadh1								-1.25076	1.12677	1.23375	1.06642	1.58398	2.21943	1.18595								CATGATGACAGGGGGCAACGTAGGGAAACAGATCGTCTGCATTTCAGAAG	NM_029880.1	NM_029880.1
ILMN_2651077	Scotin	66940	1.202	1.02117	-1.11179	-1.75984	-2.48755	-7.97654	1.17066	-1.11057	-2.15859	-2.42038	-1.94896	-1.88433	-11.9481	Mus musculus scotin gene (Scotin), transcript variant 1, mRNA.	GO:0006917|GO:0008632|GO:0006917|GO:0008632	GO:0005783|GO:0005634|GO:0005783|GO:0005634		chr9	108914914	108914963	CCAGTTTGTCCCAGTAGCAGGGACACCAAGGCCAATGGGTTATCTGGACC	NM_025858.1	NM_025858.1
ILMN_2651076	Scotin	66940	1.12962	1.03674	-1.07541	-1.88711	-2.58785	-9.86461	1.09345	-1.04322	-2.38309	-2.37421	-2.23629	-1.98523	-14.0422	Mus musculus scotin gene (Scotin), transcript variant 1, mRNA.	GO:0006917|GO:0008632|GO:0006917|GO:0008632	GO:0005783|GO:0005634|GO:0005783|GO:0005634		chr9	108914904	108914953	GTACCACAGTCCAGTTTGTCCCAGTAGCAGGGACACCAAGGCCAATGGGT	NM_025858.1	NM_025858.1
ILMN_1212646	Zfp95		1.10459	-1.21504	-2.6279	-2.61922	-2.51436	-4.66409	1.13552	-1.15297	-2.70985	-2.83113	-1.04181	-1.36583	-4.43931								CTGCCCCAGCCACTGGAGTACTCTAGCCATTGTCCCATCCTGTTTATTAA	XM_355663.1	XM_355663.1
ILMN_2657478	Cd53		1.00044	1.10269	-1.38733	-2.03405	-3.07752	-6.74802	-1.01593	1.21662	-2.59667	-2.496	-1.10404	-1.93185	-7.33598								GTCAGTCTGGTAGCCTTGAATTACATTGCCATAAAACAACCCAGAAGTAT		NM_007651
ILMN_2624827	Tcf19	106795	1.42708	2.70538	4.42673	1.92352	1.35791	1.35791	1.10372	2.73683	1.58348	-1.27213	-1.33907	-1.30761	-1.41284	Mus musculus transcription factor 19 (Tcf19), mRNA.	GO:0006355	GO:0005634|GO:0005667	GO:0003700	chr17	35649889	35649938	CCGGTCCCAGAAACCATTCCTAGAAGGTATGGTTTTATTTTGCTGAAGCC	NM_025674.1	NM_025674.1
ILMN_2495796	mtDNA_ND3		-1.02747	-1.00472	-1.62343	-2.5389	-3.66333	-7.67771															ACTGTTATCTTCATTAATATTTTATTATCCCTAACGCTAATTCTAGTTGC
ILMN_2722996	Ptpns1		-1.02594	1.14216	-2.80714	-1.69981	-1.44224	-4.61348	-1.15717	1.26922	-3.66095	-1.42849	2.13634	-1.10929	-5.38946								GCGCCCTGTGAGGAGTGGGATTTGTTTTTCTGTAGACCAGATGAGAAGGA	XM_149178.1	XM_149178.1
ILMN_3131909	Ovol2	107586	-1.38065	-1.31523	2.25105	1.6937	1.12476	1.56671	-1.13964	1.35404	2.20788	1.85961	1.04323	1.85584	-1.06067	Mus musculus ovo-like 2 (Drosophila) (Ovol2), transcript variant B, mRNA.	GO:0009953|GO:0045892|GO:0007507|GO:0006355|GO:0001755|GO:0045893|GO:0006350|GO:0008285	GO:0005634|GO:0005622	GO:0003700|GO:0003677|GO:0008270|GO:0046872|GO:0003676	chr2	144131522	144131571	GGGGTACAGCAGCAGTATGCCTACAAGCAGCGTCGCGACAAACTCTACGT	NM_152947.1	NM_152947.1
ILMN_2836924	Wdr45	54636	-1.01188	-1.24789	-2.4281	-3.36687	-1.87843	-5.65671	1.27777	-1.14973	-6.58026	-5.04425	-1.24477	-1.7744	-9.38632	Mus musculus WD repeat domain 45 (Wdr45), mRNA.				chrX	7305118	7305167	CAGCTCGCTTCCACGAGCACTTTTTGTGACTGGAGTGCTAAAGGCCAGAG	NM_172372.1	NM_172372.1
ILMN_2698046	Stat3		1.01884	1.10659	1.07046	-1.8105	-2.60296	-9.56518	1.03664	1.6079	-2.22056	-1.57008	1.82237	-1.20905	-8.32207		GO:0001754|GO:0040014|GO:0006366|GO:0019221|GO:0006357|GO:0006953|GO:0042593|GO:0006355|GO:0019953|GO:0007165|GO:0007259|GO:0006350|GO:0001659|GO:0007242|GO:0042755	GO:0005634|GO:0005886|GO:0005737	GO:0016563|GO:0003700|GO:0003677|GO:0004871|GO:0008134|GO:0005515|GO:0046983|GO:0005509	chr11			CCTTGCTAATATCCACATAGAAGCTAGGACTAAGCCCAGAGGTTCCTCTT	NM_011486.2	NM_011486.2
ILMN_2589790	Stat3		1.02003	1.36658	1.16402	-1.37036	-2.99028	-13.9639	1.00466	1.41142	-1.65859	-1.50851	1.64341	-1.24012	-8.07672		GO:0001754|GO:0040014|GO:0006366|GO:0019221|GO:0006357|GO:0006953|GO:0042593|GO:0006355|GO:0019953|GO:0007165|GO:0007259|GO:0006350|GO:0001659|GO:0007242|GO:0042755	GO:0005634|GO:0005886|GO:0005737	GO:0016563|GO:0003700|GO:0003677|GO:0004871|GO:0008134|GO:0005515|GO:0046983|GO:0005509	chr11			CGGGGTTGGTTGTTAGACAAGTGCCTCCTGGTGCCCATGGCATCCTGTTG	NM_011486.2	NM_011486.2
ILMN_2732536	Dctn5	59288	1.08258	-1.071	-1.29276	-1.84141	-2.19171	-8.66578	1.00393	-1.01361	-2.63845	-2.80997	-1.31196	-1.79556	-9.26115	Mus musculus dynactin 5 (Dctn5), mRNA.		GO:0005869|GO:0005856	GO:0008415	chr7	129292220	129292269	CACAGTCCACACAGATGACAGGCCACTTTCCTGCTGCTAAGATGGGACCA	NM_021608.2	NM_021608.2
ILMN_2485340	9530018I07Rik		1.13376	-1.35473	-2.84854	-4.21022	-3.91762	-7.51955	-1.04599	-1.19734	-4.90114	-3.79267	-2.11913	-1.73372	-6.92188								CAGCCCAAGGAACCCCTTTGCTAGGTTGCACCAGGTTCTTTTCTCTGCAC
ILMN_2754636	Rnf7		-1.09759	-1.57211	-1.66977	-2.23011	-1.90681	-6.60757	-1.17638	1.05886	-2.95228	-3.29136	1.55709	-1.26251	-5.65919								GCGTAACTGTCGGGTAAACTGTAATATGGCGTAACTGTCGGGTAAACGGC	XM_135065.1	XM_135065.1
ILMN_2684494	Raly	19383	1.12542	1.05544	-1.17243	1.01921	5.07568	1.08591	-1.04874	1.01425	-2.7324	-1.83397	2.50282	3.31896	-1.09022	Mus musculus hnRNP-associated with lethal yellow (Raly), mRNA.		GO:0005634|GO:0030529|GO:0005634|GO:0030529	GO:0000166|GO:0003676|GO:0003723|GO:0000166|GO:0003676|GO:0003723	chr2	154692771	154692820	GTGCTACATCCTTTGCAAGTGGAGTTACTGGCCTACCCTTACCCCATGCA	NM_023130.1	NM_023130.1
ILMN_1237206	Raly	19383	-2.04672	1.00686	1.05879	1.07542	4.3385	1.0227	-1.10372	1.09386	-1.86248	-1.41802	1.87081	2.91426	-1.10072	Mus musculus hnRNP-associated with lethal yellow (Raly), mRNA.		GO:0005634|GO:0030529|GO:0005634|GO:0030529	GO:0000166|GO:0003676|GO:0003723|GO:0000166|GO:0003676|GO:0003723	chr2	154646768	154646817	GCTGACCCTGTAACTCAAAGGACAAACTAGCTGGCTAAACTCATTCTTGG	NM_023130.1	NM_023130.1
ILMN_2918018	Psmc2	19181	1.04724	1.15263	1.01871	-1.84367	-1.44031	-4.72804	1.00649	1.24981	-2.02066	-2.19101	1.49984	-1.04096	-6.34388	Mus musculus proteasome (prosome, macropain) 26S subunit, ATPase 2 (Psmc2), mRNA.	GO:0030163|GO:0030163	GO:0005737|GO:0005829|GO:0016020|GO:0005634|GO:0043234|GO:0005737|GO:0005829|GO:0016020|GO:0005634|GO:0043234	GO:0005524|GO:0000166|GO:0017111|GO:0016787|GO:0005524|GO:0000166|GO:0017111|GO:0016787	chr5	21315488	21315537	CGCCAAATTCAGCGCTACTCCCCGCTACATGACATACAATTGAGCCCCAG	NM_011188.1	NM_011188.1
ILMN_1214396	Gsr	14782	-1.01776	1.31719	-2.56992	-2.12624	-1.77953	-3.18302	1.12286	1.31186	-3.74598	-1.28827	3.51626	2.29338	-3.36021	Mus musculus glutathione reductase 1 (Gsr), mRNA.	GO:0006749|GO:0006118	GO:0005739|GO:0005737	GO:0016491|GO:0004362|GO:0015036|GO:0050660	chr8	34808244	34808293	GGCCTAGCTTGCTAGTTTTATATGATGGGAAGTCTGCAGAATATACGTGG	NM_010344.3	NM_010344.3
ILMN_2623184	Nkiras2		1.02519	-1.1412	-2.05973	-2.06243	-1.6973	-6.41626	1.12269	-1.25887	-4.22158	-2.33057	1.91756	-1.18735	-7.1033								GTATTTATGCACCTGCTGCTCTGGTGAAGGTGGGATAAGCCGCGCCCCCA	NM_028024.1	NM_028024.1
ILMN_2697918	1190005F20Rik		1.10398	1.02597	-1.20798	-2.09076	-1.68479	-5.04704	1.09573	1.422	-1.92689	-2.2205	-1.75531	-1.05711	-2.64672								GGGGGTTCTTCTCAGGGTTCTGTATGATGGCCCAAGTCTCTGTACCGCTG	XM_355244.1	XM_355244.1
ILMN_1259631	Ap2b1		-1.4847	-1.08069	-1.09094	1.09392	2.46678	-1.35623	1.17147	-1.05594	-1.00294	1.82239	4.80317	5.58525	-1.18037								GACAGTCCTTCATCCCGTCATCAGTGCCTGCGACCTTCGCTCCTTCACCT	NM_027915.1	NM_027915.1
ILMN_2731057	Psme2		-1.56259	2.05572	4.5249	3.37575	1.98117	-1.17281	-1.08303	1.84058	2.63347	2.87107	4.90973	2.56527	-2.127								AGTGAAAGCGAAAGCTGGGGCTGCTAGCCCAGGCTCGAGAGCTGCCAAGT	NM_011190.2	NM_011190.2
ILMN_1244135	Arpc5	67771	-1.37921	1.03965	3.03368	2.15393	1.31592	-1.93678								Mus musculus actin related protein 2/3 complex, subunit 5 (Arpc5), mRNA.	GO:0030833|GO:0030833	GO:0005885|GO:0030027|GO:0005856|GO:0005885|GO:0030027|GO:0005856		chr1	154616003	154616052	GCTGCTCTCCAGGCTGCTCAGAAAAACCCCCCTATTAACACAAAGAGCCA	NM_026369.1	NM_026369.1
ILMN_3153982	Btbd14a	67991	-1.18839	1.09794	-3.73671	-1.60526	-1.2332	-8.05284	1.25338	-1.20002	-8.71601	-2.36438	4.27984	1.60127	-7.20933	Mus musculus BTB (POZ) domain containing 14A (Btbd14a), transcript variant 2, mRNA.				chr2	25911165	25911214	CACAGCTATGTCCGCAAGCCGACCAGGGAAACCCTAGAGCTTTGAGCCTG	NM_001037098.1	NM_001037098.1
ILMN_1214358	Akt1s1	67605							-1.33102	-1.11105	-2.33156	-2.43519	-1.27403	-2.309	-2.43519	Mus musculus AKT1 substrate 1 (proline-rich) (Akt1s1), mRNA.	GO:0007219		GO:0003674	chr7	44723288	44723337	ACAGTACCAGCTTCCTGTCCCCCGACCCTAACAGGTGCCTTAAAAGGCCC	NM_026270.1	NM_026270.1
ILMN_1222560	Fnbp2		-1.02264	1.04068	1.12851	-1.22579	-1.5309	-2.31396	1.16087	-1.04907	-1.26711	-1.43752	1.7212	-1.31248	-2.19504								CATCTCAAGGGGCCAGACACCAAGTCCTACAGACCTCTTTCCGCCAGACC		AK005172
ILMN_2975900	Rnf123	84585	1.32862	-1.55269	-2.34112	1.45761	9.48043	1.97813	1.21514	-1.13951	-4.19176	-1.63921	8.04583	10.5403	2.15622	Mus musculus ring finger protein 123 (Rnf123), mRNA.			GO:0008270|GO:0046872|GO:0003674|GO:0016874|GO:0005515	chr9	107954582	107954631	TTATATCAGCGCTGAGGAGCTGGCCCAGGTGGAACAGATGCTGGCTCACC	NM_032543.1	NM_032543.1
ILMN_2759770	AK129375	217365							1.32087	1.23851	-1.17667	1.04846	3.7331	2.33103	-2.01172	Mus musculus nuclear protein localization 4 homolog (S. cerevisiae) (Nploc4), mRNA.	GO:0006944|GO:0007030|GO:0006457|GO:0030433	GO:0005634|GO:0005783|GO:0005622|GO:0042175	GO:0008270|GO:0046872	chr11	120241999	120242048	TCAAGCTAAAGCTACCACCTTGGGGTGAGCCCTACAGAAGGTTCAGACCC	NM_199469.1	NM_199469.1
ILMN_1248860	Dpm3		1.0937	1.06576	1.03879	-1.71658	-3.08907	-11.4031	-1.07407	-1.0972	-2.40219	-2.41155	-1.10671	-1.66241	-10.9534								ATTTCACGACTGCGAGGACGCTGCCCGAGAGCTGCAGAGCCAGATCGTGG	XM_130951.1	XM_130951.1
ILMN_2941324	Gsdmdc1	69146	-1.08289	1.38821	-2.20072	-2.88253	-1.7003	-7.41828	-1.18443	1.81971	-2.92655	-2.19822	-1.02256	-1.38245	-6.85698	Mus musculus gasdermin domain containing 1 (Gsdmdc1), mRNA.				chr15	75694573	75694622	GGGAAGCCAAGAACCATACTCAGTCACAGGGTTATAATGCACTGAGATCC	NM_026960.1	NM_026960.1
ILMN_2748928	Gsdmdc1	69146	1.12442	1.81279	1.21095	-1.00793	-1.8633	-3.90149	-1.02593	1.63247	-1.35053	-1.43536	-1.16803	-1.55626	-5.46258	Mus musculus gasdermin domain containing 1 (Gsdmdc1), mRNA.				chr15	75694392	75694441	AGAATCCCCCCAGGTGCACTGGGAACCAACGTCTCTGATCCCCACAAGTG	NM_026960.1	NM_026960.1
ILMN_1242466	Psmb9		1.02461	2.2949	1.79074	-1.00373	-1.53892	-4.10834	1.1419	2.24355	-1.03102	-1.43802	-1.05083	-1.09278	-4.44474								AACTTTCTGGAACCAGAAGGCCGGTGCGATGGGCAAAGGTGAAATATGTG	NM_013585.1	NM_013585.1
ILMN_1218310	Piga		1.11279	1.14204	-1.28728	-2.0955	-2.36066	-2.95759	1.23325	1.4711	-2.29754	-2.36464	-1.00018	-1.36973	-2.07442								GTCAGTGTTGTACTGGTCAGGATGTGGGACACTCTTCCACTGTGCTACTC	NM_011081.1	NM_011081.1
ILMN_2607926	Kdelr2	66913	-1.10542	1.24318	1.94245	-1.37864	-1.38504	-2.65416	-1.53636	1.21307	-1.15365	-2.09245	-1.1563	-1.50067	-3.85739	Mus musculus KDEL (Lys-Asp-Glu-Leu) endoplasmic reticulum protein retention receptor 2 (Kdelr2), mRNA.	GO:0006810|GO:0006621|GO:0006810|GO:0006621	GO:0016020|GO:0016020	GO:0004872|GO:0046923|GO:0004872|GO:0046923				AAGGCCACCTATGATGGAAATCACGATACCTTCCGAGTGGAGTTCCTGGT	NM_025841.1	NM_025841.1
ILMN_1223848	5730509C05Rik	68524	1.04105	-1.05492	-1.84304	-3.08044	-3.49266	-10.0274	-1.07293	-1.05951	-4.42395	-4.60928	-1.01688	-1.64532	-5.14604	Mus musculus WAS/WASL interacting protein family, member 2 (Wipf2), mRNA.			GO:0003779	chr11	98764544	98764593	TAGGGAATGAGAGGGGAGAGAGGAGGCCATTAGGAGTCTGCCTTCAAGAC	NM_197940.1	NM_197940.1
ILMN_1245598	LOC381490		-1.10836	1.5081	3.51731	2.19549	2.48225	-2.40839	1.02555	1.46975	1.68803	1.5871	3.54018	2.65927	-1.92522								GGCAGCCAGCAGGAGGCTGATGAAGGAGCTTGAAGAGATCCGCAAATGTG	XM_355443.1	XM_355443.1
ILMN_2708270	Nras		1.01082	1.1891	2.97115	1.84548	1.55228	1.2837															GGGGGAACAAACATTTGCTATGCTCCTGAGTGCTAACACTGGGCTCATTC		NM_010937
ILMN_1237034	AU040320		1.23143	-1.08343	-1.43205	-2.13379	-2.51387	-9.16554	1.0943	-1.15133	-2.80096	-2.62751	-1.17852	-1.54678	-8.59207								CGAGTGTATGTGCCCATTCCTCATAGGTCTCTTGGCTGCTCTCAAGGTTA	NM_133886.1	NM_133886.1
ILMN_1226468	Csde1	229663	1.10016	-1.27921	-1.72594	-1.72208	-1.05197	-2.04601	-1.04444	-1.22829	-4.04455	-3.08931	-1.14771	-1.09012	-1.65318	Mus musculus cold shock domain containing E1, RNA binding (Csde1), mRNA.	GO:0006355|GO:0006355|GO:0006355	GO:0005743|GO:0005743|GO:0005743	GO:0003723|GO:0003677|GO:0003723|GO:0003677|GO:0003723|GO:0003677	chr3	102861825	102861874	CACGGGAACGGATTGGCCTGATTTCTCGGCCTTCATCTTGAATTGGCCCC	NM_144901.2	NM_144901.2
ILMN_2945483	Csde1	229663	1.22684	-1.22712	-1.52113	-1.6066	1.0478	-2.45816	1.01406	-1.20203	-3.52159	-2.54401	-1.13021	1.05023	-1.35018	Mus musculus cold shock domain containing E1, RNA binding (Csde1), mRNA.	GO:0006355|GO:0006355|GO:0006355	GO:0005743|GO:0005743|GO:0005743	GO:0003723|GO:0003677|GO:0003723|GO:0003677|GO:0003723|GO:0003677	chr3	102861766	102861815	CCAGTGCCCTGTTCAATACAGGCACTTGATCCTTGGTGTAGCTTCTGTTC	NM_144901.2	NM_144901.2
ILMN_2544890	Pde4b		1.18224	-1.26276	-2.25493	-2.80867	-2.64913	-10.936	1.38369	-1.0661	-3.02139	-2.42497	-1.09344	-1.83923	-9.51719								AGGGCATTTGGGGGTTTATAACACGTCCTTTGTGATGCTGACATGGTCTG		AK011999
ILMN_2986315	Mir16	56209	1.17324	-1.14136	-1.77833	-2.60719	-2.07904	-7.9032	1.03663	-1.06969	-3.33139	-2.68895	2.25118	-1.31251	-9.4204	Mus musculus membrane interacting protein of RGS16 (Mir16), mRNA.	GO:0007186|GO:0007186|GO:0007186	GO:0005887|GO:0005887|GO:0005887	GO:0005515|GO:0008889|GO:0005515|GO:0008889|GO:0005515|GO:0008889	chr7	118479728	118479777	TGTCGTCAGCTTTGTTAATGGCGACCTGTAGGTGTCAAACTTGTGACCAC	NM_019580.3	NM_019580.3
ILMN_2634264	Mir16	56209	-1.13787	-1.25002	-1.82754	-2.07055	-1.40838	-1.98091	-1.32531	-1.0945	-1.83322	-1.72386	2.46145	1.12467	-2.09219	Mus musculus membrane interacting protein of RGS16 (Mir16), mRNA.	GO:0007186|GO:0007186|GO:0007186	GO:0005887|GO:0005887|GO:0005887	GO:0005515|GO:0008889|GO:0005515|GO:0008889|GO:0005515|GO:0008889	chr7	118485648	118485697	CCACAGCTGTACAATAACAGTATGGTCTGCTCATTCTTGCCGGAAGTCAT	NM_019580.3	NM_019580.3
ILMN_1214937	Mrps33		-1.20486	-1.11115	-1.03644	-1.70953	-1.21694	-6.96002	-1.04826	-1.08289	-2.41833	-2.87093	-1.2124	1.13693	-4.15931								GACTGGTATCCAAATCACAACACGTATTTTGCGCTCATGGGCAACCTCCG	NM_010270.1	NM_010270.1
ILMN_3162174	Immt		-1.00167	1.10191	1.01828	-1.92303	-2.17026	-7.88442	-1.12703	-1.05734	-2.18741	-2.54373	1.34327	-1.22507	-9.31038			GO:0016020|GO:0005739|GO:0016021|GO:0005743	GO:0003674	chr6	71824985	71825034	GCAGGGTTTGCAACAAGGGTCCCAGAATTGTCCAGAAGTGAGCAGGTTCC	NM_029673.1	NM_029673.1
ILMN_1228338	Eps15		1.01623	-1.13488	-2.70099	-1.78314	3.94893	-1.7871	1.18913	1.11495	-2.69605	-1.60273	6.01093	6.02591	1.12931								CAGCAGTACAGTGCTCTCTGGAACACTGAAGCTATTTACCATGTGCATCA		NM_007943
ILMN_1244776	Snrpd3		1.02853	1.66825	1.73323	-1.05957	-1.69935	-2.97806	1.05655	1.22733	-1.24922	-1.70718	-1.55626	-1.19513	-4.16123								GGTCGAGTGGCACAGCTGGAACAGGTATATATACGTGGCAGCAAGATCCG	NM_026095.3	NM_026095.3
ILMN_2501670	scl0003998.1_329		1.01104	-1.09881	-1.1766	-1.48634	-2.31133	-3.3212	-1.00888	-1.02998	-1.08221	-1.32932	-1.23533	-1.39726	-3.66482								AGGGGGTATTGGTCCACAGGAAGAAACTGGTTGTAGTATCCCCTGGTTTC	BC048412.1	BC048412.1
ILMN_2630730	Sf3a1		1.00196	-1.08198	-1.08823	-2.36265	-4.1943	-9.83524	-1.01058	1.045	-2.17418	-2.55078	-2.28382	-2.54531	-7.65964								CCCAGGGTTGTCCCACAGGACAGTTTCACACTATCGAGTGATGCTTAGTT		NM_026175
ILMN_1260088	Rps28	54127	1.09683	1.04096	-1.83441	-2.31821	1.10339	-1.77527	-1.0461	-1.04344	-3.56064	-3.42733	-1.02933	1.0292	1.14173	Mus musculus ribosomal protein S28 (Rps28), mRNA.		GO:0030529		chr17	33960146	33960195	GGTGACGTGCTCACCCTATTGGAGTCAGAAAGAGAAGCTCGAAGGTTGCG	NM_016844.1	NM_016844.1
ILMN_2734646	Stim1	20866	1.01772	-1.01093	-2.25875	-2.53442	-2.90516	-8.01639	1.25129	-1.26073	-4.18365	-2.16677	1.66209	-1.48253	-8.39839	Mus musculus stromal interaction molecule 1 (Stim1), mRNA.	GO:0006816|GO:0006810|GO:0005513|GO:0006811	GO:0030176|GO:0005783|GO:0016020|GO:0005887	GO:0005515|GO:0005509	chr7	102310234	102310283	GGTTTGTTCTATGGAAGTGTGGTAGACTGGAGGGAACCTCATCCTGGAGC	NM_009287.2	NM_009287.2
ILMN_1247099	BC010250		1.17543	-1.11085	-1.75035	-2.48555	-2.82196	-3.80957	1.14416	1.21751	-1.92783	-2.67738	-1.49943	-1.57457	-2.90104								GGGGCCTTTGGCCCCTAGTCCTGGGAACTCTGTGCCTGGAACCCTGCCTC	NM_178029.2	NM_178029.2
ILMN_2769133	Rbm4		-1.12156	-1.21976	-1.52747	-1.93847	-1.7699	-4.83896	1.23838	-1.1363	-3.45464	-3.36552	-1.93052	-2.13184	-2.86155								GGTTGTGCATGAGAATACACCCTTCGTGGTGCCCCATCTCCGGGACGTTC		NM_009032
ILMN_1221736	Samhd1	56045	1.22022	2.35365	1.37749	1.11074	-1.13055	-3.41361	1.07832	2.48857	-1.16196	1.04419	1.70153	1.23613	-5.41435	Mus musculus SAM domain and HD domain, 1 (Samhd1), mRNA.	GO:0006955|GO:0007165|GO:0006955|GO:0007165	GO:0005622|GO:0005622	GO:0016787|GO:0004114|GO:0003824|GO:0016787|GO:0004114|GO:0003824	chr2	156927541	156927590	CACAACTGCTGCCAGAGAAATTTGCAGAGCAGCTCATTCGGGTGTACTGT	NM_018851.2	NM_018851.2
ILMN_1234199	Cobll1		-1.12233	-1.22882	-1.52178	-2.85355	-3.19378	-3.22859	1.05208	-1.18279	-2.02117	-2.23152	-2.21245	-1.96139	-2.5149								CCAGGACAGTCGCTAATATTACCCTGCTGTGACACACTTCACCGACCAGC		NM_177025
ILMN_1239055	Xdh		1.13558	1.67479	1.91396	1.11137	-1.64601	-3.24599	-1.49528	1.72182	-1.11152	1.06479	1.34817	1.01403	-5.624								GAAAAGGAGGCTCCCCAGTATGGTTTTATACTACAGCCCTGATTCCTCGG		NM_011723
ILMN_2427178	Trim41		1.12354	-1.16637	-1.21826	-1.60467	-1.89193	-3.43347	-1.12133	-1.15441	-2.70033	-1.92752	-1.19897	-1.25985	-3.689								CCACCCCCCAATTTCTACCTCCATAGACTGGCCAGAATTTAGCTTCAGTG	NM_145377.1	NM_145377.1
ILMN_1260252	Trim41		1.08652	-1.30539	-1.63836	-1.4709	-1.3611	-3.23918	-1.1629	-1.07708	-2.34867	-2.17403	-1.16765	-1.24402	-2.98483								CCTTCCACCCCCCAATTTCTACCTCCATAGACTGGCCAGAATTTAGCTTC	NM_145377.1	NM_145377.1
ILMN_2657516	1110020C13Rik	66151	-1.11212	1.14	-1.84677	1.05141	2.03914	-1.25556	1.28682	-1.03329	-3.78661	-1.28962	2.70794	2.3791	-2.98182	Mus musculus proline rich 13 (Prr13), mRNA.				chr15	102293096	102293145	CTGCTGGAAAGTGCAGTCTCTTTACTTGGTGAGCTCTTTTGGGACCCGAC	NM_025385.2	NM_025385.2
ILMN_2514631	scl0002315.1_12		1.15932	-1.40223	-2.60101	1.16109	3.39542	-1.15825	-1.12914	-1.29435	-4.57716	-1.92282	1.42657	2.8147	2.66042								GCTGCTGGTGTGGACGCGGACGTCGCTGGGACAGTCCCTCCCGCTGCTCG	XM_358429.1	XM_358429.1
ILMN_1247582	Snrpa		-1.25379	1.14632	2.17979	-1.03974	-2.14138	-3.26141	1.19427	1.87321	1.63941	1.16896	1.1539	-1.11727	-2.35016								AGCTCGCGGAAGGGAGAAGCCGTTGCCGGGGAAGATAGTTGTGTGTCTGT	NM_015782.2	NM_015782.2
ILMN_2667509	Snrpa		1.11102	1.46139	1.60674	-1.38746	-2.362	-4.59681	-1.12154	1.25696	-1.60734	-2.94536	-1.22456	-1.92229	-4.68268								CAGTCCCTGAAGGTAAGTCCCCCTTAGGGACCTTCTCAGAGCCGTGTGTG	NM_015782.2	NM_015782.2
ILMN_2506528	Utx	22289	1.00524	-1.40148	-1.74278	-2.23368	-1.57939	-7.98141	1.01569	-1.08816	-2.75856	-2.2651	1.1348	1.1419	-2.83007	Mus musculus ubiquitously transcribed tetratricopeptide repeat gene, X chromosome (Utx), mRNA.	GO:0006605|GO:0006605	GO:0005634|GO:0005742|GO:0005634|GO:0005742	GO:0005488|GO:0005488	chrX	17739798	17739847	CAACCTTCCAAGTGTGGAGTGTCAACCAACTGGACGGGAGAGTACTGCTC	NM_009483.1	NM_009483.1
ILMN_2447456	Utx	22289	1.10011	-1.36929	-2.06386	-2.06089	-1.47893	-7.43266	1.03918	-1.17186	-3.64751	-2.37084	1.17806	1.17575	-2.74953	Mus musculus ubiquitously transcribed tetratricopeptide repeat gene, X chromosome (Utx), mRNA.	GO:0006605|GO:0006605	GO:0005634|GO:0005742|GO:0005634|GO:0005742	GO:0005488|GO:0005488	chrX	17739807	17739856	CCAGTTCTGCACCACTGCTATTTGTAGCTATCTCGTAAGGCTGCTGGCTG	NM_009483.1	NM_009483.1
ILMN_2798694	Plekhf2	71801	1.14363	-1.27407	-2.45554	-2.85891	-1.42864	-1.55909	1.01814	-1.11196	-5.28808	-5.01248	-2.04224	-1.83195	1.22506	Mus musculus pleckstrin homology domain containing, family F (with FYVE domain) member 2 (Plekhf2), mRNA.				chr4	10916075	10916124	TGCTGCTCAGTTTTGAAAGTGTGTGAGCTACATAGGTCTCCCTGTAGGAA	NM_175175.3	NM_175175.3
ILMN_1237736	Plekhf2	71801							1.12988	-1.05057	-3.14683	-3.08304	1.52488	1.01254	1.19749	Mus musculus pleckstrin homology domain containing, family F (with FYVE domain) member 2 (Plekhf2), mRNA.				chr4	10917348	10917397	GGTATCTGGCTTTTCCCCAAGCAGTCGATGTCAAGGTTACGACACCAGTG	NM_175175.3	NM_175175.3
ILMN_2687661	Mfng		1.25381	-1.16589	-3.61438	-4.90315	-4.98322	-5.86608	1.20726	-1.11217	-4.21606	-4.18881	-2.11894	-2.57804	-5.79117								GGCCAAGACAATCTAAAGTTGTTCTCCCTAACACCTCATCTGTAAGAAAT	NM_008595.1	NM_008595.1
ILMN_2532099	LOC333830		-1.05622	1.11625	-1.37806	-1.90063	-1.37128	-3.29896	-1.14198	-1.70147	-2.52528	-3.37732	-1.04601	-1.38519	-1.86599								AGGAGGATTCTGCCCCAGCCAATCCGGAAAAGCCAGATGAAAAATAAGCA	XM_290030.2	XM_290030.2
ILMN_1234693	4933421G18Rik		1.09666	-1.34418	-1.90722	-2.98278	-4.92364	-27.4125	1.11401	-1.00161	-3.53224	-2.8796	-1.19892	-1.59766	-7.72145								CCTTGTTCATCACCTCGAGATGTTCCTCCAGATATCTTACTAGATTCTCC	XM_127929.3	XM_127929.3
ILMN_1256771	C230050J15Rik		1.11359	1.74423	-3.38578	-3.94215	-2.91064	-6.62016	1.36951	2.97814	-2.95814	-1.47249	1.35626	-1.27104	-3.24333								GTCTTGTGTGACTGGGTTCTACTTGTTCCATGCCTTGAGCCTGGTCTGTC		AK048763
ILMN_2726325	Cetn3	12626	1.03387	-1.1101	-1.52963	-2.46384	-2.31326	-6.55821	-1.07102	-1.10663	-2.70103	-3.01083	-1.24923	-1.63654	-7.16688	Mus musculus centrin 3 (Cetn3), mRNA.	GO:0051301|GO:0007049|GO:0007067	GO:0005814	GO:0005509	chr13	82274044	82274093	CCAAAATGTTACTTTTACCATCTATCTTCTCTTTGTGTGCCTGGAGTCCA	NM_007684.2	NM_007684.2
ILMN_2736347	BC006705	214572	1.02906	-1.07944	-2.50097	-5.04002	-2.56229	-6.24315	-1.01184	1.03126	-3.52341	-5.1735	-1.90034	-1.76429	-6.12317	Mus musculus protein arginine N-methyltransferase 7 (Prmt7), mRNA.	GO:0018216|GO:0016571|GO:0043393|GO:0018216|GO:0016571|GO:0043393|GO:0018216|GO:0016571|GO:0043393|GO:0018216|GO:0016571|GO:0043393	GO:0005634|GO:0005737|GO:0005634|GO:0005737|GO:0005634|GO:0005737|GO:0005634|GO:0005737	GO:0016740|GO:0035241|GO:0008757|GO:0042393|GO:0008168|GO:0008469|GO:0016740|GO:0035241|GO:0008757|GO:0042393|GO:0008168|GO:0008469|GO:0016740|GO:0035241|GO:0008757|GO:0042393|GO:0008168|GO:0008469|GO:0016740|GO:0035241|GO:0008757|GO:0042393|GO:0008168|GO:0008469	chr8	108775496	108775545	CCCTCACTGGAGACATCACCATGGAGTTTAGGCTTGCAGACACCTTGAGC	NM_145404.1	NM_145404.1
ILMN_2539149	LOC383330		1.00852	-1.21959	-3.45853	-3.43699	-1.93347	-8.57083	-1.36757	-1.21742	-4.63325	-4.51787	1.45827	-1.08131	-3.98944								TCCCCATTATATGCAACCCTGGGTGTGATCACCAAAGGTACAGTTATTGC	XM_356987.1	XM_356987.1
ILMN_2583684	A530023P05Rik		1.00623	-1.03326	-2.365	-1.91479	-1.34402	-1.16797	-1.04242	-1.04155	-3.34491	-2.73932	-1.13947	-1.27461	1.04794								CTCCAGACTTGGAGTCTCCGTGCAAGAGTTCTTTGTCGGCGGCTCGATAA		AK079952
ILMN_1214070	AL033326	24105	1.18347	1.14513	-1.21577	-1.6618	-1.09087	-4.28495	1.11517	1.02883	-1.94894	-1.86191	1.67742	1.74055	-2.41976	Mus musculus RanBP-type and C3HC4-type zinc finger containing 1 (Rbck1), mRNA.	GO:0006464|GO:0006512	GO:0005622	GO:0005515|GO:0046872|GO:0008270	chr2	152010576	152010625	GGATGATGTCAACGAGTTCACCTGTCCTGTGTGCACCCGTGTCAACTGCC	NM_019705.2	NM_019705.2
ILMN_1235234	Rce1	19671	1.17067	1.0026	-1.05241	-2.18175	-2.06913	-3.95936	-1.08308	-1.01438	-2.01354	-2.38923	-1.41809	-2.15839	-5.06781	Mus musculus RCE1 homolog, prenyl protein peptidase (S. cerevisiae) (Rce1), mRNA.		GO:0016020|GO:0005783	GO:0016787	chr19	4622957	4623006	CGATCACTCTTTTGTGCACTCCAGTGAACTCTGACGGGCTCTCCAGCTCC	NM_023131.1	NM_023131.1
ILMN_1256702	S100a10		-1.33003	-1.03877	-1.43346	-3.02542	-2.60027	-12.2227	1.34294	-1.07256	-3.82586	-4.55174	-1.25342	-2.39857	-6.18576								GCAGATCAGGACCCTTAGGAAATGTGCAAATGAGATCCAACTCCAATTCA	NM_009112.1	NM_009112.1
ILMN_2936671	Skap2	54353	-1.47973	1.11055	-1.9511	-1.91223	-2.17152	-9.58881	1.38265	-1.04169	-6.78854	-2.43802	1.43414	-1.32483	-11.2527	Mus musculus src family associated phosphoprotein 2 (Skap2), mRNA.	GO:0008285	GO:0005886|GO:0005737		chr6	51809265	51809314	CTGTGATTGTACGTGAATCTTAGTCATTGAAGCGCCGGTGAGGGTTGCTG	NM_018773.2	NM_018773.2
ILMN_3113639	Cant1	76025	1.02151	1.04386	-1.55105	-2.78664	-3.14812	-9.24987	1.03779	1.13183	-2.6692	-2.90925	-1.23423	-1.94186	-13.2979	Mus musculus calcium activated nucleotidase 1 (Cant1), transcript variant 2, mRNA.	GO:0009191	GO:0016021|GO:0005624|GO:0016020|GO:0005783	GO:0016787|GO:0017110|GO:0046872|GO:0045134|GO:0005509	chr11	118267751	118267800	TGTGCTGGGAGCTCAGCCAAACCTCCTTGATGTGTGTCAACTGTGTTCGG	NM_001025617.1	NM_001025617.1
ILMN_1260493	AI661311		1.17974	-1.44504	-6.71162	-3.63227	1.76684	-3.98873	-1.01652	-1.30912	-15.4103	-9.14645	-1.10741	1.05959	-1.87789								TGAGCTGCACTTGGTGGCTGGGGACTCTTGTTACTGTTAACTGTGCCTGG	XM_358321.1	XM_358321.1
ILMN_1213070	1700037H04Rik		1.14699	-1.02145	-3.88758	-1.78518	2.35544	-1.04347	1.05362	-1.37138	-13.2997	-5.04266	-1.20046	1.13976	1.03326								CCCCTACCCCCTCAGGTCTGTGGTACTTGGTTTTTAAATGACTGGTTGGG		NM_026091
ILMN_2957070	Shc1	20416	1.13128	1.05805	-1.04444	-1.59298	-1.92925	-4.22958	1.1555	1.06642	-1.97075	-1.96727	1.055	-1.13024	-5.83369	Mus musculus src homology 2 domain-containing transforming protein C1 (Shc1), mRNA.	GO:0008284|GO:0001558|GO:0045840|GO:0007242|GO:0008284|GO:0001558|GO:0045840|GO:0007242|GO:0008284|GO:0001558|GO:0045840|GO:0007242|GO:0008284|GO:0001558|GO:0045840|GO:0007242	GO:0005886|GO:0005886|GO:0005886|GO:0005886	GO:0005515|GO:0005543|GO:0005068|GO:0005515|GO:0005543|GO:0005068|GO:0005515|GO:0005543|GO:0005068|GO:0005515|GO:0005543|GO:0005068	chr3	89515830	89515879	CCTTGCAAGCTCACTCTGTGTGTAGGCTTTCTGGACAAGGAATGGTCGCC	NM_011368.3	NM_011368.3
ILMN_1236465	F2rl2	14064	-1.66396	1.2888	-2.27603	1.12637	1.38413	-3.6802	1.73256	-1.05202	-6.81775	-1.20349	6.71429	2.67443	-6.54805	Mus musculus coagulation factor II (thrombin) receptor-like 2 (F2rl2), mRNA.	GO:0007165|GO:0007186|GO:0007596	GO:0016020|GO:0016021	GO:0004930|GO:0001584|GO:0004871|GO:0004872	chr13	96803074	96803123	CCTGTCCAGCTTTTCAAGTCGTTAAAGGCCCGTTCTTCCCTTATTCTCAA	NM_010170.2	NM_010170.2
ILMN_2706938	Ppox	19044	-1.07273	1.02173	1.08805	1.74114	6.43857	1.66905	-1.23546	-1.16942	-1.07675	1.06577	2.30134	8.41534	1.12973	Mus musculus protoporphyrinogen oxidase (Ppox), mRNA.	GO:0006779|GO:0006783|GO:0006118	GO:0031966|GO:0005739	GO:0016491|GO:0004729	chr1			AAAGAGCCTGATGAAACTGTGCACAGTTTTGCCCAGCGCCGCCTTGGACC	NM_008911.2	NM_008911.2
ILMN_2826816	Ppox	19044	1.19235	-1.28645	-2.32089	-1.06213	5.09967	-1.21652	1.10785	-1.03016	-4.02843	-1.69479	2.9389	6.19919	1.01874	Mus musculus protoporphyrinogen oxidase (Ppox), mRNA.	GO:0006779|GO:0006783|GO:0006118	GO:0031966|GO:0005739	GO:0016491|GO:0004729	chr1	173207277	173207326	CAGCTATGCAATTCCTGACGGCCCAGAGGTTGCCCCTGACTTTGGCTGGA	NM_008911.2	NM_008911.2
ILMN_2658687	Ltc4s	17001	-1.48473	-2.37909	-5.75993	-5.95368	-8.77342	-6.7976	-3.50383	-1.92128	-7.69245	-5.87076	-2.21327	-2.03607	-5.57364	Mus musculus leukotriene C4 synthase (Ltc4s), mRNA.	GO:0019370|GO:0006691	GO:0016020	GO:0008047|GO:0016829|GO:0004464	chr11	50049995	50050044	GGAGATCTTCGAACAAAACGCTGGGGTGCCCGCCCCCGAATCCCAGTTTT	NM_008521.1	NM_008521.1
ILMN_2699522	Dyrk3		-1.32934	-2.09447	-1.83592	2.36829	4.1563	-1.31248	-1.12804	-1.32494	-3.2806	1.6198	4.93177	7.05116	1.08186								GTCCGAAACCAGTGGTAGTATACCTCTGTGCAGTGTATTGCCAAAGCTGA		NM_145508
ILMN_2588832	Thap11	59016	-1.04865	-1.21025	-1.25358	-2.16644	-1.84461	-5.55042	-1.063	-1.26169	-2.95292	-2.81193	1.01607	-1.92924	-4.24516	Mus musculus THAP domain containing 11 (Thap11), mRNA.		GO:0005634	GO:0008270|GO:0046872|GO:0003676|GO:0003677	chr8	108380704	108380753	GGTGACTTGCTGATGGAGATCCAGCTCACCAGGGACTTAGGTTTATCTCG	NM_021513.1	NM_021513.1
ILMN_1221257	BC026585								1.43309	-1.38138	-2.43332	-1.67706	2.8069	1.24412	-2.39333								CACAGACATTCCTGCCTAAACTTAACCCCTTCTGTGAGCAAAAGGTACTG	XM_129546.2	XM_129546.2
ILMN_3160881	Vrk3	101568	1.14554	1.26248	1.33467	-1.04872	-1.27385	-4.8441	1.02821	1.02743	-2.63445	-2.01616	-1.02044	-1.25529	-6.76001	Mus musculus vaccinia related kinase 3 (Vrk3), mRNA.		GO:0005634	GO:0016301|GO:0005524|GO:0016740|GO:0000166	chr7	52032764	52032813	TCCCTGTCTCAGCTCTGGCAGCTGTGGATGGAGGTAAGTGGATGCTGGCG	NM_133945.1	NM_133945.1
ILMN_1230395	Tmem24		1.08912	-1.14291	-2.15003	-3.00842	-1.52671	-3.82768	1.08037	-1.17642	-4.09387	-3.55212	1.19597	-1.03896	-2.7067								AAGACAGTACGATCATAGAGCAAGGTTGCACCTCTGTATGTTGGGAGATG	XM_134795.3	XM_134795.3
ILMN_2654896	Rpl37a	19981							1.03136	1.04305	-2.48697	-2.43182	1.02351	-1.11482	1.13142	Mus musculus ribosomal protein L37a (Rpl37a), mRNA.	GO:0006412|GO:0007046	GO:0005622|GO:0005830|GO:0005840|GO:0030529	GO:0003735|GO:0046872|GO:0008270	chr1	72644931	72644980	GTGCCTCCCTCCGGAAAATGGTGAAGAAAATTGAAATCAGCCAGCACGCC	NM_009084.2	NM_009084.2
ILMN_1239021	Hnrpm	76936	1.16163	1.13887	1.02153	-1.7244	-1.68111	-4.64994	-1.01432	1.22915	-2.0869	-2.12951	1.28119	-1.21581	-3.16056	Mus musculus heterogeneous nuclear ribonucleoprotein M (Hnrpm), mRNA.		GO:0030529|GO:0030529|GO:0030529	GO:0000166|GO:0003676|GO:0000166|GO:0003676|GO:0000166|GO:0003676	chr17	33253201	33253250	GCCGGATGATGAATGGCATGAAGCTGAGTGGCCGAGAGATTGATGTTCGA	NM_029804.1	NM_029804.1
ILMN_2921103	Hnrpm	76936	1.22138	1.1514	-1.01852	-1.66802	-1.388	-3.37812	-1.00316	1.12646	-1.85752	-2.12608	1.25377	-1.34582	-3.8068	Mus musculus heterogeneous nuclear ribonucleoprotein M (Hnrpm), mRNA.		GO:0030529|GO:0030529|GO:0030529	GO:0000166|GO:0003676|GO:0000166|GO:0003676|GO:0000166|GO:0003676	chr17	33252993	33253042	TAATGATTGGGGTTCCATTTGACTGTTTGCATTGAGATTGCAATGTGCGC	NM_029804.1	NM_029804.1
ILMN_2921095	Hnrpm	76936	1.02035	1.19829	1.27681	-1.37976	-1.70158	-3.88418	-1.06925	1.1544	-1.53067	-1.82377	1.36797	-1.11318	-3.4081	Mus musculus heterogeneous nuclear ribonucleoprotein M (Hnrpm), mRNA.		GO:0030529|GO:0030529|GO:0030529	GO:0000166|GO:0003676|GO:0000166|GO:0003676|GO:0000166|GO:0003676	chr17	33253226	33253275	GTCTCCAGAGGTGGCTGAGAGAGCCTGCCGGATGATGAATGGCATGAAGC	NM_029804.1	NM_029804.1
ILMN_2799969	Cdc5l	71702	-1.01472	-1.15332	-1.16707	-1.71708	-1.45027	-5.7807	1.00715	1.02697	-2.30611	-2.35799	-1.23016	-1.03238	-4.83937	Mus musculus cell division cycle 5-like (S. pombe) (Cdc5l), mRNA.	GO:0000398|GO:0051301|GO:0006397|GO:0007049|GO:0006355|GO:0045449|GO:0006350|GO:0000398|GO:0051301|GO:0006397|GO:0007049|GO:0006355|GO:0045449|GO:0006350|GO:0000398|GO:0051301|GO:0006397|GO:0007049|GO:0006355|GO:0045449|GO:0006350|GO:0000398|GO:0051301|GO:0006397|GO:0007049|GO:0006355|GO:0045449|GO:0006350	GO:0005681|GO:0005681|GO:0005681|GO:0005681	GO:0003723|GO:0003723|GO:0003723|GO:0003723	chr17	44855728	44855777	CACAGTGGATGCTCTGCCACAGGAGATCGAGTTGCTGGTTTCCTACTCAG	NM_152810.1	NM_152810.1
ILMN_2754425	Cdc5l	71702	-1.00341	1.05109	-1.46477	-1.98137	-1.26731	-5.61615	1.01822	1.20168	-2.34146	-2.3457	-1.06497	-1.01895	-5.10602	Mus musculus cell division cycle 5-like (S. pombe) (Cdc5l), mRNA.	GO:0000398|GO:0051301|GO:0006397|GO:0007049|GO:0006355|GO:0045449|GO:0006350|GO:0000398|GO:0051301|GO:0006397|GO:0007049|GO:0006355|GO:0045449|GO:0006350|GO:0000398|GO:0051301|GO:0006397|GO:0007049|GO:0006355|GO:0045449|GO:0006350|GO:0000398|GO:0051301|GO:0006397|GO:0007049|GO:0006355|GO:0045449|GO:0006350	GO:0005681|GO:0005681|GO:0005681|GO:0005681	GO:0003723|GO:0003723|GO:0003723|GO:0003723	chr17	44855602	44855651	CTGATCTTTGCGTTCCGTGTTATAGACTTGGACTCCAGGATAATGAGGGT	NM_152810.1	NM_152810.1
ILMN_2950957	Rtn4ip1	170728	-1.25162	1.03201	-3.60997	-5.54944	-3.83572	-10.1053	1.53864	-1.30832	-11.4742	-7.18392	-1.38938	-3.40158	-10.2506	Mus musculus reticulon 4 interacting protein 1 (Rtn4ip1), mRNA.		GO:0005739	GO:0005515|GO:0016491	chr10	43636032	43636081	AGGCCTGAGGAGCATTCTCTTGATTGATGGTTGGTGGATGGGTCCAGCCC	NM_130892.2	NM_130892.2
ILMN_2592620	Rhog	56212	1.03646	1.37544	1.15356	1.02933	-1.63508	-5.86869	1.03106	1.08131	-1.68132	-1.23443	2.03691	-1.47286	-7.08648	Mus musculus ras homolog gene family, member G (Rhog), mRNA.	GO:0008284|GO:0016601|GO:0007264|GO:0045941|GO:0030036|GO:0007266	GO:0005622|GO:0016020	GO:0005525|GO:0000166|GO:0003924	chr7	109387935	109387984	GTATTCCATGAGTTCAACTAAGCCAGGTTTACCTAAGAGGCCAACCCGGT	NM_019566.2	NM_019566.2
ILMN_1233954	Ppia		-1.11967	1.17409	1.32357	-1.48907	-1.75652	-5.59764	1.04175	-1.00598	-1.99004	-2.48711	-1.03765	-1.39967	-6.40802								TCCTGGCATCTTGTCCATGGCAAATGCTGGACCAAACACAAACGGTTCCC		NM_008907
ILMN_1245731	Hhex	15242	-1.00829	-1.31423	-2.96992	-2.93961	-2.19	-9.40553	1.06227	-1.24409	-4.2639	-2.76911	-1.35676	-1.41989	-8.1027	Mus musculus hematopoietically expressed homeobox (Hhex), mRNA.	GO:0007275|GO:0006355|GO:0030900|GO:0042127|GO:0045449|GO:0001889|GO:0035050	GO:0005634|GO:0005667	GO:0003677|GO:0003700|GO:0043565	chr19	37505474	37505523	AGAGCACTTGGCTCCCGGTGTCTGTTCTTACAAGCAAGATAGTTGATAAG	NM_008245.2	NM_008245.2
ILMN_1247401	Nfatc3		1.18948	-1.2226	-1.17926	-2.36733	-1.84337	-6.44708	1.19869	1.02084	-2.30748	-2.63954	-1.31609	-1.18807	-7.61145								GCTCCTATACAAAGGGAAGATGAGCCAGCAGTCCAGGCTCCTCCTCAGTT		NM_010901
ILMN_3104349	Capzb	12345	1.08873	1.36411	1.5391	-1.17034	-1.46643	-6.15193	1.03299	1.17567	-1.62256	-1.3342	2.00559	1.3214	-6.11629	Mus musculus capping protein (actin filament) muscle Z-line, beta (Capzb), transcript variant 1, mRNA.	GO:0051016|GO:0030036|GO:0030032|GO:0051016|GO:0030036|GO:0030032	GO:0008290|GO:0030027|GO:0005856|GO:0008290|GO:0030027|GO:0005856	GO:0003779|GO:0003779	chr4	138847180	138847229	TCCTCTGGCTCCAAGGCCTGCTTCCCACGACGTTTCCATAGAGACCGTGT	NM_001037761.1	NM_001037761.1
ILMN_2464999	Unc119	22248	-1.32979	-1.21317	-1.30582	-1.77197	-1.93189	-2.66839	-1.16464	-1.1033	-1.79005	-1.39476	1.81685	-1.03552	-3.22296	Mus musculus unc-119 homolog (C. elegans) (Unc119), mRNA. XM_001004318	GO:0007601|GO:0007601			chr11	78157037	78157086	GGTGATGCATAACAAAGCAGACTATTCCTACAGTGGGACACCCTGACCCC	NM_011676.2	NM_011676.2
ILMN_2543417	Auh		1.06058	-1.43705	-1.45166	-1.32905	2.0001	-1.71916	1.13788	-1.2568	-6.73911	-3.22543	1.626	1.58004	-2.004								CCTTTTTGGTGGCCGCTCCAGAGTCACAGCTCACAGAAGCCAGAAGTGAC		AK003929
ILMN_2710538	Fbxo18	50755	1.18039	-1.15025	-1.29609	-2.59852	-3.29378	-6.30259	-1.2973	-1.11231	-4.03708	-3.10624	-1.27044	-2.10114	-6.99245	Mus musculus F-box protein 18 (Fbxo18), mRNA.	GO:0006512|GO:0006281|GO:0006512|GO:0006281|GO:0006512|GO:0006281	GO:0005634|GO:0005634|GO:0005634	GO:0004003|GO:0016787|GO:0000166|GO:0004386|GO:0003677|GO:0005524|GO:0004003|GO:0016787|GO:0000166|GO:0004386|GO:0003677|GO:0005524|GO:0004003|GO:0016787|GO:0000166|GO:0004386|GO:0003677|GO:0005524	chr2	11664449	11664498	GTCTTCTGAGGCTGTGACTCCACGTGCTAAAGGAGCCATTCTGGGCTGCA	NM_015792.1	NM_015792.1
ILMN_2744693	1110021H02Rik	66155	-1.05365	1.06843	1.07369	-1.28806	-1.53252	-6.7273	1.09235	1.05687	-2.0866	-1.72007	1.79184	1.15803	-7.68138	Mus musculus ubiquitin-fold modifier conjugating enzyme 1 (Ufc1), mRNA.	GO:0006512		GO:0005515	chr1	173125591	173125640	TCCTTGGCTGGCAGTGGAAGTCCCCGATCTGATCCAGAAGGGTGTGATCC	NM_025388.1	NM_025388.1
ILMN_2695228	2810453I06Rik		-1.06584	-1.07822	-2.65734	-2.72532	-1.04282	-1.11179	-1.02599	-1.08243	-4.27685	-5.72975	-1.83789	-1.43905	1.03483								AGATTCTGGTCACTGGATCCTCTGGAGCTGGAGTTGCAGGCAGTTGTGAA		NM_026050
ILMN_2510771	2810453I06Rik		1.07904	-1.00397	-2.86924	-2.93515	1.12618	-1.3039	1.05136	-1.0405	-3.90181	-4.62198	-1.27322	-1.20713	-1.06579								CCTGCAAGAGTGGTGAAGGCTCATGGTATTTATAAGCAATAAACGGGCAG		NM_026050
ILMN_1224076	2810453I06Rik		1.33955	1.08523	-4.08986	-3.45967	1.10076	-1.10161	1.0505	-1.148	-8.7041	-7.31793	-1.77018	-1.31311	1.17924								CTGAAGCTTTCCTGCCGACAGAACACAGACAGCAAACGAAGCAATGAAGC		NM_026050
ILMN_2440997	Tnrc6		1.22232	-1.3349	-2.28713	-3.45672	-3.10884	-11.6124	1.07254	-1.09442	-3.34681	-2.9019	1.29886	-1.43677	-10.9452								GGCCCTGCACTTTGAACAGGCTTTCCATGTTGTTTTGAAGGTTCCCACGG	NM_144925.2	NM_144925.2
ILMN_2424937	Tnrc6		1.2231	-1.24923	-1.8276	-2.38474	-3.41284	-8.7895	-1.0293	-1.26939	-2.66883	-2.66873	1.0749	-1.6718	-6.53585								CTTTGCACTGAGTGATGTTCTCCGTCTAATCGGCAATATGGGGGCAGCTG	NM_144925.2	NM_144925.2
ILMN_1214671	Cdca4	71963	1.06409	1.19678	1.84762	-1.4227	-2.67985	-5.60117	1.01291	1.22786	-1.14493	-1.95976	-1.60913	-1.97419	-8.70806	Mus musculus cell division cycle associated 4 (Cdca4), mRNA.	GO:0051301|GO:0051301|GO:0051301		GO:0003674|GO:0003674|GO:0003674	chr12	114058539	114058588	CGGCACTGTCAGACTCCACCCCATGTATCCTTTTTGTTTCTCTTGTGCTT	NM_028023.3	NM_028023.3
ILMN_2910627	Acate3	64833	-1.05235	1.24825	-1.09384	-1.57053	-2.61463	-4.11881	-1.01341	1.2526	-2.18175	-2.2063	1.23893	-1.35572	-4.84303	Mus musculus acyl-CoA thioesterase 10 (Acot10), mRNA.	GO:0006637|GO:0006637	GO:0005739|GO:0005739	GO:0016291|GO:0016290|GO:0016291|GO:0016290	chr15	20595014	20595063	GCACTCCCGGCACTGTGACATAGTGCCTAATAAAGGTGTGCTGAGAAAAA	NM_022816.1	NM_022816.1
ILMN_1253539	LOC277016		1.04548	-1.06447	-1.66712	-2.17005	-2.30886	-6.67548	1.00827	-1.17642	-2.8379	-2.69604	-1.69996	-1.79427	-8.8492								ATGCGTATCCTGCTACCGCAGCTGCTGCGCCTATGATTGGCTATCCCGTG	XM_203231.2	XM_203231.2
ILMN_1243616	Cdkn3		1.48019	1.922	5.86353	2.19938	4.02096	-1.60955	1.37182	1.59814	1.62254	-1.47141	5.01673	5.38798	-1.38228								CACCACAGCAAGCCATAGACAGCCTTCGAGATGTCAGAGGATCTGGGGCG	XM_354809.1	XM_354809.1
ILMN_2726308	Rpp21	67676	1.12717	1.10453	-1.12521	-1.74834	-1.76486	-7.83382	1.19376	1.06101	-2.67759	-2.69599	-1.19618	-1.46703	-8.50738	Mus musculus ribonuclease P 21 subunit (human) (Rpp21), mRNA.	GO:0008033	GO:0005634	GO:0004526|GO:0016787	chr17	35863745	35863794	CAGACTCAGGCTTTGAACACCAGTGAATGACTTCACTCCACTTGCCAGAT	NM_026308.1	NM_026308.1
ILMN_2830661	Top2a	21973	1.38298	3.07008	11.7214	3.29295	3.16271	1.07655	1.51286	2.98011	3.18112	1.43308	1.98335	2.5524	1.42787	Mus musculus topoisomerase (DNA) II alpha (Top2a), mRNA.	GO:0040016|GO:0030261|GO:0006259|GO:0007059|GO:0045944|GO:0006265	GO:0005730|GO:0005634|GO:0000793|GO:0005694	GO:0003916|GO:0005524|GO:0003677|GO:0016853|GO:0000166|GO:0003918	chr11	98855664	98855713	CTTCAGTCTCCACTGCTGGTACCAAAAAGAGAGCTGCGCCAAAGGGAACC	NM_011623.1	NM_011623.1
ILMN_3008406	Odc1	18263	-1.10318	1.15186	-2.78932	-1.73637	1.09839	-1.52839	1.30581	-1.23728	-10.2615	-3.45849	-1.09854	-1.30934	-1.54821	Mus musculus ornithine decarboxylase, structural 1 (Odc1), mRNA.	GO:0001822|GO:0008284|GO:0006596|GO:0001822|GO:0008284|GO:0006596		GO:0003824|GO:0016829|GO:0016831|GO:0004586|GO:0003824|GO:0016829|GO:0016831|GO:0004586	chr12			CACTTTTCAGACATTGATACTAACGTGTGCCCCTCAGCTGCTGAGCAAGC	NM_013614.1	NM_013614.1
ILMN_2908435	Ppbp	57349	-1.697	1.28492	-2.06121	-1.2336	1.02153	-5.37605	1.21617	-1.43409	-10.0942	-1.87831	1.88853	1.00478	-6.56073	Mus musculus pro-platelet basic protein (Ppbp), mRNA.				chr5	91844796	91844845	ACGGGCAAGCCAAGTTGCAACCTGCAATTTATGGTCTATTTCTGCAGTTC	NM_023785.1	NM_023785.1
ILMN_1228102	Ppbp	57349	-1.88103	1.24806	-1.9311	1.18493	1.27474	-5.99342	1.4413	-1.1855	-6.30289	-1.18424	2.30557	1.42395	-5.94976	Mus musculus pro-platelet basic protein (Ppbp), mRNA.				chr5	91844304	91844353	CTCTGGAATCCCATTCAATTCTATCTCCCTTGTGAATGTGTACAGGCCAG	NM_023785.1	NM_023785.1
ILMN_2695047	BC027342		1.37175	-1.04593	-1.74589	-1.3373	-1.86887	-3.83967	1.12941	1.03432	-2.00207	-2.21289	1.32141	-1.32597	-3.33479								GGAACTGCCAGCCATCCCCAAGGAAACGTATGCTGACTTCCAGAGCACTG		NM_146251
ILMN_1233784	Wdr34		1.23084	1.29476	2.18267	1.7967	1.40272	1.269															ACCCAAGATGGAAGTCCTGTCTACTGTCTCGAGTTTAACAGCCAGCAGAC	XM_130136.1	XM_130136.1
ILMN_1216437	Rtn3		-1.13251	1.05115	-1.16269	-1.46017	-1.11987	-4.49269	1.24474	1.11036	-4.14614	-2.406	2.48407	1.28794	-4.53881								TCCCTGCCCACCTTACCTCACGTTTAATAAATATGGTTGTACTTTTCTTA		NM_001003930
ILMN_2929952	Sacm1l	83493	1.03959	-1.09266	-1.1297	-2.52459	-2.44502	-6.44719	-1.0057	1.06287	-2.1841	-2.88683	-1.4884	-1.91934	-5.09158	Mus musculus SAC1 (suppressor of actin mutations 1, homolog)-like (S. cerevisiae) (Sacm1l), mRNA.				chr9	123441161	123441210	CTAGTGTGGCTGCTTCGCAAGGACTAATGTCAGAGGGTTAGGCTGCAAGT	NM_030692.1	NM_030692.1
ILMN_2678726	Rasgrp2		1.11212	-1.02442	-2.18074	-3.18562	-1.75265	-5.06888	1.57597	1.05152	-4.10369	-2.29197	1.67931	-1.20253	-4.43565								CCCTCTCCCTCACCCACACATACCCACCATCGGGCCTTCAGCTTTTCCCT	XM_359299.1	XM_359299.1
ILMN_1228031	Dusp8	18218							1.15318	-1.59427	-3.60691	-3.33256	-1.34179	-1.2985	2.07656	Mus musculus dual specificity phosphatase 8 (Dusp8), mRNA.	GO:0006470	GO:0005634	GO:0008138|GO:0004725|GO:0004721|GO:0016787|GO:0017017	chr7	141891066	141891115	TTTAAGCTAGTGATCTGGCAACTGTGCGGGGCGGCCCTAAAGCTCTGTTT	NM_008748.1	NM_008748.1
ILMN_2891573	Rai12	54351	1.2232	-1.06704	-1.07664	1.04205	3.24608	1.09357	-1.01671	-1.20562	-2.45821	-1.7837	2.32624	2.91641	1.63398	Mus musculus retinoic acid induced 12 (Rai12), mRNA.				chr11	69781999	69782603	CTGAAAAACAGAAAGCTCTGCTGCATCCGGTACCCAGCCGGACCACTGGC	NM_018740.1	NM_018740.1
ILMN_1214951	Rai12	54351	-1.01893	-1.25424	-1.43368	-1.09204	3.10386	-1.24019	1.00081	-1.04694	-2.34233	-1.75714	2.28721	3.15424	1.44598	Mus musculus retinoic acid induced 12 (Rai12), mRNA.				chr11	69782649	69782698	GTGGATCCCACTGCTCATTTGACCTTTAACCTTCACTTATCCAAGAAAGA	NM_018740.1	NM_018740.1
ILMN_1235982	Rai12	54351	1.01569	1.13938	-1.14282	-1.10145	3.23237	-1.25088	-1.03676	-1.11068	-3.01691	-2.11204	2.18389	2.62722	1.13904	Mus musculus retinoic acid induced 12 (Rai12), mRNA.				chr11	69781776	69781825	CGTGAGCCAAGGAGCAGCATCAAGCTAGGATGAGTGTGATGAGGGCATAG	NM_018740.1	NM_018740.1
ILMN_2664511	Osgep		-1.1201	1.03813	-2.13952	-2.26252	-2.23041	-6.24102	-1.16313	-1.02743	-3.02951	-2.80721	-1.51964	-2.18332	-5.45631								GCCCTCTTCGCTGACAAGGGTATGGACCCTATATAAGGCTTAGGGTCCCT	NM_133676.1	NM_133676.1
ILMN_1235786	Aco2		-1.03139	1.02428	-1.04923	-1.11299	1.28209	-5.71334	1.04242	1.10377	-1.71173	-1.6826	4.30761	2.55952	-5.73657								GGAGACCATCCTCCTGAACCACACCTTCAACGAGACCCAGATCGAGTGGT	NM_080633.1	NM_080633.1
ILMN_2748837	Aco2		1.13322	1.08411	-1.02313	-1.29312	1.22644	-4.79823	1.10515	1.03722	-2.06285	-2.09939	3.52059	2.43735	-6.00303								CTGCCTAGCCTCAGCCCAGTGAACCACCATTGAGGGCGTTTAAGATAATG	NM_080633.1	NM_080633.1
ILMN_2639271	2310066N05Rik	70285	1.0205	-1.03949	-1.38378	-2.39727	-2.61128	-7.35529	1.01946	-1.09552	-3.03608	-3.31213	-1.50255	-2.04516	-10.564	Mus musculus brix domain containing 5 (Bxdc5), transcript variant 2, mRNA.	GO:0007046|GO:0006364|GO:0007046|GO:0006364	GO:0005730|GO:0005634|GO:0005730|GO:0005634	GO:0019843|GO:0003723|GO:0019843|GO:0003723	chr3	146443867	146443916	GGACTAGGGGAGCAGTACTGAATTTTGCTGGATTGGCCTGTCTTGAAAAA	NM_027371.1	NM_027371.1
ILMN_2701271	Plscr1	22038	-1.23433	-1.11381	1.21919	-1.0447	-2.43073	-3.33708	-1.80518	1.08142	-1.17861	-1.25126	1.81663	-1.40427	-3.38225	Mus musculus phospholipid scramblase 1 (Plscr1), mRNA.	GO:0009615|GO:0009615	GO:0016020|GO:0016021|GO:0016020|GO:0016021	GO:0005509|GO:0005509	chr9	92161348	92161397	GGGGCGTCTAGACCTTTCACCTTGAGGATCCTGGATAATCTGGGCCGAGA	NM_011636.1	NM_011636.1
ILMN_1223164	E030024L06Rik		1.04132	1.2098	5.03524	5.45413	-1.42376	-2.87844	1.06847	1.23629	4.85718	5.72627	1.04641	-1.02177	-2.33682								CCGATTTTATTTTGGACTGGGTCTCATTTATTTCGCCCCCCCCCCCCGAC		AK053170
ILMN_2674281	BC046404	192976	1.24152	1.12978	-1.33278	-2.64338	-2.0423	-2.48821	1.06934	1.49661	-2.44056	-2.8622	-1.40026	-2.0039	-2.99568	Mus musculus cDNA sequence BC046404 (BC046404), mRNA.				chr11	62418414	62418463	TGCCCAGAAGTTTACAGTGCTGAAGCTGGACTGCCTAACACCTGACACTC	NM_198861.1	NM_198861.1
ILMN_2710773	2610528O22Rik		1.04888	-1.17011	-1.51574	-2.72985	-2.82865	-10.0331	1.05593	-1.00122	-2.74652	-2.41869	-1.76148	-1.6911	-6.93352								GAGGGACAGTGAGCACTGCTTCACACCTGCTACCATGTCTTCAGTTGGTG		NM_153395
ILMN_2681583	9130020G22Rik		1.09244	1.29105	-1.85627	-1.32148	-1.11829	-2.02856	1.56847	-1.09128	-3.16095	-2.11781	1.26574	-1.35695	-3.16498								CCTCCTTGGACAGTCAGTGAGCGTCAGGTAACGGTCACAGGTTCCACACA	XM_131773.3	XM_131773.3
ILMN_1220632	Psmc5	19184	-1.12212	1.15311	1.43538	1.26153	2.44174	-3.20256	1.04258	1.24701	-1.07354	1.11085	4.78341	4.59468	-3.63795	Mus musculus protease (prosome, macropain) 26S subunit, ATPase 5 (Psmc5), mRNA.	GO:0016481|GO:0043069|GO:0030163|GO:0043161|GO:0016481|GO:0043069|GO:0030163|GO:0043161	GO:0005634|GO:0005675|GO:0043234|GO:0000502|GO:0005829|GO:0005737|GO:0005634|GO:0005675|GO:0043234|GO:0000502|GO:0005829|GO:0005737	GO:0016301|GO:0016887|GO:0016787|GO:0017111|GO:0005524|GO:0008134|GO:0005515|GO:0005102|GO:0016301|GO:0016887|GO:0016787|GO:0017111|GO:0005524|GO:0008134|GO:0005515|GO:0005102	chr11	106123275	106123324	GGCTCATCATACAGACTGTACCTTTATTCGTGTCTCTGGCTCTGAACTGG	NM_008950.1	NM_008950.1
ILMN_1251877	Psmc5	19184	1.06678	1.34787	1.76733	1.27351	2.59882	-2.43076	1.00509	1.30043	-1.58231	-1.33041	3.93639	4.24201	-3.4995	Mus musculus protease (prosome, macropain) 26S subunit, ATPase 5 (Psmc5), mRNA.	GO:0016481|GO:0043069|GO:0030163|GO:0043161|GO:0016481|GO:0043069|GO:0030163|GO:0043161	GO:0005634|GO:0005675|GO:0043234|GO:0000502|GO:0005829|GO:0005737|GO:0005634|GO:0005675|GO:0043234|GO:0000502|GO:0005829|GO:0005737	GO:0016301|GO:0016887|GO:0016787|GO:0017111|GO:0005524|GO:0008134|GO:0005515|GO:0005102|GO:0016301|GO:0016887|GO:0016787|GO:0017111|GO:0005524|GO:0008134|GO:0005515|GO:0005102	chr11	106124348	106124397	CATGTCCATCAAGAAGCTATGGAAGTGAGGCTGTGTCCTTTGTGTGCTCC	NM_008950.1	NM_008950.1
ILMN_2957614	Adss	11566	-1.39222	-1.05284	2.40084	1.54584	-1.85129	-1.9776								Mus musculus adenylosuccinate synthetase, non muscle (Adss), mRNA.	GO:0006164		GO:0004019|GO:0000166|GO:0005525|GO:0000287|GO:0016874|GO:0046872	chr1	179613172	179613221	AGGGGATTGGCCCTGTGTATTCCTCTAAAGCTGCTCGGAGTGGACTTCGG	NM_007422.2	NM_007422.2
ILMN_2716098	Hsp105		-1.27185	1.78395	-1.24613	-3.91887	-4.68556	-9.3148	-1.20473	2.17985	-2.52169	-3.97528	-2.32254	-2.1075	-5.38178								GGGAGACACACGTGTGGATCATGTGATCATTGTGAACACCTCGTGAGCTT	NM_013559.1	NM_013559.1
ILMN_2606848	Kars	85305	-1.06117	1.45057	1.76167	-1.03895	-1.99363	-4.60058	-1.13357	1.38134	-1.25327	-1.81212	1.26124	-1.27004	-6.16507	Mus musculus lysyl-tRNA synthetase (Kars), mRNA.	GO:0008033|GO:0006430	GO:0005739|GO:0005737	GO:0000049|GO:0004824|GO:0000166	chr8	114518784	114518833	TCCCACAGCGGGCTGGGGCATGGGCATTGATCGGCTCACCATGTTTCTCA	NM_053092.1	NM_053092.1
ILMN_2741189	Fchsd1		1.10754	-1.05561	-2.23449	-2.34365	-2.27489	-2.59496	1.1692	-1.11338	-3.09337	-2.11426	1.01334	-1.39864	-3.09337								CCTTCCTGCTCTTTCGTCCTGTTCTTTCAATATGCTCTTCAGACTTCCTC	NM_175684.3	NM_175684.3
ILMN_2737959	Plekhm1	353047	1.08226	-1.04396	-2.02952	-2.0565	-1.35622	-5.83581	1.21374	-1.07395	-3.64711	-2.13057	1.44987	1.19598	-8.68207	Mus musculus pleckstrin homology domain containing, family M (with RUN domain) member 1 (Plekhm1), mRNA.	GO:0007242|GO:0007242			chr11	103226426	103226475	GCAGTGCAGAGGAGAAACTGCTGCTGTGTGGTATTTGAGTGATTTTGCAG	NM_183034.1	NM_183034.1
ILMN_2627713	AU020772		1.37927	-1.08887	-1.12956	-2.21577	-1.92819	-2.75049	1.51777	1.29229	-1.66426	-1.88162	-1.28886	-1.44424	-2.06833								CTGCTGACCAGAGCCCACCTTCTGCTTAAATAGGACAGGCTATTTTTGCC	XM_204259.3	XM_204259.3
ILMN_2700689	4930555L03Rik		-1.09655	1.12331	-1.57786	-1.91592	-2.85611	-8.75304	1.37266	-1.09737	-4.16823	-2.70533	1.04824	-2.61634	-9.79838								CCTCGCTGCTCCAGCTGAGGGCCAGACTGTCTTGAAGTCAGAAGAGTATG		XM_204030
ILMN_1224091	Xist	213742	1.00564	-1.89813	-3.33469	-6.59106	-6.50469	-22.0536	1.24161	1.19514	-3.488	-3.42278	-1.43684	-1.47453	-10.3299	Mus musculus inactive X specific transcripts (Xist) on chromosome X.				chrX	100678522	100678571	CAGATCTGTGTGGAGCTTTGTGAAGTCTACAGTTCTATAAAGCCGGGACC	NR_001463.2	NR_001463.2
ILMN_2475156	Xist	213742	-1.08696	-1.74378	-3.57101	-7.20992	-6.72446	-21.8848	1.17834	1.16392	-3.67172	-3.40246	-1.67178	-1.33839	-8.55078	Mus musculus inactive X specific transcripts (Xist) on chromosome X.				chrX	100678511	100678560	GGAGCTTTGTGAAGTCTACAGTTCTATAAAGCCGGGACCTAACTGTTGGC	NR_001463.2	NR_001463.2
ILMN_2777491	Fhod1		1.00065	-1.01824	-2.03743	-2.85401	-3.40464	-8.52957	1.14739	1.25116	-3.76656	-2.84123	1.14051	-1.78186	-7.20992								ACCACGCCTGGACATGACAGCGACATGCACAAGAGATGGAGTGCGGAAAG		NM_177699
ILMN_2881620	Nfe2	18022	-1.14627	1.07021	-2.10282	1.14606	1.76976	-1.79808	1.2123	-1.27482	-5.50779	-1.998	1.58467	1.21946	-2.74758	Mus musculus nuclear factor, erythroid derived 2 (Nfe2), mRNA.		GO:0005634	GO:0046983|GO:0043565|GO:0003677	chr15	103078812	103078861	GAGAGTGGACACTGGTGCTAGAGACTCCCTCATTCCCTTCTGATGAAGGC	NM_008685.2	NM_008685.2
ILMN_2912729	Zfp296	63872	-1.06037	-1.37968	-2.36219	-2.29991	-2.07516	-2.17878	-1.13508	-1.45736	-2.4454	-2.4454	-2.2301	-1.76677	-2.4454	Mus musculus zinc finger protein 296 (Zfp296), mRNA.		GO:0005634|GO:0005622|GO:0005634|GO:0005622	GO:0008270|GO:0046872|GO:0003676|GO:0008270|GO:0046872|GO:0003676	chr7	20165866	20165915	ACTGGACAAGCACCTGCGGCAGAAGCACCCAGAGATGGCCTGAGCCATAT	NM_022409.1	NM_022409.1
ILMN_2592861	BC056485		-1.30968	1.1585	1.90452	2.1094	1.31927	1.49247	1.12721	1.34466	2.24033	1.90002	1.16029	1.29467	1.41861								GTCCCATCGCCTGATAATCATTTGACCAGTGACTTTAGCACCTACTAGTG		XM_484063
ILMN_2451360	Ube2b	22210	1.30091	-1.45186	-4.25252	-2.70293	2.08584	1.68135	-1.69009	-1.93634	-4.41851	-4.41851	-2.94509	-1.38129	1.25907	Mus musculus ubiquitin-conjugating enzyme E2B, RAD6 homology (S. cerevisiae) (Ube2b), mRNA.	GO:0007288|GO:0006974|GO:0006464|GO:0006281|GO:0006511|GO:0006512|GO:0007288|GO:0006974|GO:0006464|GO:0006281|GO:0006511|GO:0006512	GO:0016020|GO:0005634|GO:0000785|GO:0016020|GO:0005634|GO:0000785	GO:0005515|GO:0004840|GO:0004842|GO:0016874|GO:0005515|GO:0004840|GO:0004842|GO:0016874	chr11	51843757	51843806	TAATGTTGGTGTGGAGTTTTCATGACAGAATATACACATTTTGTAAATCT	NM_009458.2	NM_009458.2
ILMN_2959247	Ube2b	22210	1.32399	-1.42358	-4.16603	-2.38109	1.48057	1.35377	1.05022	-1.17076	-8.89895	-5.55721	-4.15164	-1.50852	1.33345	Mus musculus ubiquitin-conjugating enzyme E2B, RAD6 homology (S. cerevisiae) (Ube2b), mRNA.	GO:0007288|GO:0006974|GO:0006464|GO:0006281|GO:0006511|GO:0006512|GO:0007288|GO:0006974|GO:0006464|GO:0006281|GO:0006511|GO:0006512	GO:0016020|GO:0005634|GO:0000785|GO:0016020|GO:0005634|GO:0000785	GO:0005515|GO:0004840|GO:0004842|GO:0016874|GO:0005515|GO:0004840|GO:0004842|GO:0016874	chr11	51829432	51829481	CTAGTCTGGTTCTGTCCAGCTCTGTATTTGGGCCACTTGTTAATGTGCGT	NM_009458.2	NM_009458.2
ILMN_2998658	Erdr1	170942	1.05905	1.20275	-2.08833	-2.7825	-2.44197	-10.4512	-3.90607	-3.82248	-8.72152	-4.45364	-1.15107	-19.8826	-26.3939	Mus musculus erythroid differentiation regulator 1 (Erdr1), mRNA.			GO:0003674|GO:0003674				CACCCACGAAAGCACACACGTAGAAGCGGACGCCGTGGTCAAGATGTCTC	NM_133362.1	NM_133362.1
ILMN_2951691	Hist1h3e	319151	1.03998	1.69507	1.59334	1.00115	3.24368	-1.97772	1.17759	1.14786	-3.23965	-3.19463	2.25442	3.21803	-1.40793	Mus musculus histone cluster 1, H3e (Hist1h3e), mRNA.				chr13	23653887	23653936	TACCTCGTGGGTCTGTTTGAGGACACCAACCTGTGCGCCATCCACGCCAA	NM_178205.1	NM_178205.1
ILMN_1242233	LOC230075		-1.05068	1.23944	1.41229	1.16395	3.98178	-2.30842	-1.02	1.1702	-1.37332	-1.55616	4.27487	6.25155	-1.63501								CATGGTCTTTAAGGCGTACCGCTCCAGTCTCTTCGCTGTTTCTCATGTGC	XM_131359.5	XM_131359.5
ILMN_1216674	LOC234882		-1.11379	1.10548	1.57488	1.23168	2.77165	-2.0195	1.06842	1.40473	-1.50506	1.03257	4.69919	5.32209	-1.6756								GGTGAAGTGTGCCCAGCTGGCTGGAAACCTGGCAGTGATACCATCAAACC	XM_125096.3	XM_125096.3
ILMN_3128178	Pcqap	94112	1.21672	1.00714	-1.355	-1.62991	1.26888	-3.19412	1.14673	1.084	-3.80258	-1.91152	3.1894	1.90078	-2.53822	Mus musculus mediator complex subunit 15 (Med15), transcript variant 2, mRNA.	GO:0006355|GO:0006350	GO:0005634		chr16	17651366	17651415	CGCCACACTGGGCAGCAATGGGGAGCACTCTGGTGAAAATTCCCCTTTTT	NM_001040683.1	NM_001040683.1
ILMN_2836654	Hist1h2ao	319171	1.28474	2.19225	7.38837	2.08952	-1.04356	-3.81352	1.30816	1.9617	2.97387	1.09404	1.43782	-1.09551	-2.16766	Mus musculus histone cluster 1, H2ao (Hist1h2ao), mRNA.	GO:0006334|GO:0007001	GO:0005694|GO:0005634|GO:0000786	GO:0003677	chr13	21924953	21925002	CGTGCTGCTGCCCAAGAAGACCGAGAGCCACCACAAGGCCAAGGGAAAAT	NM_178185.1	NM_178185.1
ILMN_2972063	Ubl7	69459	1.36416	-1.1629	-2.29591	-1.10868	4.47454	1.62352	1.04272	-1.25595	-5.27869	-2.06859	3.03904	3.91391	1.65985	Mus musculus ubiquitin-like 7 (bone marrow stromal cell-derived) (Ubl7), mRNA.	GO:0006464			chr9	57727944	57727993	ATCCAAGCAGCCCTGGAACTCATCTTTGCTGGAGGAGCCCCATGAACTTC	NM_027086.1	NM_027086.1
ILMN_3002745	Vkorc1	27973	1.01427	-1.66345	-3.43669	-4.78788	-5.3664	-10.6797	-1.6524	-1.91443	-11.1281	-8.41573	-2.70365	-4.12324	-11.4312	Mus musculus vitamin K epoxide reductase complex, subunit 1 (Vkorc1), mRNA.	GO:0042373|GO:0042371|GO:0042373|GO:0042371|GO:0042373|GO:0042371	GO:0016020|GO:0016021|GO:0005783|GO:0016020|GO:0016021|GO:0005783|GO:0016020|GO:0016021|GO:0005783	GO:0016491|GO:0047057|GO:0016491|GO:0047057|GO:0016491|GO:0047057	chr7	135036853	135036902	ATGATTTCTGCATTGTGTGCATTACCACCTATGCCATCAATGTGGGTCTG	NM_178600.2	NM_178600.2
ILMN_2522693	Vkorc1	27973	-1.10558	-1.63054	-3.88556	-4.22284	-6.50809	-12.0228	-1.6681	-2.02805	-8.79189	-7.62158	-2.72591	-3.47752	-11.4201	Mus musculus vitamin K epoxide reductase complex, subunit 1 (Vkorc1), mRNA.	GO:0042373|GO:0042371|GO:0042373|GO:0042371|GO:0042373|GO:0042371	GO:0016020|GO:0016021|GO:0005783|GO:0016020|GO:0016021|GO:0005783|GO:0016020|GO:0016021|GO:0005783	GO:0016491|GO:0047057|GO:0016491|GO:0047057|GO:0016491|GO:0047057	chr7	135039080	135039129	GTCCGTCGCTGGTTCCGTGTACCTGGCCTGGATCCTGTTCTTTGTGTTAT	NM_178600.2	NM_178600.2
ILMN_1255989	LOC208055		1.0825	1.3796	1.82173	-1.43426	1.52888	-6.42108	1.09212	1.37181	-1.23744	-1.61381	2.71812	2.46207	-6.7272								GACCCAGGAGAGGAACCATTGTGCCATGATCTTCCAGCAGGAGTTGCCCG	XM_144188.2	XM_144188.2
ILMN_2883392	S100a11	20195	1.19411	1.13382	1.38615	-1.01279	-1.64863	-3.96912	1.01665	1.04951	-1.52506	1.0217	1.35808	1.2368	-5.75359	Mus musculus S100 calcium binding protein A11 (calgizzarin) (S100a11), mRNA.	GO:0007283	GO:0005615|GO:0005737	GO:0005125|GO:0005509	chr3	93329926	93329975	CCTGGTGTCCTTGACCGCATGATGAAGAAGCTGGACCTCAACTGTGACGG	NM_016740.3	NM_016740.3
ILMN_2854593	Zfp661	72180	1.12079	1.24961	2.76651	1.27863	1.26149	1.10952								Mus musculus zinc finger protein 661 (Zfp661), mRNA.			GO:0046872	chr2	127401560	127401609	GAGCCTAAGGGGGCAATTCTCATTCAAACCACCACATTCTGCTCACGGAC	NM_028141.2	NM_028141.2
ILMN_2550885	E430021E22Rik		1.01078	1.37074	1.51591	4.20916	20.3436	2.18276	-1.11563	1.1055	1.2487	4.37582	22.4548	31.0609	1.2487								TCTGAGAAAGGTCCGCTTCAACCCTTGCTTTTCACAGCCAGCCTCCCGCC		AK088602
ILMN_2877165	Sgpp1	81535	-1.03649	-1.32804	-2.0046	-3.452	-3.20929	-9.4781	-1.17076	-1.07523	-3.56695	-4.0865	-1.22572	-1.38931	-5.4921	Mus musculus sphingosine-1-phosphate phosphatase 1 (Sgpp1), mRNA.	GO:0006915|GO:0006665|GO:0006670	GO:0016021|GO:0005624|GO:0005794|GO:0016020|GO:0005739|GO:0005783|GO:0015629	GO:0016787	chr12	76815364	76815413	CAGATGTGCTCTGTGAGTTGAGCTATAGACAGGGTCCCCCACTTTGGGTC	NM_030750.2	NM_030750.2
ILMN_2768831	Siah1a	20437	1.41655	-1.60242	-3.2374	-5.53664	-1.84295	1.50995	-1.01712	-1.14249	-8.05917	-8.78075	-3.41682	-2.41912	2.17958	Mus musculus seven in absentia 1A (Siah1a), mRNA.	GO:0007141|GO:0006512|GO:0009791|GO:0006915|GO:0040014|GO:0007283|GO:0030154|GO:0007049		GO:0016874|GO:0004842|GO:0008270|GO:0046872|GO:0005515	chr8	89248070	89248119	GGAGCCACACGTCAGGTCAGGCTGACTCTTAGAAAGGGTAGGTTAGGGAG	NM_009172.1	NM_009172.1
ILMN_2800675	Zfand2b	68818	1.05713	1.02914	-1.08038	-1.58208	-1.14005	-3.09856	1.06385	-1.00123	-2.05251	-1.62419	2.01596	1.09913	-2.77583	Mus musculus zinc finger, AN1 type domain 2B (Zfand2b), mRNA.			GO:0046872|GO:0008270|GO:0046872|GO:0008270|GO:0046872|GO:0008270|GO:0046872|GO:0008270	chr1	75054530	75054579	AAGCAGGAGTGACGTGGAGGACGCTCCATGGAGCCCGGAGAGGAAGGACA	NM_026846.1	NM_026846.1
ILMN_2763951	Zfand2b	68818	1.11971	-1.12092	-1.24384	-1.74	1.17753	-4.98587	-1.03518	-1.31807	-3.05718	-3.47724	1.55723	1.05002	-3.56652	Mus musculus zinc finger, AN1 type domain 2B (Zfand2b), mRNA.			GO:0046872|GO:0008270|GO:0046872|GO:0008270|GO:0046872|GO:0008270|GO:0046872|GO:0008270	chr1	75054598	75054647	TCTGCTGCTGCAGAAGAGGGTGGCCGGGAAGTGCTCTCTGGTTGGGGCCT	NM_026846.1	NM_026846.1
ILMN_2659440	Zfand2b	68818	1.15965	-1.28772	-1.34682	-1.84733	-1.62324	-2.02931	1.1596	-1.17924	-1.77696	-1.92584	1.76993	1.10637	-2.26306	Mus musculus zinc finger, AN1 type domain 2B (Zfand2b), mRNA.			GO:0046872|GO:0008270|GO:0046872|GO:0008270|GO:0046872|GO:0008270|GO:0046872|GO:0008270	chr1	75054138	75054187	CGACTTGGCGTTAGCACAGGCACTGTCAGCCAGTGAGGCAGAATACCAAC	NM_026846.1	NM_026846.1
ILMN_2688912	F10		-1.47163	-1.17584	-1.27792	1.15051	1.44502	-6.01328	-1.28332	-1.41088	-2.8055	1.08347	7.89787	3.0142	-6.20423								ACCCACAGCCGAGACCCCAAGGACAGCAGGTCCGCCCAATTAAAGCAGTC	NM_007972.2	NM_007972.2
ILMN_2639373	Mrpl17		1.07624	1.15446	-1.20604	-1.84426	-2.51269	-8.7335	-1.09357	1.05521	-2.72547	-3.04574	1.03349	-1.5139	-10.4465								AATGAGACCCAGACCTCCCTGCTGACTCACACGATCCTCTTTGCACAGAA	NM_025301.1	NM_025301.1
ILMN_1235173	LOC386218		1.14365	1.03739	1.02811	-1.32569	-1.94224	-5.4481	1.06349	1.02201	-1.85214	-1.44099	-1.19177	-1.38553	-6.55312								GTTCCTAGCCAAATGGATGGACCTGGAGGGCATCATCCTGAGTGAGGTAA	XM_359123.1	XM_359123.1
ILMN_1256890	Mllt3		-1.29781	-1.1845	1.3021	11.2348	21.821	3.22006	1.04839	-1.17934	-1.73615	3.93972	7.57369	10.6794	2.45281								TGTAACAGCACTCAGTCCCTTCCTGACACTTGTGAGCCTGGCCACGTCTG	NM_029931.1	NM_029931.1
ILMN_2455397	1110021J02Rik		1.11634	-1.06993	-1.8736	-1.67688	2.0369	-4.35737	1.08242	-1.06287	-6.24477	-5.51418	1.00323	1.24354	-2.22254								CCAGCCACTAGAAGGACGTGGTAGTGCTTCCTTCTGCTTAGTAGAGGGGC
ILMN_3041839	Pdhb		1.04475	1.02168	1.04634	-1.89605	1.09408	-2.96741	1.19254	1.0094	-2.47367	-2.05647	1.39756	1.66586	-1.89193			GO:0005739|GO:0005739		chr14	9002692	9002741	GGTCAGCCCCTGGAATTCCGAGGATGCAAAAGGACTTATTAAATCGGCCA	NM_024221.2	NM_024221.2
ILMN_2642969	Centb1		1.10542	-1.05283	-1.44697	-2.53986	-3.11162	-8.97814	1.40418	1.11206	-2.62732	-2.73267	-2.06774	-1.85221	-10.007								CGACCCAGAGAAACTGAGCCGTCGCAGTCACGACCTCCATACTCTGTGAT	NM_153788.2	NM_153788.2
ILMN_2874554	Aldh4a1	212647	-1.03529	-1.25345	-2.51836	-2.81424	-2.40095	-7.21223	1.10908	-1.11643	-3.98184	-2.85021	-1.62135	-1.49575	-5.72681	Mus musculus aldehyde dehydrogenase 4 family, member A1 (Aldh4a1), mRNA.	GO:0006561	GO:0005739		chr4	139205484	139205533	CCAGTATGTGCTGTGGTGGCTGATCTTATGTGTCACCTTTGCCTGGCCAC	NM_175438.3	NM_175438.3
ILMN_3163302	Mrps33	14548	-1.03107	1.02749	-1.22547	-2.04991	-1.32488	-5.65003	-1.01886	-1.05258	-2.99922	-3.40198	-1.20523	-1.11773	-3.91334	Mus musculus mitochondrial ribosomal protein S33 (Mrps33), nuclear gene encoding mitochondrial protein, transcript variant 2, mRNA.		GO:0030529|GO:0005739	GO:0003674	chr6	39752324	39752373	CCCGAGTATTAGAGGAACATGACTTCCCTCAGTAGACGCCAACCCTGTGT	NM_001010930.1	NM_001010930.1
ILMN_2820814	Tbc1d15	66687	1.01438	-1.2439	-1.8996	-2.72692	-1.53934	-4.79618	-1.13854	-1.08232	-3.1828	-2.33296	1.66608	1.28968	-4.567	Mus musculus TBC1 domain family, member 15 (Tbc1d15), mRNA.		GO:0005739	GO:0005096	chr10	114636614	114636663	GCCAAAGATGACAGTCCAACACAGACATTAGCATCCCCGAATGCCTGCAG	NM_025706.2	NM_025706.2
ILMN_2686044	Eif5a	276770	1.10438	1.3057	-1.06762	-1.71148	1.42027	-2.0451	-1.0702	1.15944	-2.16906	-2.12753	1.68217	1.667	-1.58192	Mus musculus eukaryotic translation initiation factor 5A (Eif5a), mRNA.	GO:0006413|GO:0006915|GO:0006412|GO:0006413|GO:0006915|GO:0006412	GO:0005737|GO:0005634|GO:0005737|GO:0005634	GO:0003743|GO:0003676|GO:0003743|GO:0003676	chr11	69733158	69733207	TGGTAAATGGTCTTGTGCCCTTTATCCTACTCATCCCCGATCTGGTCCCC	NM_181582.2	NM_181582.2
ILMN_2678828	Eif5a	276770	-1.04309	1.58824	1.89922	1.4839	2.07257	-1.60532	-1.02039	1.35978	-1.12607	-1.0201	2.01798	1.99291	-1.14784	Mus musculus eukaryotic translation initiation factor 5A (Eif5a), mRNA.	GO:0006413|GO:0006915|GO:0006412|GO:0006413|GO:0006915|GO:0006412	GO:0005737|GO:0005634|GO:0005737|GO:0005634	GO:0003743|GO:0003676|GO:0003743|GO:0003676	chr11	69737364	69737413	AGGCAGCAGTTGGGCTCGCGGCGAGCGGACCAGGTCAAGTCAGTGCGTTC	NM_181582.2	NM_181582.2
ILMN_1249378	Bhlhb2	20893	-1.02497	1.20832	1.87684	-1.88781	-3.47524	-5.52865	-1.32025	1.18103	1.25808	-1.40242	1.03235	-1.93673	-5.49525	Mus musculus basic helix-loop-helix domain containing, class B2 (Bhlhb2), mRNA.	GO:0045892|GO:0006350|GO:0006355|GO:0045449	GO:0005634	GO:0005515|GO:0003677|GO:0016564|GO:0030528	chr6	108632415	108632464	CTAGGGAGAGGCGAGGTTACAGTGTTTATATTTTGGAACCTTCCTGAAGG	NM_011498.2	NM_011498.2
ILMN_2786763	Rab5a	271457	-1.07045	-1.29443	-1.57034	-1.35922	2.89628	-2.18293	1.18731	1.18145	-2.32561	-1.91768	2.00297	1.82559	-1.21759	Mus musculus RAB5A, member RAS oncogene family (Rab5a), mRNA.	GO:0007264|GO:0015031|GO:0006810|GO:0006897|GO:0007264|GO:0015031|GO:0006810|GO:0006897	GO:0030139|GO:0016020|GO:0005769|GO:0001726|GO:0045121|GO:0005886|GO:0030139|GO:0016020|GO:0005769|GO:0001726|GO:0045121|GO:0005886	GO:0019001|GO:0005525|GO:0000166|GO:0003924|GO:0019001|GO:0005525|GO:0000166|GO:0003924	chr17	52971561	52971610	TCCATGTGAAAGTGCAGGGGAACAGCTCATCTCCAGTGGGTATGGACCCA	NM_025887.2	NM_025887.2
ILMN_2846368	Bola2	66162	1.08256	1.02572	1.13084	-1.21733	-1.33238	-5.78704	1.00436	1.08524	-1.48871	-1.49654	1.58944	1.24335	-3.85123	Mus musculus bolA-like 2 (E. coli) (Bola2), mRNA.			GO:0030528	chr7	126487373	126487422	TTCCGAGTCCTGGTGGTGTCGGCTAAGTTCGAGGGAAAGCCACTGCTCCA	NM_175103.2	NM_175103.2
ILMN_1253828	Cd3z	12503	-1.01529	1.41623	2.74381	1.36198	-3.25107	-4.03753	1.16272	1.3177	1.57641	1.05742	-2.05634	-2.01856	-5.59422	Mus musculus CD247 antigen (Cd247), mRNA.	GO:0007166|GO:0007166|GO:0007166	GO:0005886|GO:0016021|GO:0016020|GO:0005737|GO:0005886|GO:0016021|GO:0016020|GO:0005737|GO:0005886|GO:0016021|GO:0016020|GO:0005737	GO:0004888|GO:0004872|GO:0005515|GO:0004888|GO:0004872|GO:0005515|GO:0004888|GO:0004872|GO:0005515	chr1	167718991	167785319	ATGAAGTGGAAAGTGTCTGTTCTCGCCTGCATCCTCCACGTGCGGTTCCC	NM_031162.1	NM_031162.1
ILMN_2687706	Tceb2	67673	1.17706	-1.19006	-2.27905	-1.43363	2.72215	1.03884	1.03772	-1.19225	-5.34481	-3.71307	1.52565	1.78827	1.08513	Mus musculus transcription elongation factor B (SIII), polypeptide 2 (Tceb2), mRNA.	GO:0006350|GO:0006464|GO:0006355|GO:0006512|GO:0006350|GO:0006464|GO:0006355|GO:0006512|GO:0006350|GO:0006464|GO:0006355|GO:0006512	GO:0005634|GO:0005634|GO:0005634	GO:0005515|GO:0005515|GO:0005515	chr17	23552390	23552439	TGGCTGTCTACCTGATTGACTTTTCTGTTCCCTCTTGTTCACAGAACTCT	NM_026305.1	NM_026305.1
ILMN_1216504	Tceb2	67673	1.15807	-1.04395	-1.52781	1.00239	3.36822	1.08441	-1.06304	-1.18354	-3.82551	-2.18021	2.05662	2.60096	1.33409	Mus musculus transcription elongation factor B (SIII), polypeptide 2 (Tceb2), mRNA.	GO:0006350|GO:0006464|GO:0006355|GO:0006512|GO:0006350|GO:0006464|GO:0006355|GO:0006512|GO:0006350|GO:0006464|GO:0006355|GO:0006512	GO:0005634|GO:0005634|GO:0005634	GO:0005515|GO:0005515|GO:0005515	chr17	23555145	23555194	GATGACCAGCTCCTTGATGATGGCAAAACTCTGGGCGAGTGTGGCTTCAC	NM_026305.1	NM_026305.1
ILMN_2744326	Tceb2	67673	1.12429	-1.0794	-1.61656	-1.06942	3.3007	1.18561	1.03879	-1.12272	-3.89025	-2.29176	2.05463	2.54906	1.22351	Mus musculus transcription elongation factor B (SIII), polypeptide 2 (Tceb2), mRNA.	GO:0006350|GO:0006464|GO:0006355|GO:0006512|GO:0006350|GO:0006464|GO:0006355|GO:0006512|GO:0006350|GO:0006464|GO:0006355|GO:0006512	GO:0005634|GO:0005634|GO:0005634	GO:0005515|GO:0005515|GO:0005515	chr17	23555142	23555191	GACCAGCTCCTTGATGATGGCAAAACTCTGGGCGAGTGTGGCTTCACTAG	NM_026305.1	NM_026305.1
ILMN_3139103	Adam15		-1.43979	-1.4254	-3.1195	-3.31216	-4.6875	-7.14132	-2.41321	-1.59275	-5.43195	-4.18209	-1.75005	-3.22054	-5.40479		GO:0007229	GO:0005578|GO:0016020	GO:0016787|GO:0008237|GO:0008270|GO:0046872|GO:0008233|GO:0004222|GO:0005515	chr3	89143806	89143855	GCAGCATCTTCGCTCTACCTCTGACCTCTGGAGATTTGGCTGCCTCCTTC	NM_009614.1	NM_009614.1
ILMN_1249586	Hspa8		1.06249	1.64162	1.14614	-2.5723	-2.71021	-9.34267	-1.37782	1.61097	-1.92182	-3.41626	-1.55455	-2.34822	-8.18024								GCATCAGCAGAAAGAACTGGAGAAAGTCTGCAACCCTATCATTACCAAGC		NM_031165
ILMN_1260103	Hspa8		-1.00246	1.59355	1.01453	-2.19117	-2.4221	-8.00769	-1.27569	1.56045	-1.77412	-3.46394	-1.441	-2.2869	-6.3565								GTCAGTCCAAGAAGAAGGTGTAGCTTTGTTCCACAGGGACCCAAAACAAG		NM_031165
ILMN_1246458	Hspa8		-1.07972	1.66812	1.60435	-1.63482	-2.18546	-5.76101	-1.30445	1.60417	-1.27307	-2.48811	-1.40159	-1.99539	-5.46302								CATTACCAAGCTGTACCAGAGTGCAGGTGGCATGCCTGGGGGAATGCCTG		NM_031165
ILMN_2631093	Cd81	12520	-1.1424	1.02646	-6.08002	-4.8129	-1.62637	-9.73264	1.13181	-1.24444	-21.1274	-6.33582	1.16718	-1.04929	-7.06123	Mus musculus CD 81 antigen (Cd81), mRNA.	GO:0006661|GO:0043128|GO:0030307|GO:0050731|GO:0008104|GO:0030890|GO:0030384|GO:0046813	GO:0005886|GO:0005887|GO:0016020	GO:0005515	chr7	150253721	150253770	GTAAGCCCTCTTATGCCTTCAATGCACTTATTCTTTCTAACGTGTCACCT	NM_133655.1	NM_133655.1
ILMN_1224780	Elovl1		-1.14895	1.16944	1.7829	-1.0836	-1.65073	-4.61536	-1.01731	1.0635	-1.00675	-1.36446	1.28492	-1.04991	-4.67666								TCCGGCCCTGATCCCTTTGAACCCTTCACTGCTGCCCGCCTGGTTTCCAC		NM_019422
ILMN_2775751	5033425B17Rik		1.07653	1.12782	-1.42981	-2.00185	-2.40772	-7.82389	-1.07484	1.05026	-3.12938	-3.51471	-1.09854	-1.70594	-11.843								GGACTGCTGGCCCTCAGCACCTTGGCCCTGTATGTTGCTGTTGTCAATGT		NM_027215
ILMN_2611874	AW742319	57874	-1.02479	1.03471	-1.59398	-2.7114	-3.43237	-8.68835	1.03824	-1.01744	-2.68486	-3.33191	-2.20445	-2.4617	-9.19249	Mus musculus protein tyrosine phosphatase-like A domain containing 1 (Ptplad1), mRNA.	GO:0007266|GO:0007249|GO:0007254		GO:0005515	chr9	64834857	64834906	ATGCCGTATCCCTGTGCAAACTCCCATGTTCTAGTTGCTGTTAGCATCCC	NM_021345.1	NM_021345.1
ILMN_2448651	Ampd3		-1.03109	-1.27896	-3.58803	-1.92537	-1.87342	-6.06752	-1.28449	-1.32267	-4.86675	-1.58193	1.07218	-1.17284	-5.70808								CTGTCCTGTGACTGTCATCCTTCCAGTTGTTGTGTAGCGTATGGAACCAT		NM_009667
ILMN_2668083	Rpl12		-1.00769	-1.00719	-2.25713	-3.08179	-1.47321	-3.92158	-1.03091	-1.14385	-3.82189	-3.85911	-1.24771	-1.08843	-2.33567								TCATCAAAGCCCTCAAGGAGCCACCGAGAGACAGGAAGAAGCAGAAGAAC		NM_009076
ILMN_1377921	3010033P07Rik								-1.06595	-1.11095	-2.40607	-2.31817	-1.02642	1.06669	-1.16516								CCCCGGCGTCTGTTTGAAGGCAATGCTCTCCTGCGGCGGCTTGTTCGCAT	XM_133123.4	XM_133123.4
ILMN_2588053	3010033P07Rik								-1.04659	-1.10626	-2.45348	-2.47401	-1.05656	1.0938	-1.09625								AATGCTCTCCTGCGGCGGCTTGTTCGCATTGGGGTGCTGGACGAGGGCAA	XM_133123.4	XM_133123.4
ILMN_2732848	Tagln2		-1.23843	1.05373	-1.57456	-2.39749	-2.22797	-9.1098	1.08275	-1.17781	-3.9614	-2.79971	1.24586	-1.37783	-6.59848								CCCCACAGCATCTTTCCTGCTTTCCTGATCTCTTCTTTTAGTCCATCCCT	NM_178598.1	NM_178598.1
ILMN_1213200	Thrap5	216154	1.12125	-1.11478	-1.29954	-1.32202	1.396	-2.36046	1.17942	-1.47004	-2.4432	-2.01629	2.28226	2.39543	-1.13353	Mus musculus mediator complex subunit 16 (Med16), mRNA.	GO:0006350|GO:0006366|GO:0006367|GO:0006357|GO:0006355|GO:0030521	GO:0000119|GO:0005634	GO:0030375|GO:0016563|GO:0046966|GO:0016455|GO:0004872|GO:0042809	chr10	79357865	79357914	TGCGGCATCTCTAGGGCCTGAAGTCCCATGGTCATATCCAAGCCAGTGTG	NM_198107.1	NM_198107.1
ILMN_1251912	Trim39	79263	1.02315	-1.21694	-2.35369	-3.0822	-3.15885	-10.029	1.18987	-1.02892	-4.20672	-4.05238	-2.40058	-2.18293	-7.86687	Mus musculus tripartite motif protein 39 (Trim39), mRNA.		GO:0005615|GO:0005622	GO:0008270|GO:0005125|GO:0046872|GO:0005515	chr17	36408880	36408929	CCAAACAACCTGGATTATCTGCTGCCTGGGTAATCTTCACACAAGACTGA	NM_024468.1	NM_024468.1
ILMN_2664365	B630009I04Rik		-1.19197	1.03833	2.51382	2.13195	1.97939	1.74004	1.13673	1.34355	2.16342	1.78527	1.03725	1.80638	1.38405								AGTTGTAAAAAGATTTTAGGAGAGAATTCAAAGCCTAATTATGGATGTCA	XM_125617.3	XM_125617.3
ILMN_1248187	B630009I04Rik		1.16485	1.03051	-1.55437	-1.70435	1.10509	-2.09697	1.15285	1.17622	-2.74489	-1.9871	1.306	1.18774	-1.43439								CCCTGTATCTCATGAGTGACTGTTACCTCGGCCTAGACCAGCAGTATGAC	XM_125617.3	XM_125617.3
ILMN_1234257	Gtf3c2		1.16852	-1.0818	-2.30526	-3.7171	-2.72523	-7.34508	1.04075	-1.02533	-5.30911	-4.16313	-1.41725	-1.04774	-6.62903								CTCTGTTGTGATCCAGCTCAGGCGGTGTCGGGCTTGCTTTTTGAACTAAT		NM_027901
ILMN_1249581	Gtf3c2		1.12929	-1.24895	-1.93034	-2.88828	-2.98251	-8.60618	1.10886	-1.14022	-3.29084	-2.72234	-1.01515	-1.62045	-7.59904								GCCTTCCGATCTCCCTCATTAGAATAACCAACACACAGGCCCGATGGTAG		NM_027901
ILMN_2670352	2210412K09Rik	76959	-1.26179	-1.74814	-2.07875	-1.82838	-1.0435	-1.54629								Mus musculus chromatin modifying protein 5 (Chmp5), mRNA.	GO:0008333|GO:0006810|GO:0015031|GO:0007040	GO:0005634	GO:0003674	chr4	40911985	40912034	CTCTGAATTCTATGGTAGTGTAAGTACAGTCTCAGTGTGCTGATACATTG	NM_029814.1	NM_029814.1
ILMN_1221208	Slc30a5		1.09349	-1.43126	-1.84282	-2.68818	-3.43553	-10.1975	1.02588	-1.243	-3.65062	-3.03623	-2.20029	-2.14613	-11.2093								CAGCCCTGCGGCATGAACAGTGAACAGCGGAGGTCGGATGAGGTGATAAT	NM_022885.1	NM_022885.1
ILMN_2614778	Slc30a5		1.05774	-1.32143	-1.76182	-2.88082	-3.23656	-9.93833	-1.01915	-1.12465	-3.23703	-3.20826	-1.75061	-2.21038	-8.95687								TACATCATGTGAGACGCAGCCCTGCGGCATGAACAGTGAACAGCGGAGGT	NM_022885.1	NM_022885.1
ILMN_1234388	Ptk9l	23999	1.06774	-1.01864	1.20459	-1.43314	-2.0125	-5.20932	1.10448	-1.0811	-1.57073	-1.94512	-1.14587	-1.59285	-9.04784	Mus musculus twinfilin, actin-binding protein, homolog 2 (Drosophila) (Twf2), mRNA.	GO:0007242	GO:0005737|GO:0005856	GO:0005080|GO:0005524	chr9	106073249	106073298	TGGACCAGCACTGTGTGACCTTGCCCTGTCACTGTCCCTGCCTCTCATCT	NM_011876.2	NM_011876.2
ILMN_2636536	Pla2g12a		-1.15556	1.07594	-4.94806	-5.61832	-4.06694	-15.5894	1.458	-1.18061	-19.6487	-7.24333	1.07856	-2.64255	-15.9422								GCGCTATCTGCTGCTGAGGTTGTGGTTACTCCCTCATCCCCGTTTTCCAT		NM_023196
ILMN_1239922	Snrpb		-1.00692	1.38769	1.36104	-1.60886	-2.64943	-5.62582	1.13595	1.17581	-1.61912	-2.56712	-1.47382	-2.25451	-8.84259								TCACACAGCATTATGTCAGTAGCTCAGAGGCGATGTGGACCCTGTTCCCC	NM_009225.1	NM_009225.1
ILMN_1223667	Snrpb		-1.03566	1.41873	1.12695	-2.38806	-2.77366	-4.10488	1.22886	1.51543	-1.59609	-2.58171	-1.31336	-2.02515	-4.52179								ATGGGTCCCCCAATGGGGCTCCCTCCTGGCCGAGGAACTCCAATGGGCAT	NM_009225.1	NM_009225.1
ILMN_1248907	Rab7	19349	1.07237	1.06065	-1.43366	-1.82791	-2.01183	-8.91612	1.16304	-1.01588	-2.9584	-2.12907	1.1446	-1.53417	-8.86915	Mus musculus RAB7, member RAS oncogene family (Rab7), mRNA.	GO:0007264|GO:0015031|GO:0006810|GO:0006886|GO:0007264|GO:0015031|GO:0006810|GO:0006886|GO:0007264|GO:0015031|GO:0006810|GO:0006886	GO:0005770|GO:0016020|GO:0005794|GO:0005764|GO:0005770|GO:0016020|GO:0005794|GO:0005764|GO:0005770|GO:0016020|GO:0005794|GO:0005764	GO:0005525|GO:0000166|GO:0005525|GO:0000166|GO:0005525|GO:0000166	chr6	87949395	87949444	GATGCCCTTTTGTCACTATCCTACTCAAAGAGGAAAGGAGAACCCACCAG	NM_009005.1	NM_009005.1
ILMN_2447999	scl000292.1_12		-1.03669	-1.01473	1.49337	1.01577	-2.14971	-2.86613	-1.12191	1.10011	-1.11984	-1.31663	-1.01695	-1.35666	-2.74916								TCCTCTCATTGTGAAGGGCCAGCGAGAAGCAGCCAAGATCCACAACCACA	XM_127742.4	XM_127742.4
ILMN_2526938	LOC226690		1.04452	1.28475	1.63454	-1.19698	-6.04162	-6.29987	1.185	1.8122	1.03309	-1.606	-2.782	-2.74695	-6.17038								GTCTGAGCAGCTGAGCAGTGACTCTACCCAGTGTCAGCTTTCCATCTCTC	XM_129598.3	XM_129598.3
ILMN_2737319	0610038D11Rik		1.12956	1.03263	-1.10301	-2.21135	-2.93602	-8.56644	-1.07852	-1.10066	-2.46662	-2.59164	-2.24215	-2.92825	-11.1488								TCAACCCCGTGGAGTTCAACCCGGAGTTCGTGGCGCGGATGATCCCCAAA		NM_026306
ILMN_1235437	Sca2		1.03204	-1.17102	-1.80064	-2.39479	-3.61323	-8.33159	-1.00587	-1.0241	-4.70277	-4.08355	-1.25029	-1.97818	-7.67092			GO:0048471|GO:0005622	GO:0008270|GO:0003676	chr5	122264548	122264597	GGCATGTAGGGACTTGTGGCTGTTCCATAATTCCATGTGCTGTTGCAGGG	NM_009125.1	NM_009125.1
ILMN_3136056	Sca2		1.02236	-1.02779	-1.90446	-2.5214	-2.92651	-10.2713	-1.03552	-1.1641	-4.24959	-3.70738	-1.098	-2.06299	-8.20209			GO:0048471|GO:0005622	GO:0008270|GO:0003676	chr5	122264530	122264579	GGAGGATGTTTTGGACCGAGTAGAGGCATGTAGGGACTTGTGGCTGTTCC	NM_009125.1	NM_009125.1
ILMN_2674763	Actg1		-1.15882	1.30765	1.05246	-1.41649	1.27085	-2.72686	1.04366	-1.01955	-1.0325	1.0665	3.14303	1.50923	-1.14832								TAAATGTATTCATTCTTTAATTTATGTAAGGTTTTTTGTACTCAATTCTT		NM_009609
ILMN_2858324	Aggf1	66549	1.08895	1.08205	-1.03463	-1.97975	-2.4711	-7.29586	-1.02293	-1.11422	-2.36889	-2.77773	-1.21655	-2.27971	-9.46696	Mus musculus angiogenic factor with G patch and FHA domains 1 (Aggf1), mRNA.	GO:0001525|GO:0001570|GO:0045766|GO:0007155|GO:0030154|GO:0007275|GO:0001938|GO:0006396|GO:0001525|GO:0001570|GO:0045766|GO:0007155|GO:0030154|GO:0007275|GO:0001938|GO:0006396|GO:0001525|GO:0001570|GO:0045766|GO:0007155|GO:0030154|GO:0007275|GO:0001938|GO:0006396|GO:0001525|GO:0001570|GO:0045766|GO:0007155|GO:0030154|GO:0007275|GO:0001938|GO:0006396|GO:0001525|GO:0001570|GO:0045766|GO:0007155|GO:…	GO:0005576|GO:0048471|GO:0005737|GO:0005622|GO:0005576|GO:0048471|GO:0005737|GO:0005622|GO:0005576|GO:0048471|GO:0005737|GO:0005622|GO:0005576|GO:0048471|GO:0005737|GO:0005622|GO:0005576|GO:0048471|GO:0005737|GO:0005622	GO:0003676|GO:0043499|GO:0005515|GO:0003676|GO:0043499|GO:0005515|GO:0003676|GO:0043499|GO:0005515|GO:0003676|GO:0043499|GO:0005515|GO:0003676|GO:0043499|GO:0005515	chr13	96120863	96120912	GTTTGTACTACAGAGTCAGCTTTGCCTTTGGTTTGTCCTAGCTGATGGAG	NM_025630.2	NM_025630.2
ILMN_1256474	6720460L05Rik		1.20499	-1.19687	-1.64933	-1.01756	2.76877	1.09208	1.07265	-1.09249	-3.56512	-1.77549	2.24295	3.13	1.13328								GAACACGTGCTCTCAGTGTGTGAGTGGCAGTGGCTGTGCACTCGCATTCG		AK032838
ILMN_1233302	Asb1		1.14571	-1.31362	-1.566	2.07187	5.25445	1.41164	1.0713	-1.26421	-3.36997	-1.19972	3.19046	3.77007	1.01553								CTATCTCAGGTGCTTGGGCCATCGAACGCTCCTTGAGTCATTGTCAACTG		AK006515
ILMN_1248713	F5		-1.28607	-1.13325	-5.74331	-3.63399	-1.68797	-19.5729	1.24782	-1.38102	-16.3984	-2.37122	3.10572	1.21575	-10.0611								AGAAACTCCTTCAAGCCTAAACCATTTAGAGCAGGCCCTATAGCATGGGT		AK050205
ILMN_2849680	Tmem14c	66154	1.02978	1.25543	1.60409	-1.10891	-1.23851	-4.75334	-1.01645	1.1783	-1.76912	-1.73813	2.29102	1.08685	-5.50338	Mus musculus transmembrane protein 14C (Tmem14c), mRNA.		GO:0005739|GO:0016020|GO:0005739|GO:0016020|GO:0005739|GO:0016020	GO:0003674|GO:0003674|GO:0003674	chr13	41033416	41033465	GTGGGGGCAGAGCTGTGCGTCCTGCCCAGAAGTGTGTGAAATCTCTTGGA	NM_025387.1	NM_025387.1
ILMN_2435206	Tmem14c	66154	-1.03586	1.16227	1.8806	1.1838	-1.42071	-6.27669	-1.02665	1.18596	-1.1905	-1.34425	2.62177	-1.12435	-6.43441	Mus musculus transmembrane protein 14C (Tmem14c), mRNA.		GO:0005739|GO:0016020|GO:0005739|GO:0016020|GO:0005739|GO:0016020	GO:0003674|GO:0003674|GO:0003674	chr13	41027278	41027327	CAGGCGGCTTCGTTATGATGCCTCGCCTTTCTGTACTCATAGCGGGGGTA	NM_025387.1	NM_025387.1
ILMN_2472110	Tmem14c	66154	-1.1419	1.32593	2.04546	1.41535	-1.41952	-4.32574	1.09255	1.31074	1.06719	1.0976	2.69783	1.3095	-6.47847	Mus musculus transmembrane protein 14C (Tmem14c), mRNA.		GO:0005739|GO:0016020|GO:0005739|GO:0016020|GO:0005739|GO:0016020	GO:0003674|GO:0003674|GO:0003674	chr13	41027282	41027331	GTTTCGGCTATGCAGCCCTGGTTGCTACCGGTGGGATTATTGGCTATGCC	NM_025387.1	NM_025387.1
ILMN_2699531	Rgs10	67865	-1.11735	1.29677	-3.39127	-2.57281	-1.49074	-7.83524	1.3484	-1.31406	-11.0303	-3.75286	1.50418	-1.6353	-6.77002	Mus musculus regulator of G-protein signalling 10 (Rgs10), mRNA.	GO:0009968		GO:0005515|GO:0004871	chr7	128164781	128164830	CTGCCAATACTGGACACTCAGCCTTTCAATCCTGATTAAAGTGTTCGTGA	NM_026418.1	NM_026418.1
ILMN_2668333	Prg4		-1.41802	-2.39722	-4.51934	-17.8023	-35.7142	-52.3461	-3.01706	-1.84056	-15.0398	-22.4314	-9.47072	-3.14297	-7.82023								CTGTTGGACCTTTCCAGACACACACCTTCAGGATCCATTACTCGGTGCCC	XM_355243.1	XM_355243.1
ILMN_2906847	Sec22b	20333	1.08898	1.25519	1.01673	-1.37575	-1.48885	-4.83266	1.14012	1.06217	-2.15013	-2.52996	-1.29092	-1.35632	-3.62394	Mus musculus SEC22 vesicle trafficking protein homolog B (S. cerevisiae) (Sec22b), mRNA.	GO:0015031|GO:0006810|GO:0016192	GO:0000139|GO:0005783|GO:0016020|GO:0016021|GO:0005789		chr3	98007059	98007108	GCGGCCCTCTGGGGAGTCCTAACTTTAATCGACATTCCTGTGTTGGTAGC	NM_011342.2	NM_011342.2
ILMN_2888713	Cox7a2l	20463	-1.07168	-1.34489	-1.53852	-1.60729	-1.32038	-2.82646	-1.01217	-1.28866	-3.31176	-2.69676	1.04579	1.07596	-1.39362	Mus musculus cytochrome c oxidase subunit VIIa polypeptide 2-like (Cox7a2l), mRNA.	GO:0006118	GO:0005746|GO:0005739	GO:0004129|GO:0009055	chr17	83411004	83411053	GGTTTCCACCTGAAACGAGGCCTTCCAGACCAAATGCTTTACCGGACCAC	NM_009187.1	NM_009187.1
ILMN_1237730	Raf1		1.16077	-1.15564	-1.74299	-2.31806	-3.65701	-8.03573	1.06172	1.28098	-2.61699	-1.75088	-1.07056	-1.13921	-6.89034								GTCTGGCATACTAGCACATGACTGGAGTCCCAGCACTCTGGAGGACTGTA		AK036317
ILMN_2452383	Uros		1.14864	-1.06431	-1.67766	-1.21866	3.83911	1.028	1.15261	1.1205	-2.05641	-1.69661	1.89514	2.45147	1.6811								GGGTCTAGAAAGAAGGAACTGAAATCGACCATGTGGTGACTTGTGCCCAC	NM_009479.1	NM_009479.1
ILMN_2498173	Uros		1.09743	-1.34145	1.00173	2.23024	11.723	1.90472	-1.30059	-1.07408	-2.27301	-1.112	7.07092	7.48275	2.11094								AGAAGCCACACTGATTCCTGTGCTGTCATTTGAGTTTATGTCTCTCCCCA	NM_009479.1	NM_009479.1
ILMN_2792362	Helb	117599	1.30476	-1.0175	1.1388	-1.23909	-1.27922	-3.26183	1.15235	1.06935	-2.03253	-2.02404	1.06964	-1.02493	-3.16812	Mus musculus helicase (DNA) B (Helb), mRNA.	GO:0006261|GO:0006269|GO:0006261|GO:0006269|GO:0006261|GO:0006269		GO:0004003|GO:0004386|GO:0004003|GO:0004386|GO:0004003|GO:0004386	chr10	119520867	119520916	CCATCTTTCTCCCTTCTTTTGGTGCTGGAACTGAAGCCAAGGTCTCATTC	NM_080446.1	NM_080446.1
ILMN_2624544	Helb	117599	1.20355	1.14277	-1.08764	-1.52861	-1.34307	-2.99551	1.02015	1.04197	-2.33203	-1.99655	-1.18465	-1.09983	-3.75759	Mus musculus helicase (DNA) B (Helb), mRNA.	GO:0006261|GO:0006269|GO:0006261|GO:0006269|GO:0006261|GO:0006269		GO:0004003|GO:0004386|GO:0004003|GO:0004386|GO:0004003|GO:0004386	chr10	119520717	119520766	CTGATGGTAATGCTTTTGTTATTTCGGGTGCCCTGGGACTGATCTGCAGC	NM_080446.1	NM_080446.1
ILMN_1256444	Osr1		1.10833	1.13197	-1.18282	-2.17815	-2.49866	-4.0019	-1.03624	1.03279	-1.8081	-2.19144	-1.10714	-1.23134	-2.6594								CGAGAGCAAGGATATACCAGCGAGGTCAGCCCCTCTAGAATGTTTGCTGG	XM_135264.4	XM_135264.4
ILMN_1240878	Snca		1.14675	-1.34991	-1.98343	-1.3899	4.49672	1.29576	-1.05957	-1.32082	-3.50773	-2.92438	2.20086	2.64247	1.01862								GAGGACCCCTGGAAGATGACGTTTCACAAACCTCATGATCTTACAGTAGG		AK014472
ILMN_2510260	Vps24	66700	1.10533	-1.1185	-2.03698	-1.50312	-1.40032	-1.92764	-1.10478	-1.26586	-2.67698	-2.55796	-1.19937	1.16705	-1.91203	Mus musculus vacuolar protein sorting 24 (yeast) (Vps24), mRNA.	GO:0015031|GO:0006810	GO:0016020		chr6	71473375	71473424	GGCTTTGGCAGAATTTGTCATGAGGGATTTGTGTTGAAGTACCCTGGGCA	NM_025783.2	NM_025783.2
ILMN_3146420	Slc12a2		1.21094	-1.02787	-2.82316	-2.75786	-1.64135	-2.44165									GO:0006811|GO:0006814|GO:0006821|GO:0006865|GO:0008152|GO:0006810|GO:0006813|GO:0006811|GO:0006814|GO:0006821|GO:0006865|GO:0008152|GO:0006810|GO:0006813	GO:0016020|GO:0016021|GO:0016323|GO:0016324|GO:0016020|GO:0016021|GO:0016323|GO:0016324	GO:0016740|GO:0031402|GO:0005386|GO:0005215|GO:0030955|GO:0005515|GO:0015293|GO:0015377|GO:0005279|GO:0016740|GO:0031402|GO:0005386|GO:0005215|GO:0030955|GO:0005515|GO:0015293|GO:0015377|GO:0005279	chr18	58105886	58105935	CGGTGGCTAACACTGGCTGCCTGGTCAAACAGTCTCAAGGTTGCAGTCGT	NM_009194.1	NM_009194.1
ILMN_2700059	Slc12a2		1.29777	1.0352	-5.31015	-7.5117	-1.39805	-2.94633	1.36992	1.45853	-4.28556	-3.65065	-2.76273	-1.52259	-4.98499		GO:0006811|GO:0006814|GO:0006821|GO:0006865|GO:0008152|GO:0006810|GO:0006813|GO:0006811|GO:0006814|GO:0006821|GO:0006865|GO:0008152|GO:0006810|GO:0006813	GO:0016020|GO:0016021|GO:0016323|GO:0016324|GO:0016020|GO:0016021|GO:0016323|GO:0016324	GO:0016740|GO:0031402|GO:0005386|GO:0005215|GO:0030955|GO:0005515|GO:0015293|GO:0015377|GO:0005279|GO:0016740|GO:0031402|GO:0005386|GO:0005215|GO:0030955|GO:0005515|GO:0015293|GO:0015377|GO:0005279	chr18	58105407	58105456	GTGACAGACGCCTTTGTAATGTTTTAACCCTGAGCATTGCGGTTGCTGCT	NM_009194.1	NM_009194.1
ILMN_2462745	H2-L		-1.00597	1.37751	1.54978	1.71244	-1.02057	-2.36228	1.08862	1.22968	-1.12877	1.48488	3.05132	1.46182	-3.03181								GCTGTTCTGGGTGTCCTTGGAGCTATGGCCATCATTGGAGCTGTGGTGGC
ILMN_2918002	Gbp4	55932	1.03172	2.52978	2.28719	1.3245	-1.62241	-3.47797	-1.4753	2.15148	1.21703	1.02109	1.17931	-1.76937	-4.63552	Mus musculus guanylate nucleotide binding protein 3 (Gbp3), mRNA.		GO:0005829|GO:0005829	GO:0003924|GO:0003924	chr3	142510218	142510267	TTGTCAGATACTGCTTCCTCGGAGTCTAATTCTGTGTCAGTTCATTACCT	NM_018734.2	NM_018734.2
ILMN_1244513	Gbp4	55932	1.00635	2.46589	2.88954	1.47463	-1.56267	-3.10021	-1.60301	2.4682	1.51777	1.11201	1.22705	-1.35553	-4.24108	Mus musculus guanylate nucleotide binding protein 3 (Gbp3), mRNA.		GO:0005829|GO:0005829	GO:0003924|GO:0003924	chr3	142510022	142510071	CCAGGAGCTGGTAAACTATTTGGTGTGGGGCTGAAATTCCTCGGCTCACT	NM_018734.2	NM_018734.2
ILMN_1259075	Nme7		1.38886	1.43459	-1.20107	-2.54275	-4.70186	-9.11101	1.22957	1.43876	-2.82499	-3.59781	-2.96532	-3.40205	-13.8638								GTAATAATTGCCAGGAGTACAGTGCTCTTGTTGATCTTGTGTCAGTCAGG
ILMN_2436634	mtDNA_ATP8		1.0001	-1.00666	-1.64983	-1.61137	-1.07078	-3.53057	-1.08081	-1.25461	-3.02471	-2.4726	1.25284	1.16758	-3.1331								TCTTATTTCAACTAAAAGTCTCATCACAAACATTCCCACTGGCACCTTCA
ILMN_2753109	1110012M11Rik	73711	1.0635	1.27393	-1.22973	-2.27812	-1.7092	-7.00185	1.05692	1.16916	-2.8945	-3.43378	-1.19455	-1.69132	-8.41323	Mus musculus RIKEN cDNA 1110012M11 gene (1110012M11Rik), mRNA.		GO:0005634		chr8	74071872	74071921	TCTGTGTCTAGAGGCCACATATGCACCAGCAGTAAACGCTACCTGGGACC	NM_028617.2	NM_028617.2
ILMN_2428301	sty		-1.27959	-1.25238	1.01736	-1.42427	-2.01697	-9.46597	1.00027	1.03039	-1.90533	-1.8843	-1.46134	-1.25637	-7.8271								GAGTGTAGAGGATGATGAGGAGGGTCACCTGATCTGTCAGAGTGGAGACG		U21209
ILMN_2694446	A730089K16Rik		-1.43139	1.05521	-1.53837	-1.22235	-1.2082	-3.22941	1.34246	-1.00001	-3.06426	-1.1582	2.08953	1.41803	-2.51045								GGGGGTGTGGCTGCAGACTAATGGAAGCTTTCAACGTGGCTCTATAGTAA	NM_177156.2	NM_177156.2
ILMN_1260325	Pabpc4		1.34723	-1.32469	-3.72098	-2.20177	3.55293	1.52469	1.01539	-1.29305	-8.58884	-4.61739	1.15565	1.83707	2.03852			GO:0005737	GO:0003723|GO:0008143|GO:0000166|GO:0008266	chr4	122975794	122975843	GGTCTGAAGACATCCTAGTTTGTCTGTGGACCTCCACACCAAGAACCAAG	NM_148917.1	NM_148917.1
ILMN_3159730	Pabpc4		1.36577	-1.52564	-3.61562	-1.7335	4.42627	1.60553	1.04332	-1.35284	-5.31674	-2.83251	1.7796	2.90328	3.44367			GO:0005737	GO:0003723|GO:0008143|GO:0000166|GO:0008266	chr4	122972511	122973216	CAACTGGCGTCCCTACAGCCGTGCCAAACCTTGCACCTCGGGCCGCAGTT	NM_148917.1	NM_148917.1
ILMN_2649068	Irf1	16362	1.01457	3.41683	3.55641	2.09131	-1.38259	-3.36151	1.35545	3.50912	2.78608	2.26588	1.12793	1.17808	-3.45838	Mus musculus interferon regulatory factor 1 (Irf1), mRNA.	GO:0045084|GO:0006355|GO:0006955|GO:0045893|GO:0006350|GO:0045084|GO:0006355|GO:0006955|GO:0045893|GO:0006350|GO:0045084|GO:0006355|GO:0006955|GO:0045893|GO:0006350|GO:0045084|GO:0006355|GO:0006955|GO:0045893|GO:0006350|GO:0045084|GO:0006355|GO:0006955|GO:0045893|GO:0006350	GO:0005634|GO:0005634|GO:0005634|GO:0005634|GO:0005634	GO:0003700|GO:0003677|GO:0003700|GO:0003677|GO:0003700|GO:0003677|GO:0003700|GO:0003677|GO:0003700|GO:0003677	chr11	53586377	53586426	TAAGCACGGCTGGGACATCAACAAGGATGCCTGTCTGTTCCGGAGCTGGG	NM_008390.1	NM_008390.1
ILMN_2599782	Irf1	16362	1.00147	3.2941	2.81093	1.50617	-1.23999	-3.37674	1.06797	3.30598	1.83127	1.41203	1.09597	1.05823	-4.24197	Mus musculus interferon regulatory factor 1 (Irf1), mRNA.	GO:0045084|GO:0006355|GO:0006955|GO:0045893|GO:0006350|GO:0045084|GO:0006355|GO:0006955|GO:0045893|GO:0006350|GO:0045084|GO:0006355|GO:0006955|GO:0045893|GO:0006350|GO:0045084|GO:0006355|GO:0006955|GO:0045893|GO:0006350|GO:0045084|GO:0006355|GO:0006955|GO:0045893|GO:0006350	GO:0005634|GO:0005634|GO:0005634|GO:0005634|GO:0005634	GO:0003700|GO:0003677|GO:0003700|GO:0003677|GO:0003700|GO:0003677|GO:0003700|GO:0003677|GO:0003700|GO:0003677	chr11	53590459	53590508	AAGGTTGGCTCCCTTAGCCTCAGAGGGAATCTGCCTCACTACCTGCTCCA	NM_008390.1	NM_008390.1
ILMN_2834777	Irf1	16362	1.07436	3.00192	2.16087	1.13912	-1.17181	-3.91285	1.13263	3.27825	1.42413	1.01739	1.14761	1.04648	-4.61779	Mus musculus interferon regulatory factor 1 (Irf1), mRNA.	GO:0045084|GO:0006355|GO:0006955|GO:0045893|GO:0006350|GO:0045084|GO:0006355|GO:0006955|GO:0045893|GO:0006350|GO:0045084|GO:0006355|GO:0006955|GO:0045893|GO:0006350|GO:0045084|GO:0006355|GO:0006955|GO:0045893|GO:0006350|GO:0045084|GO:0006355|GO:0006955|GO:0045893|GO:0006350	GO:0005634|GO:0005634|GO:0005634|GO:0005634|GO:0005634	GO:0003700|GO:0003677|GO:0003700|GO:0003677|GO:0003700|GO:0003677|GO:0003700|GO:0003677|GO:0003700|GO:0003677	chr11	53590737	53590786	CCACCTAACTGCTAAATGGTGTTTGGTCATGTGGTGGACCTGTGTAAATA	NM_008390.1	NM_008390.1
ILMN_2649067	Irf1	16362	1.03067	3.25976	3.62785	2.03124	-1.20097	-4.28053	1.08123	3.45096	2.56373	2.14499	1.22136	1.15381	-4.25503	Mus musculus interferon regulatory factor 1 (Irf1), mRNA.	GO:0045084|GO:0006355|GO:0006955|GO:0045893|GO:0006350|GO:0045084|GO:0006355|GO:0006955|GO:0045893|GO:0006350|GO:0045084|GO:0006355|GO:0006955|GO:0045893|GO:0006350|GO:0045084|GO:0006355|GO:0006955|GO:0045893|GO:0006350|GO:0045084|GO:0006355|GO:0006955|GO:0045893|GO:0006350	GO:0005634|GO:0005634|GO:0005634|GO:0005634|GO:0005634	GO:0003700|GO:0003677|GO:0003700|GO:0003677|GO:0003700|GO:0003677|GO:0003700|GO:0003677|GO:0003700|GO:0003677	chr11	53586376	53586425	CTAAGCACGGCTGGGACATCAACAAGGATGCCTGTCTGTTCCGGAGCTGG	NM_008390.1	NM_008390.1
ILMN_2734921	Rpl13								-1.04655	-1.12504	-2.85492	-2.77323	-1.1347	-1.05434	-1.23506								AAGGAGTACCGCTCCAAGCTCATCCTGTTCCCCAGGAAGCCTTCTGCTCC		NM_016738
ILMN_1241618	Flot1		1.16307	1.14496	-1.30567	-1.15924	1.80395	-3.04763	1.30207	1.06677	-2.67671	-1.24307	4.57943	3.34755	-2.15844								CCAGTGCCCTGCACCAAGATTGATTATCTTCAGCCCATCCCAACTATTTA	NM_008027.1	NM_008027.1
ILMN_3156019	Mmp1a	83995	-1.21921	-1.0324	2.16218	2.12862	1.38248	1.45652	1.23089	1.40565	2.43654	2.2293	1.05405	2.0916	1.66219	Mus musculus matrix metallopeptidase 1a (interstitial collagenase) (Mmp1a), mRNA.	GO:0030574|GO:0000270|GO:0030574|GO:0000270|GO:0030574|GO:0000270	GO:0005578|GO:0005578|GO:0005578	GO:0005509|GO:0004222|GO:0008233|GO:0008133|GO:0046872|GO:0008270|GO:0008237|GO:0004232|GO:0016787|GO:0005509|GO:0004222|GO:0008233|GO:0008133|GO:0046872|GO:0008270|GO:0008237|GO:0004232|GO:0016787|GO:0005509|GO:0004222|GO:0008233|GO:0008133|GO:0046872|GO:0008270|GO:0008237|GO:0004232|GO:0016787	chr9	7465587	7465636	CTATAAGCTTGCTCACACTTTCCAGCCAGGCCCAGGTTTGGGGGGTGATG	NM_032006.2	NM_032006.2
ILMN_2879746	Lasp1	16796	1.07532	1.30343	1.41743	-1.22006	-2.01511	-4.45513	1.22173	1.36512	-1.20686	-1.20659	1.42144	-1.32317	-6.16489	Mus musculus LIM and SH3 protein 1 (Lasp1), mRNA.	GO:0030865|GO:0006810|GO:0006811|GO:0030865|GO:0006810|GO:0006811|GO:0030865|GO:0006810|GO:0006811	GO:0005737|GO:0005925|GO:0030864|GO:0005856|GO:0005737|GO:0005925|GO:0030864|GO:0005856|GO:0005737|GO:0005925|GO:0030864|GO:0005856	GO:0015075|GO:0005515|GO:0003779|GO:0046872|GO:0008270|GO:0051015|GO:0015075|GO:0005515|GO:0003779|GO:0046872|GO:0008270|GO:0051015|GO:0015075|GO:0005515|GO:0003779|GO:0046872|GO:0008270|GO:0051015	chr11	97654733	97654782	CCCTCCTGGCCTTGTCCTTGGGATCATTTCTTTCTGGCCTGTTATGATTT	NM_010688.2	NM_010688.2
ILMN_1239720	6330407G11Rik		-1.12	-1.14633	-2.03912	-2.1462	-1.01644	-3.08038	1.1963	-1.00861	-3.47016	-2.4274	2.54835	1.44001	-1.85023								GCTGTGAGCAGAAAGCAGCCTCTGTTTTGAGGAGGTGGGATTTAAGTATA	XM_124343.1	XM_124343.1
ILMN_2540645	MGC40669		-1.17784	1.24404	-1.71772	-2.09807	1.08067	-4.43851	1.41452	-1.21403	-6.95526	-3.17989	2.13952	1.58017	-5.01997								ATCATTTCCTTGACTGTCACATGTGGTTTGCTGGTGGCTTCCCACTGGCG		XM_133786
ILMN_2427454	Npc1		1.08228	-1.09252	-1.71145	-2.63493	-2.41653	-6.72719	-1.1291	1.06166	-2.94178	-2.37403	-1.32755	-1.82295	-7.69492								GCAGCTGGTTATGGCCCGGGAAGACAGGATGCAGACAACGCTCATGGGTT		NM_008720
ILMN_1216394	Pdcd6ip								1.02687	1.00503	1.0294	1.38697	2.50023	2.28989	-1.06105								CCTGGCTCTGCTCCCCCGCCACAGGCTCAGGGACCACCATACCCTACCTA		NM_011052
ILMN_1216748	Nt5m	103850	1.01144	1.12519	-1.38741	-2.24307	-2.21386	-4.63554	1.02714	-1.05559	-3.39607	-3.6297	1.46567	-1.59799	-6.7847	Mus musculus 5',3'-nucleotidase, mitochondrial (Nt5m), mRNA.	GO:0009117	GO:0005739	GO:0016787|GO:0008253|GO:0000166|GO:0046872|GO:0000287	chr11			CTGGTGTTCTTAGATCCCATTAACAGCCCAGAAAGGAGTCAGCAGGTGTG	NM_134029.2	NM_134029.2
ILMN_2619848	Tfrc	22042	1.75655	-1.32353	-3.55618	1.07845	20.902	3.27717	1.56588	-1.22405	-4.03407	1.10407	3.31828	19.1812	8.55003	Mus musculus transferrin receptor (Tfrc), mRNA.	GO:0006897|GO:0006879|GO:0006897|GO:0006879	GO:0005886|GO:0016021|GO:0016023|GO:0016020|GO:0048471|GO:0005768|GO:0005886|GO:0016021|GO:0016023|GO:0016020|GO:0048471|GO:0005768	GO:0004998|GO:0005381|GO:0004872|GO:0008233|GO:0004998|GO:0005381|GO:0004872|GO:0008233	chr16	32632359	32632408	CACTAGGCTCTCAGGGTCTTGGCACCACTCGCCCAAGTTATATCCACCAG	NM_011638.3	NM_011638.3
ILMN_2860804	Tfrc	22042	1.85445	-1.21274	-2.79144	1.01883	20.021	3.23854	1.44991	-1.00668	-4.0855	-1.01155	2.93529	15.8201	7.87641	Mus musculus transferrin receptor (Tfrc), mRNA.	GO:0006897|GO:0006879|GO:0006897|GO:0006879	GO:0005886|GO:0016021|GO:0016023|GO:0016020|GO:0048471|GO:0005768|GO:0005886|GO:0016021|GO:0016023|GO:0016020|GO:0048471|GO:0005768	GO:0004998|GO:0005381|GO:0004872|GO:0008233|GO:0004998|GO:0005381|GO:0004872|GO:0008233	chr16	32632446	32632495	GTCCCTTCAGTCTTCACAGTGTTTCTCTTGTACCAGTATGAGTATCACCG	NM_011638.3	NM_011638.3
ILMN_2733542	Fbxl3a		1.04643	-1.7132	-2.9107	-2.87491	-1.39488	-4.86017	-1.02118	-1.49475	-5.81699	-2.92189	-1.15511	1.10649	-2.75693								CACGTAGGGATGAGAAGGAAAAGACCGACCCAGAGCTCCACACTAAAGGC	NM_015822.1	NM_015822.1
ILMN_2884098	Gorasp2	70231	1.14652	-1.07249	-1.60518	-2.81571	-2.30699	-8.27168	1.24124	-1.13495	-2.7536	-2.55908	1.47112	-1.29102	-7.96654	Mus musculus golgi reassembly stacking protein 2 (Gorasp2), mRNA.		GO:0016020|GO:0005794|GO:0016020|GO:0005794|GO:0016020|GO:0005794|GO:0016020|GO:0005794	GO:0005515|GO:0003674|GO:0005515|GO:0003674|GO:0005515|GO:0003674|GO:0005515|GO:0003674	chr2	70492288	70492337	CTGTTGGTCTCTGTGAGTCGCATCTCTATTACGGTTTACACAAAACTCCC	NM_027352.2	NM_027352.2
ILMN_2761273	2610528M18Rik	83815	1.12634	-1.74223	-2.17598	-1.15974	3.06639	1.12103	1.21399	-1.00701	-3.04932	-2.69639	-1.27108	1.93065	3.59008	Mus musculus centromere protein Q (Cenpq), mRNA.		GO:0000775|GO:0005634|GO:0005694		chr17	40386933	40386982	CTTGACTCCTAAAGAGTTGGATTTTGTTTTGGTGTTTAAGCCGTGTTCCA	NM_031863.1	NM_031863.1
ILMN_2714787	1110038B12Rik		1.01388	1.25324	1.19722	-1.18431	-1.449	-3.79759	-1.08042	-1.07597	-2.01486	-1.98277	1.65654	1.17285	-2.45465								CCGTGTTTTCACCCTTCTTTGTTCTCCACCGGTCTGGGCAGGGTCTGAGG	XM_359415.1	XM_359415.1
ILMN_2615709	Spc24	67629	1.11256	1.76375	4.73072	2.15377	7.71323	1.30499	1.06905	2.04096	1.74935	1.2605	5.03591	9.17073	1.21094	Mus musculus SPC24, NDC80 kinetochore complex component, homolog (S. cerevisiae) (Spc24), mRNA.				chr9	21510532	21510581	CTACGAGCAGATGATGGAGCGGCTGCTGGAGATGCAGGACGGCGCCTACC	NM_026282.2	NM_026282.2
ILMN_2948272	Spc24	67629	1.24358	1.00401	1.78353	-1.39987	-1.64281	-2.77181								Mus musculus SPC24, NDC80 kinetochore complex component, homolog (S. cerevisiae) (Spc24), mRNA.				chr9	21505966	21506015	CAAAAATGTGTGCAGTTGGGGCTGGAGAGATGGCTCAGTGGTTAAGAGCA	NM_026282.2	NM_026282.2
ILMN_1249756	4933404M02Rik		-1.05521	-1.04202	-8.05533	-6.43958	1.54831	2.65814	1.05964	-1.15789	-7.9529	-17.8268	-2.77928	1.48527	1.18291								GAGTGCGGAGCGGGGCTGGCCTTCCTGGTCTGCCCTTCGAGGAAACAACT		NM_025744
ILMN_1230878	H2-T22		-1.1449	1.44537	2.96716	3.43024	1.51383	-1.50001	1.16744	1.61838	1.71635	2.85981	7.27019	3.06983	-2.34204								TCCTCAGGGCCGCTGTGGTCTGCGCCCTTCTCCTGCAGCTGGATGCCAGA	NM_010397.2	NM_010397.2
ILMN_2835683	H2-gs17	667977	-1.33705	1.58365	2.46089	1.91527	-1.54777	-3.23871	1.04421	1.80531	2.35004	2.84278	3.67847	1.50226	-3.3767	Mus musculus predicted gene, EG667977 (EG667977), mRNA.				chr17	36304593	36304642	ATTTCAGAGGATGTACGGCTGTGACCTGGGGTCGGACGGGCGCCTCCTCC	NM_001081032.1	NM_001081032.1
ILMN_2680038	1200013B22Rik	74137	1.23245	-1.00446	-3.55153	-3.39046	-3.12146	-10.6104	1.11731	1.19256	-6.3839	-3.1773	-1.50429	-1.95048	-11.2271	Mus musculus NUAK family, SNF1-like kinase, 2 (Nuak2), mRNA.	GO:0006468|GO:0030036|GO:0043066|GO:0006915		GO:0004672|GO:0004674|GO:0000287|GO:0005524|GO:0046872|GO:0000166|GO:0016740|GO:0016301	chr1	134160704	134160753	GAGCACTGTCTGGATTGAGTCTCCAGTCCCTTCACACCCAAGGCTGGCCA	NM_028778.2	NM_028778.2
ILMN_2605630	AA881470	231841	1.02286	-1.19169	-3.64996	-3.60299	-4.27872	-6.96048	-1.19589	-1.13133	-4.89677	-4.02403	-2.69777	-2.14816	-7.73859	Mus musculus EST AA881470 (AA881470), transcript variant 2, mRNA.			GO:0005488|GO:0005488	chr5	140971734	140971783	CTCTGCTCCGTCACCCAACGTTTGAAAGTCCCATAATCTTTAAAGAATTC	NM_181066.1	NM_181066.1
ILMN_1238058	BC019977	245877	-1.27174	1.18859	-1.04581	-1.48639	-1.55311	-2.34595								Mus musculus microtubule-associated protein 7 domain containing 1 (Mtap7d1), mRNA.				chr4	125909597	125909646	TAGCTTGTGCTATGTGGAAGAGGCGGGTAGGGTACAGGAGGCAGAACCCC	NM_144941.2	NM_144941.2
ILMN_2855590	BC019977	245877	-1.23542	1.15158	-1.23794	-2.00044	-2.73294	-7.05922	-1.06051	1.22873	-2.67251	-2.61567	1.4681	-1.65597	-9.03005	Mus musculus microtubule-associated protein 7 domain containing 1 (Mtap7d1), mRNA.				chr4	125909459	125909508	CACACAATACTGGTTGCTTCAGGGGTGATGCCCCCTGTCCTCGCCTGGAA	NM_144941.2	NM_144941.2
ILMN_2722346	Imap38		-1.10586	-1.05949	1.44033	-1.51813	-2.97065	-7.63616	1.20584	-1.12201	-1.03438	-1.54124	-2.72115	-2.58207	-6.88082								TGTGGGGATGGCGGAAATTCTACTGGAAGGGCTGGAGGCGTGGTTTCTCT		NM_008376
ILMN_1251984	C730026J16		-1.15721	-1.7515	-1.31403	-2.15985	-2.85328	-4.34488	-1.00725	-1.27647	-1.23004	-1.39033	-1.55818	-1.4803	-3.62918								TATTAACATGACTGTCAACATTGCCTTCAGAAGTCTGCTTGCCCTACAAG
ILMN_2425148	Uchl5		1.00925	1.34466	-1.2783	-2.8023	-2.49278	-5.82614	1.08792	1.29861	-2.27595	-3.05232	1.66796	-1.35783	-4.55848								GACAACATCTTAATTGACTCAGTGCACGTTTGGCATAGTACCAGTCTGTC		NM_019562
ILMN_2732576	Pml		1.26618	1.23113	-1.41268	-1.88435	-1.99486	-8.35234	1.05874	1.14858	-2.50425	-2.54679	-1.25488	-1.39754	-10.9631								GTGTTTTCCAGATAGCCCAGAGTTCCAGCTTTGACAGCCTGATGACCTCC		NM_008884
ILMN_1243457	BC010304		1.03714	1.10006	1.11922	-1.5913	-1.01626	-4.21934	-1.00144	1.04227	-1.8359	-1.58424	1.29853	1.31672	-3.74231								CCATGCATCTGTGATCAGTGAGCTACGTGGTTTTGAATCGGACGTAGACC	XM_127326.3	XM_127326.3
ILMN_1223257	Ccl4		1.6018	3.07369	3.76955	2.84557	-1.33653	-2.05714	1.17907	2.97475	1.60983	1.69229	1.42029	-1.6197	-3.89545								CCCATGGAGATGGTCCACCATTGCTGTTTCTCTGCTATTGTGGATATGAC	NM_013652.1	NM_013652.1
ILMN_1224472	Ccl4		1.13127	3.44545	6.73463	4.11906	-1.45798	-1.67048	1.20821	3.32373	2.39072	2.59893	1.52209	-1.46527	-2.27416								AGCTTTGTGATGGATTACTATGAGACCAGCAGTCTTTGCTCCAAGCCAGC	NM_013652.1	NM_013652.1
ILMN_3128992	Cd27	21940	1.0883	1.04791	1.28396	-1.28643	-2.51991	-5.69397	1.38786	1.01231	-1.22671	-1.5695	-1.68359	-1.79779	-9.83617	Mus musculus CD antigen 27 (Cd27), transcript variant 1, mRNA.	GO:0006955|GO:0006915|GO:0045582|GO:0006917|GO:0046330|GO:0045078|GO:0042100|GO:0048305|GO:0007165|GO:0006916|GO:0007166|GO:0045579|GO:0008588|GO:0006955|GO:0006915|GO:0045582|GO:0006917|GO:0046330|GO:0045078|GO:0042100|GO:0048305|GO:0007165|GO:0006916|GO:0007166|GO:0045579|GO:0008588	GO:0005576|GO:0005887|GO:0016020|GO:0005576|GO:0005887|GO:0016020	GO:0004888|GO:0043027|GO:0005515|GO:0004872|GO:0004888|GO:0043027|GO:0005515|GO:0004872	chr6	125182742	125182791	GACTGCCGTGAGAGACACTATCTACAGACACACAGACTTCCTGGCCTTGG	NM_001033126.2	NM_001033126.2
ILMN_1220996	Hcph		1.12878	1.02631	-1.99001	-2.52202	-2.37974	-7.61278	1.14323	1.038	-2.50928	-2.28098	-1.83522	-1.88512	-10.8117		GO:0007242|GO:0019221	GO:0005737	GO:0001784|GO:0004725|GO:0005515	chr6			CAGAGGCTTCCACCCGATAGACTGAGACCTGTGGCCCTCACCAGACCCTA	NM_013545.1	NM_013545.1
ILMN_3113420	Hcph		1.09292	-1.192	-2.82514	-3.67299	-2.29253	-6.84923	-1.06038	-1.00669	-2.58292	-3.46608	-1.79903	-1.7338	-5.63985		GO:0007242|GO:0019221	GO:0005737	GO:0001784|GO:0004725|GO:0005515	chr6	124670776	124670825	CTGTGGTCATCTGAATCTGTATATAGCCCGGCAAGTCCCCAGGGAGAGCC	NM_013545.1	NM_013545.1
ILMN_2744245	Wwp2	66894	-1.01565	1.24626	1.14607	2.38609	3.58545	1.16919	1.22009	1.21396	1.25247	2.1196	8.02891	5.14456	1.45286	Mus musculus WW domain containing E3 ubiquitin protein ligase 2 (Wwp2), mRNA.			GO:0016874|GO:0016874|GO:0016874	chr8	110064567	110064616	ACCACAACACCCGGACAACCACCTGGCAGCGCCCAACTGCTGAGTACGTG	NM_025830.3	NM_025830.3
ILMN_1226970	Wwp2	66894	-1.06334	-1.34707	-2.98514	-1.76513	1.97643	-1.41825	1.27271	-1.1696	-5.11212	-2.28949	3.21932	2.53949	-1.349	Mus musculus WW domain containing E3 ubiquitin protein ligase 2 (Wwp2), mRNA.			GO:0016874|GO:0016874|GO:0016874	chr8	110082401	110082450	GCTAGCTAGCACCAAGTTGGTTGACAGATTGTTTTGTGATGCTTGCCCTG	NM_025830.3	NM_025830.3
ILMN_2970167	Wwp2	66894							1.26462	-1.0065	-1.05589	1.01127	3.38615	2.46542	-1.05589	Mus musculus WW domain containing E3 ubiquitin protein ligase 2 (Wwp2), mRNA.			GO:0016874|GO:0016874|GO:0016874	chr8	110082112	110082161	GGCCTTCTGAGGACAGTTCCATCCTACCTTTGTCCTTCCCTGGTACAGCC	NM_025830.3	NM_025830.3
ILMN_2850937	Tmed3	66111	-1.10263	1.11186	1.01793	-1.93202	-2.08505	-1.89439	-1.46335	-1.08268	-2.15642	-1.74648	1.09993	-1.49542	-2.69813	Mus musculus transmembrane emp24 domain containing 3 (Tmed3), mRNA.	GO:0006810|GO:0015031|GO:0006810|GO:0015031	GO:0016021|GO:0016021		chr9	89594466	89594515	GTGACACAGAGAAGAGGGAGAGCAGCAGGGAGACCAAAGGCGCACATATC	NM_025360.1	NM_025360.1
ILMN_2650532	Tmed3	66111	-1.13847	-1.04037	-1.119	-1.31986	-2.16922	-2.42385	-1.8357	-1.39521	-2.0572	-2.21705	1.05349	-1.52924	-3.07498	Mus musculus transmembrane emp24 domain containing 3 (Tmed3), mRNA.	GO:0006810|GO:0015031|GO:0006810|GO:0015031	GO:0016021|GO:0016021		chr9	89597636	89597685	CTACTTTGACTTCCAAGTGGGTGACGAGCCCCCCATTCTCCCAGACATGG	NM_025360.1	NM_025360.1
ILMN_2535680	LOC382737		-1.08576	-1.11667	-3.62458	-2.78674	1.18901	-1.28898	-1.06106	-1.13957	-6.0747	-6.05803	-1.69901	-1.12897	-1.02626								GTTGGTCCGCGCCACCGTGTGGGCCGTGAGCAAGAGAAAACTGCAGCCCA	XM_356650.1	XM_356650.1
ILMN_2443644	Ube2g1		-1.28844	-1.14311	-1.21077	-1.69283	-3.63543	-4.73361	-1.15777	-1.22901	-1.91353	-2.06371	-1.64464	-2.69413	-5.03206								CGATGACTTCAGAGGAGGGGTCATCACTAGGTGCTTTGTCCTTTTTGTAC	NM_025985.2	NM_025985.2
ILMN_2453620	Ube2g1		-1.36606	-1.32408	-1.0457	-1.52279	-3.66744	-6.30639	-1.06647	-1.2836	-2.0525	-2.59982	-1.46706	-2.24012	-4.41585								AGTTTTTCACGATGACTTCAGAGGAGGGGTCATCACTAGGTGCTTTGTCC	NM_025985.2	NM_025985.2
ILMN_2760979	Tgfbr2	21813	1.10733	-1.44994	-2.5375	-3.76693	-3.15925	-10.705	1.04778	-1.11068	-4.01693	-4.56493	-2.10756	-2.21862	-13.8172	Mus musculus transforming growth factor, beta receptor II (Tgfbr2), transcript variant 1, mRNA.	GO:0007178|GO:0042127|GO:0007507|GO:0006468|GO:0007178|GO:0042127|GO:0007507|GO:0006468|GO:0007178|GO:0042127|GO:0007507|GO:0006468	GO:0016020|GO:0016020|GO:0016020	GO:0016301|GO:0016740|GO:0004702|GO:0004675|GO:0005524|GO:0004674|GO:0004672|GO:0030145|GO:0000166|GO:0046872|GO:0004872|GO:0000287|GO:0005024|GO:0016301|GO:0016740|GO:0004702|GO:0004675|GO:0005524|GO:0004674|GO:0004672|GO:0030145|GO:0000166|GO:0046872|GO:0004872|GO:0000287|GO:0005024|GO:0016301|GO:0016740|GO:0004702|GO:0004675|GO:0005524|GO:0004674|GO:0004672|GO:0030145|GO:0000166|GO:0046872|GO:…	chr9	115997140	115997189	GGTCCACTAGTGGGATTTCTAGGGTTCAAAAGTGACTTCACTTCCGGGTC	NM_009371.2	NM_009371.2
ILMN_2663613	Itgb5		-1.33904	1.24562	-5.81669	-4.1701	-2.32735	-14.7994	1.42532	1.03105	-17.7591	-5.58792	1.12935	-2.04401	-10.0987								GCCAGACAAGAAGGTATCCGGAAGAGTCTGTGTGTACAAAGCTAGCGCGC		NM_010580
ILMN_1236037	LOC384161		-1.25317	-2.13338	-2.27602	-2.78267	-1.78806	-3.0926	-1.02222	-1.28522	-3.28484	-3.19597	-1.0802	-1.4951	-3.15612								ACAAGAAGCGCAGAGCAGGCTGCATTGGGGCCTCAGAATCAGCAAAGAGG	XM_357456.1	XM_357456.1
ILMN_2818678	Tdrd7	100121	1.15541	-1.06749	-1.81962	-3.02615	-2.181	-1.73585	1.09816	1.12321	-5.06156	-5.85949	-1.30871	-1.78443	-1.46565	Mus musculus tudor domain containing 7 (Tdrd7), mRNA.				chr4	46047295	46047344	GCTCTATCTCGTAGACACGTCGCTGCCCGACACTGACACCTGGATTCATG	NM_146142.1	NM_146142.1
ILMN_2594149	Sdhc	66052	1.0388	1.32011	1.50315	-1.23642	-2.05924	-7.30417	-1.20835	1.04607	-1.48669	-2.07126	1.05376	-1.67053	-6.4852	Mus musculus succinate dehydrogenase complex, subunit C, integral membrane protein (Sdhc), mRNA.	GO:0006118|GO:0006810|GO:0006099|GO:0006118|GO:0006810|GO:0006099	GO:0005739|GO:0016020|GO:0005739|GO:0016020	GO:0000104|GO:0005506|GO:0046872|GO:0000104|GO:0005506|GO:0046872	chr1	172966006	172966055	TGTCCTGCTCAGCTAGAGGGAGATAAAGAGCAGCCTGGGAGCTTGGAGCT	NM_025321.1	NM_025321.1
ILMN_2904961	2310008M10Rik	66357	-1.07831	1.10791	1.2336	-1.5199	-2.30507	-6.7777	1.03083	1.12913	-1.53097	-2.19492	-1.21964	-1.54488	-9.65515	Mus musculus RIKEN cDNA 2310008M10 gene (2310008M10Rik), mRNA.	GO:0018279	GO:0008250	GO:0004579	chr3	130406247	130406296	TCGGCTTCGTCTGTGTTCTCCTGAGTTTCTTCATGGCCAGAGTGTTCATG	NM_025509.2	NM_025509.2
ILMN_2468405	5630401D06Rik		1.27559	-1.21176	-1.62814	-2.28907	-2.62024	-7.2801	1.08009	-1.08202	-2.41422	-2.35375	1.04581	-1.15514	-8.14919								CATGCCAAGGGTCCAGGCTGCTGTAGTCCACCTGTGCCCTACTCATTTGG
ILMN_2657911	Cnot4		1.1163	-1.3109	-2.84997	-6.86213	-8.12897	-23.1356	1.16293	-1.37627	-8.51136	-15.3602	-9.82344	-6.62496	-3.55166								GTGAAGATGTCTCGCAGTCCTGATGCAAAGGAAGACCCTGTGGAATGCCC		NM_016877
ILMN_2429203	Zdhhc8		1.06661	-1.00804	-1.49119	-2.1337	-3.79348	-8.96695	-1.02921	-1.04136	-2.72684	-3.50378	-3.47904	-2.8188	-9.25836								GGCCTGAGTAAGCACATGGCAGCGTCCGCTTGCATCGTGTCTGTTCTATG	XM_358776.1	XM_358776.1
ILMN_2998173	EG625054	625054	-1.01049	1.08693	-1.15232	-1.2649	1.17665	-2.56763								Mus musculus predicted gene, EG625054 (EG625054) on chromosome 17.				chr17	79250175	79250224	GGCAGTTGCTGTGGGAGTCATCAAAGCTGTGGACAAGAAGGCTGCTGGAG	NR_003363.1	NR_003363.1
ILMN_2701851	B130055D15Rik	78658	1.17854	1.12467	1.54549	-2.23132	-2.49189	-5.61834	1.12522	1.25258	-1.20559	-2.28321	-1.21306	-1.61524	-4.66201	Mus musculus non-SMC condensin II complex, subunit D3 (Ncapd3), mRNA.			GO:0005488	chr9	26902476	26902525	GTGCACTGCCAGCTCCTGCCTAGGACATCAGTGTGTCTTTGTGCAGCTTG	NM_178113.2	NM_178113.2
ILMN_1230030	D11Wsu47e	276852	1.05121	1.06906	-2.71332	-2.93894	-2.0465	-3.43541	-1.2812	1.00606	-4.43123	-3.95611	-2.12347	-1.89204	-4.51732	Mus musculus DNA segment, Chr 11, Wayne State University 47, expressed (D11Wsu47e), mRNA.				chr11	113510663	113510712	GCCGAGAGCAGAAGAAACACTTTACATTTGTACCAGGTCGCGAAGGGTGC	NM_177777.3	NM_177777.3
ILMN_2903698	Snapc3	77634	1.26549	-1.17245	-1.75098	-1.96196	-2.69565	-6.06945	1.05157	-1.11869	-3.17419	-2.2092	-1.7539	-1.63179	-7.44461	Mus musculus small nuclear RNA activating complex, polypeptide 3 (Snapc3), mRNA.	GO:0006350|GO:0006355	GO:0005634	GO:0003677	chr4	82937284	82937333	CCACAGTGAATCCTCAGTCATCCTGCACAGTCATCAAGCAGTCTCCCCTC	NM_029949.1	NM_029949.1
ILMN_1246861	Ctss	13040	1.04342	1.40008	-1.35186	-1.57895	-1.51832	-3.92039	-1.28563	1.10136	-2.96249	-1.5925	1.76026	-1.59554	-3.85068	Mus musculus cathepsin S (Ctss), mRNA.		GO:0005764|GO:0016020	GO:0008234|GO:0016787|GO:0008233|GO:0004218|GO:0004197	chr3	95360183	95360232	CCAAGTGTGTCGTGATCAATGTGTAGTTACTGTACTAACTAGGTTATAGC	NM_021281.1	NM_021281.1
ILMN_2697248	Tegt	110213	1.05689	1.42812	-1.27719	-1.2275	1.17112	-2.20985	1.1803	1.18129	-2.4773	-1.56428	1.82597	1.45698	-2.33824	Mus musculus testis enhanced gene transcript (Tegt), mRNA.	GO:0043066|GO:0006915	GO:0016020		chr15	99237915	99237964	CCTAACAGGCTTTTAACACAGGTGTCCATCTCCACTCTGTCCCCGGTCTC	NM_026669.2	NM_026669.2
ILMN_2946088	Panx1	55991	-1.19257	1.5876	1.42468	-1.37794	-2.0363	-5.30642	1.32266	1.28716	-1.91314	-2.52153	1.66163	-1.5601	-8.069	Mus musculus pannexin 1 (Panx1), mRNA.		GO:0005921|GO:0016020		chr9	14810315	14810364	TAAGAGCACAGAGCCTCAGCCACAGAGGAGCAGCATTCTGGACTGGCAGG	NM_019482.2	NM_019482.2
ILMN_2767615	Atp1b1	11931	1.507	1.52923	1.39342	-1.91892	-3.54256	-7.40031	1.29815	1.69836	-1.67036	-2.23109	-1.92179	-2.61155	-6.81046	Mus musculus ATPase, Na+/K+ transporting, beta 1 polypeptide (Atp1b1), mRNA.	GO:0006814|GO:0006813|GO:0006810|GO:0006811	GO:0016323|GO:0016020|GO:0005886	GO:0005391|GO:0030955|GO:0031402	chr1	166274237	166274286	GTGATGGGTTGTGTTGTGCTCCGTGCTGAATGCTGTCTCGCCATCTCTCC	NM_009721.2	NM_009721.2
ILMN_2845917	Arl8b	67166	1.1433	-1.0562	-1.34807	-2.85759	-2.01538	-6.16139	-1.0314	1.07941	-3.02261	-2.41499	-1.14257	-1.6231	-7.00853	Mus musculus ADP-ribosylation factor-like 8B (Arl8b), mRNA.	GO:0007046|GO:0006364|GO:0007264	GO:0016020|GO:0005622	GO:0003674|GO:0000166|GO:0005525	chr6	108773641	108773690	TGCTGGAAGGTGGCTGCCTCAGCTGGCCGAGGTGTTGATGGGATGAACTA	NM_026011.3	NM_026011.3
ILMN_2484679	scl0003168.1_6		1.08251	-1.32823	-1.19313	1.22334	3.32264	1.38212	-1.04636	-1.2344	-3.19531	-2.93728	1.21494	3.2373	1.11845								GGTCCATGTCAAGTCATAGTTCACAAGTGGGAGACTCATCTACAACCACG	AK030645.1	AK030645.1
ILMN_1252528	Uts2	24111	-1.32638	-1.096	-3.05663	-2.62602	1.74628	2.39509								Mus musculus urotensin 2 (Uts2), mRNA.		GO:0005576|GO:0005576|GO:0005576	GO:0005179|GO:0005179|GO:0005179	chr4	150371212	150371261	CCGCATCATGGACAGGGTGCCCTTCTGCTGCCTGCTCTTCATAGGACTTC	NM_011910.1	NM_011910.1
ILMN_2751037	Spata13		1.14588	1.14608	1.52538	-1.13568	-1.57536	-3.20757	1.2668	1.35755	-1.14843	-1.37416	-1.07652	-1.29608	-3.34892								ACAAATCCAGGCTGCGGTGCTGTGGTCTGTAAGAGTCAAGCTGCTGAGCT	XM_147847.4	XM_147847.4
ILMN_1237696	Ppp4c		1.08838	1.2024	1.1237	-1.70179	-2.51509	-6.55551	1.05694	1.20224	-1.78243	-2.16246	-1.63207	-1.88953	-7.52651								TGGCTTTGCTTGCCCCAGGGTGCGGACTTGCTCTGGAGAGGTGGAGCCTT	NM_019674.2	NM_019674.2
ILMN_2965669	Xlr4a	434794	1.06486	-1.04892	-1.47853	-2.58069	-3.36531	-8.79351	1.30429	-1.07236	-2.33325	-2.98371	-1.99402	-2.27429	-13.1031	Mus musculus X-linked lymphocyte-regulated 4A (Xlr4a), mRNA. XM_985903 XM_985942 XM_985977 XM_988796 XM_988827 XM_988867 XM_988909 XM_988942 XM_988983				chrX	70319732	70319781	CGTGTACAGTTAAAGCTCGCGTCCTGTGATTTCCTGTATGGATACCCTGG	NM_001081642.1	NM_001081642.1
ILMN_3160688	Zfp597	71063	1.12131	-1.37445	-1.84412	-4.06549	-3.0707	-7.61426	1.21545	-1.06983	-2.72239	-3.63346	-4.23549	-2.2136	-5.76056	Mus musculus zinc finger protein 597 (Zfp597), mRNA.		GO:0005634|GO:0005622	GO:0003674|GO:0008270|GO:0046872|GO:0003676	chr16	3861577	3861626	TGGATTTTCACTGGTCTTAGCTCAACTGTGAATGTGTGCCTCTGATGTGC	NM_001033159.2	NM_001033159.2
ILMN_1226169	2610019N13Rik	69207	1.18786	-1.29469	-1.38862	-2.12528	-1.40947	-2.97997	1.05577	1.01793	-2.51635	-2.24406	-1.15687	1.01086	-2.5558	Mus musculus splicing factor, arginine/serine-rich 11 (Sfrs11), mRNA.		GO:0005634	GO:0000166|GO:0003723	chr3	157946062	157946111	CCCCCTTGTTGTAGATGCCTGCAGAATCGTCACCAGTACCTTCTGTCTAA	NM_026989.1	NM_026989.1
ILMN_1239398	Tbc1d1		1.29343	-1.00741	-1.37471	-2.38319	-4.42885	-9.95925	1.29082	1.52856	-2.10005	-1.6548	-2.15724	-1.71867	-6.2382								GCGGCCAGAGTTTGTGCGGTGCCAGAGTCGGGATGCTCGTTTCAAGTACA		AK080526
ILMN_2647048	Atp6v1d								1.10444	-1.20245	-2.99647	-1.63762	1.3143	1.68246	-1.08337								GTACTATAAACATTCATGGTCGCAGGCAAAGGCTGTGAGCAACCTTCCTT	NM_023721.1	NM_023721.1
ILMN_2621847	Cib1	23991	1.1383	1.2195	-1.15092	-1.30952	-1.5891	-6.00607	1.14608	1.13671	-2.4948	-2.33351	1.12234	-1.02603	-5.70986	Mus musculus calcium and integrin binding 1 (calmyrin) (Cib1), mRNA.	GO:0007229|GO:0006974|GO:0006915	GO:0005737|GO:0005654|GO:0005783|GO:0016020	GO:0005515|GO:0005509|GO:0016301	chr7	80100787	80100836	TGCTGAGATGTGGCCAAGGTTATGCCTGCGGTGTCAGGGCCAGTGCCGGC	NM_011870.2	NM_011870.2
ILMN_2745513	Rhag		1.11824	-1.13833	1.5724	11.2718	20.3161	4.90874	-1.00378	-1.20555	-1.45787	3.84551	15.8585	15.7938	3.03302								GGGGTTCATAACTTGCATGGCTTACCTGGAGTTTTTGGAGGCCTTGCCAG	NM_011269.1	NM_011269.1
ILMN_1254019	Rhag		1.52901	-1.03059	1.48071	9.74882	18.9416	4.70531	-1.34968	-1.35609	-1.48896	3.58594	16.3047	15.3401	2.93968								GTGGGGTTCATAACTTGCATGGCTTACCTGGAGTTTTTGGAGGCCTTGCC	NM_011269.1	NM_011269.1
ILMN_2745515	Rhag		-1.0343	-1.17178	1.23332	10.4124	21.4201	5.52642	1.3615	-1.06326	-1.02562	5.82394	24.8072	24.2358	4.86618								TGGGGTTCATAACTTGCATGGCTTACCTGGAGTTTTTGGAGGCCTTGCCA	NM_011269.1	NM_011269.1
ILMN_2754479	Stx8		-1.03756	1.08491	1.0607	-1.4871	-1.6278	-4.52639	-1.05625	1.09831	-2.10795	-1.64486	2.14274	1.26031	-5.42026		GO:0006886|GO:0006886	GO:0016020|GO:0016020	GO:0008565|GO:0008565	chr11	67824885	67824934	GCCGGAGGAGACCAGAGGTTTGGGTTTTGATGAGATCCGACAACAGCAGC	NM_018768.1	NM_018768.1
ILMN_2710544	Stx8		1.21553	1.20167	-1.16318	-1.65136	-1.28883	-3.93668	1.03134	-1.1212	-2.23747	-2.08584	1.90141	1.09894	-6.12463		GO:0006886|GO:0006886	GO:0016020|GO:0016020	GO:0008565|GO:0008565	chr11	67922835	68017211	TTCGAACTGAAGCCAGGCGAGTGACCCTGGTGGACAGAAAGTCAACTTCC	NM_018768.1	NM_018768.1
ILMN_3141830	Stx8		-1.30541	1.16531	1.59946	1.14395	-1.29801	-3.85385	-1.06798	-1.05738	-1.00205	1.05184	1.98125	1.24245	-4.59986		GO:0006886|GO:0006886	GO:0016020|GO:0016020	GO:0008565|GO:0008565	chr11	67780006	67783309	GCCCCGGACCCCTGGTTCTCCACATACGATTCTACGTGTCAGATAGCCCA	NM_018768.1	NM_018768.1
ILMN_2613422	Itk		1.22431	1.07859	1.21365	-1.68063	-3.42458	-6.97105	1.32987	1.14259	-1.57592	-2.33856	-2.13429	-2.4218	-9.03463								CTCTCTTAACCTCACATGCACGAAGGCTTTGATGGACGCGTGTGCACTGC		NM_010583
ILMN_2627093	D19Ertd144e	52004	1.10206	1.30447	-1.12855	-1.62104	-1.41194	-2.65352	1.07377	1.2349	-2.29613	-1.94263	-1.09749	-1.10327	-2.04417	Mus musculus CDK2-associated protein 2 (Cdk2ap2), mRNA.				chr19	4098608	4098657	GCAGAGCGCCTGCTTCTCCCTGGCCTTCGCGCCCCAAGTTGCTTCCTATC	NM_026373.1	NM_026373.1
ILMN_2755692	1700030E05Rik	75659	1.00751	1.15744	1.30464	1.44923	2.38972	1.55173								Mus musculus WD repeat domain 54 (Wdr54), mRNA.				chr6	83103263	83103312	ACGTCCAGATCAGTGCCCACGCCCGGACCATCTCTGCCCTGGACCTCGCT	NM_023790.1	NM_023790.1
ILMN_2800297	Sart3	53890	1.30277	1.1789	-1.7275	-3.00524	-3.01098	-7.15255	1.03067	1.07838	-2.88647	-3.2026	-1.5414	-1.65468	-8.92266	Mus musculus squamous cell carcinoma antigen recognized by T-cells 3 (Sart3), mRNA.		GO:0005634|GO:0005634	GO:0003723|GO:0000166|GO:0003723|GO:0000166	chr5	114192483	114192532	GCTCACTTCGAAATGCCATGTCTAGTACAAAGTTGAGTCTCCCCATTGAG	NM_016926.1	NM_016926.1
ILMN_3048503	Nipbl	71175	1.18688	-1.24194	-1.83637	-3.22405	-3.76655	-11.9621	1.03146	-1.06019	-3.65715	-2.54658	-1.68776	-1.80773	-8.29984	Mus musculus Nipped-B homolog (Drosophila) (Nipbl), transcript variant A, mRNA.	GO:0007049|GO:0007049	GO:0005634|GO:0005634	GO:0005488|GO:0005488	chr15	8241335	8241384	AGCGCCGCGATGGCCGCAAACTGGTGCCTTGGGTAGACACTATTAAAGAG	NM_027707.2	NM_027707.2
ILMN_2505061	A730063M14Rik		-1.04308	-1.1448	-1.74873	-1.86305	-1.59227	-2.19377	-1.10649	-1.74851	-2.72417	-2.42332	1.59156	1.22714	-2.43543								GTGCTGGATCAGGCTTGGCACATGACGCAAAGTGGGGGCGAGTCTGGAAT
ILMN_2762944	2310061N23Rik		1.14621	1.56329	1.56593	-1.87374	-5.87751	-12.6244	1.29884	2.63299	-1.09278	-2.20381	-2.66277	-4.02808	-9.49193								GATGACACTTCTATCAGCTCAACTCAAAGCCTGTACAGACTACGCAGGAG		NM_029803
ILMN_1253400	9630027A13Rik		-1.12329	1.22189	7.94013	9.6495	-1.4895	-2.90695	1.06872	1.30209	5.97308	6.88833	1.17953	1.03118	-2.4659								TCTGAGTGCTGGGATTACAGGCTCCCCCCCCCCCCAATCTAGGCTCCATA		AK036011
ILMN_2757599	Sas		-1.07102	-1.19451	-1.09015	-1.61659	-3.66578	-4.0141	-1.31539	-1.0627	-2.26735	-1.91682	-1.32802	-2.00825	-4.66656								TCCCAGCCCCACCTACAGTCTCATCAAAGCAGGACCAGTGAACTTAGAAA		NM_025982
ILMN_2623325	4921518A06Rik		1.13301	-1.34706	-2.12089	-3.01405	-2.96904	-8.76072	1.0926	-1.01173	-3.63569	-2.90615	-1.67148	-1.71732	-9.42455								GTACAAGAAAAGGGGTCCCCAGGCACTCTGGTGGAGCGAATACTGCAATA	NM_198293.1	NM_198293.1
ILMN_2618447	4921518A06Rik		1.12896	-1.24083	-2.00758	-2.70414	-3.19928	-14.0736	1.08374	-1.00752	-3.00254	-2.62152	-1.45717	-1.79984	-8.71713								GTATGCCGCCAAGGATGGGACTTCCAGCTAATGAATTTGTACATGCAGCC	NM_198293.1	NM_198293.1
ILMN_1226521	4921518A06Rik		1.12093	-1.19738	-1.8974	-2.97322	-3.73185	-15.376	1.12416	1.00411	-3.17257	-2.84176	-1.61738	-1.7214	-11.2646								CAGACTTTACGATCCCTGTATGCCGCCAAGGATGGGACTTCCAGCTAATG	NM_198293.1	NM_198293.1
ILMN_1230587	Lpxn	107321	1.07347	-1.27613	-1.51969	-2.13922	-2.49586	-6.77912	1.05848	-1.22186	-2.26241	-2.39928	1.07228	-1.81286	-9.82513	Mus musculus leupaxin (Lpxn), mRNA.			GO:0046872|GO:0008270	chr19	12900497	12900546	GTCCCCAGCCTTCTGTTCAGTGGGCTAATGGAGTACAAACGGGCCTTTGT	NM_134152.1	NM_134152.1
ILMN_2636403	Axud1		1.19753	1.06292	-2.08091	-2.21962	-2.80324	-9.17896	1.03838	1.16766	-2.87704	-2.55031	1.05398	-1.50724	-9.89577								GCAACTGGTGGCTCTTGAGAGCTCTTACGCCCTTCATTAGCTGATGTTGG	NM_153287.2	NM_153287.2
ILMN_1230007	Ptk2b	19229	1.0156	-1.05998	-1.69345	-2.46708	-2.34446	-2.39672	1.62785	1.27803	-1.99443	-1.70181	-1.35673	-1.80395	-2.31665	Mus musculus PTK2 protein tyrosine kinase 2 beta (Ptk2b), mRNA.	GO:0006468	GO:0005856	GO:0004672|GO:0005515|GO:0004713|GO:0005524|GO:0016301	chr14	65107816	65107865	GAGTGTACCCCTAACGGCCAAGATGGCTTTCTGCATGGACATTTGAGAGC	NM_172498.1	NM_172498.1
ILMN_2939303	Pcyt2	68671	1.19202	-1.01591	-1.89114	-2.58079	-1.74287	-3.36587	1.14	1.10203	-2.01249	-2.35476	-1.04336	-1.0149	-2.99385	Mus musculus phosphate cytidylyltransferase 2, ethanolamine (Pcyt2), mRNA.			GO:0016740|GO:0016779|GO:0016740|GO:0016779|GO:0016740|GO:0016779	chr11	120471738	120471787	GGTAGCTAGCCCAATGATGTGGCCCGTGGACAGGATAAGCAGATGCACCT	NM_024229.2	NM_024229.2
ILMN_1218891	Fahd1		1.35591	-1.3245	-2.21677	1.29659	3.84897	1.17279	1.0349	-1.18121	-3.69214	-2.64859	1.31416	2.25948	1.82108								GCACTCCAGTTGATTTTTACTTGGGAAAGTCCTCCACCTCAAAGCCAGAT	NM_023480.1	NM_023480.1
ILMN_2596117	Kctd10	330171	1.03619	-1.03245	-1.50628	-2.38227	-2.89899	-6.01065	1.02276	1.05725	-2.94793	-2.45764	-1.02775	-1.24261	-7.76835	Mus musculus potassium channel tetramerisation domain containing 10 (Kctd10), mRNA.	GO:0006813	GO:0016020|GO:0008076|GO:0005634	GO:0005249|GO:0005515	chr5	114624673	114624722	CAGAGGGCTCCACCCACAGTCCCTGGTCATGTACGCACATCACACTCTTC	NM_026145.2	NM_026145.2
ILMN_2860649	Gbp6	229900	-1.17543	2.37498	4.32909	5.88165	2.15973	1.42742	-1.24727	2.62569	1.70537	3.17185	5.36933	2.85672	1.11653	Mus musculus guanylate binding protein 6 (Gbp6), mRNA.				chr3	142484836	142484885	CTGTAACTGTGGTGCCAGGTGATCTGACACCCTCATACAGACATACATGC	NM_145545.2	NM_145545.2
ILMN_2860645	Gbp6	229900	1.28101	2.73895	5.61053	5.90214	1.71303	1.20523	1.09875	2.82288	1.92782	3.10228	6.17576	3.08763	1.42466	Mus musculus guanylate binding protein 6 (Gbp6), mRNA.				chr3	142484560	142484609	GAGGCCCACAGCCAGACACTGTACAGAGAGAGAATGAGAGTCTTGGGAAC	NM_145545.2	NM_145545.2
ILMN_2431871	Fbxo30		1.77737	-1.68154	-3.81692	-3.17423	1.27647	-1.27493	1.18792	-1.13378	-4.3734	-4.30005	-3.99252	1.11204	1.07837								GTATGCGATCAGGTGTTTGGATGGCAAACCTGGGATGTTGCATGAGTACT		XM_125493
ILMN_3111877	Rbms2	56516	1.1319	-1.22944	-3.4225	-3.66442	-2.72915	-6.867	1.01327	-1.2449	-4.4932	-3.97603	-1.44779	-1.85133	-6.03681	Mus musculus RNA binding motif, single stranded interacting protein 2 (Rbms2), transcript variant 2, mRNA.		GO:0005634|GO:0005634	GO:0003723|GO:0000166|GO:0003723|GO:0000166	chr10	127566614	127566663	ACTCCCATGTCTATGCCAACACTACCTATCGCTCACTCTCCGTGGCTGAC	NM_001039080.1	NM_001039080.1
ILMN_1250469	Bcl9l		1.08542	-1.15632	-1.89008	-2.98632	-4.82778	-9.0694	1.32011	-1.16385	-2.53335	-3.24337	-2.45138	-3.0712	-7.81008		GO:0006412	GO:0005840|GO:0005622	GO:0003674|GO:0003735	chr9	44313910	44313959	TGGACTGTCACCTTGCCGGCGGCGCTTCAGGTCCGTTTCTCGCCTTCCCG	NM_030256.1	NM_030256.1
ILMN_2850170	Zc3hdc3	223642	1.04491	1.01818	-1.30596	-1.71504	-1.96912	-6.63638	1.1862	1.01438	-3.491	-2.68487	1.16053	-1.32453	-6.56536	Mus musculus zinc finger CCCH type containing 3 (Zc3h3), mRNA.			GO:0008270|GO:0046872|GO:0003674|GO:0003676|GO:0008270|GO:0046872|GO:0003674|GO:0003676|GO:0008270|GO:0046872|GO:0003674|GO:0003676	chr15	75584893	75584942	ACTCCTGCCCAGGGAAGAGGCTAATGGCCAGGCCTCTCTGGTGGGTATTT	NM_172121.1	NM_172121.1
ILMN_3116560	Siat9		1.1577	-1.47535	-2.68739	1.53655	3.53158	1.42583	-1.09861	-1.34911	-3.97712	-1.3229	3.2943	2.02981	1.2217		GO:0001574|GO:0006486	GO:0030173|GO:0016020|GO:0000139	GO:0016757|GO:0016740|GO:0008373|GO:0047291	chr6	72104259	72104308	AGCTGAGCGCCGTGATGTTGCCCCAGGGTGGAAGAAGCCACACTTCCTAC	NM_011375.1	NM_011375.1
ILMN_1232514	Siat9		1.32254	-1.70795	-2.90655	1.28979	4.19618	-1.03082	-1.1339	-1.37069	-5.72506	-1.76581	3.15178	2.74658	1.16925		GO:0001574|GO:0006486	GO:0030173|GO:0016020|GO:0000139	GO:0016757|GO:0016740|GO:0008373|GO:0047291	chr6	72103482	72103531	GCAGCCTCCACAGGGACTTCACCCTGCAGCTGCTTCGATGTGCAGCTAGT	NM_011375.1	NM_011375.1
ILMN_1242066	Abcf2	27407	1.11897	1.05958	-2.92486	-4.13611	-2.82463	-4.03331	-1.11109	1.11492	-3.67978	-3.55014	-1.04277	-2.54946	-4.95588	Mus musculus ATP-binding cassette, sub-family F (GCN20), member 2 (Abcf2), mRNA.			GO:0016887|GO:0017111|GO:0016887|GO:0017111|GO:0016887|GO:0017111|GO:0016887|GO:0017111	chr5	24071163	24071212	CTATGTGTCATCTACCAAGTGTCCAATAAAAGAGGAAGCTACAGACCCCC	NM_013853.1	NM_013853.1
ILMN_2789544	Abcf2	27407	1.05258	1.11063	-1.13426	-2.51589	-2.79033	-9.92175	-1.01494	1.05165	-2.73792	-3.589	-1.21838	-1.71325	-9.02667	Mus musculus ATP-binding cassette, sub-family F (GCN20), member 2 (Abcf2), mRNA.			GO:0016887|GO:0017111|GO:0016887|GO:0017111|GO:0016887|GO:0017111|GO:0016887|GO:0017111	chr5	24071261	24071310	GCCAGCCCATCAACCCCGTTCCTTATTGCTTCTGGTTTGGAGCTCTGGGC	NM_013853.1	NM_013853.1
ILMN_1244070	2810405F18Rik	72181	1.13403	1.04785	-2.6438	-2.56869	-2.12121	-6.02976	1.11921	-1.07362	-2.07112	-2.54851	-1.44537	-1.21532	-4.9841	Mus musculus NOL1/NOP2/Sun domain family, member 4 (Nsun4), mRNA.				chr4	115531004	115531053	CACGCGGTGTTTTGGGGTGACATTACGTAAGGTGACTTGCGTGCTGATTG	NM_028142.1	NM_028142.1
ILMN_2657694	Ndufa9	66108	1.13493	1.22881	1.3649	-1.32554	-1.37598	-4.39829	1.04291	1.10632	-1.66953	-2.18733	1.82117	1.25773	-8.87306	Mus musculus NADH dehydrogenase (ubiquinone) 1 alpha subcomplex, 9 (Ndufa9), mRNA.		GO:0005743|GO:0005739	GO:0003824|GO:0003954|GO:0008137|GO:0016491	chr6	126793170	126793219	TACATCTTTGGCATGACCCATCGGACCTTCATCCCTTACCCTTTGCCACT	NM_025358.1	NM_025358.1
ILMN_1245139	Scamp3		-1.0431	1.28949	1.61322	-1.3645	-2.12285	-2.12285															GTCACCTGTGGGAACCAAGATAGTCCCTATCCCTGAAGTCTCTGGGATTC	NM_011886.1	NM_011886.1
ILMN_3128616	Pik3cd		1.32283	1.2358	1.41165	-1.24195	-2.7906	-7.44044	1.19099	1.21233	-1.09543	-1.28124	-1.33655	-2.00356	-7.4358		GO:0007166|GO:0007165|GO:0007166|GO:0007165	GO:0005942|GO:0005942	GO:0016301|GO:0016740|GO:0016303|GO:0004428|GO:0046934|GO:0016773|GO:0016301|GO:0016740|GO:0016303|GO:0004428|GO:0046934|GO:0016773	chr4	149023643	149023692	TCCCGGTAGCATTCTGAGACTTTGAGAACCATCACCGCTGTCTCGCCAGC	NM_008840.1	NM_008840.1
ILMN_3143506	Elovl1	54325	1.04376	1.13922	1.53641	-1.34129	-2.08915	-8.96946	1.08706	1.20838	-1.58587	-1.80523	1.64569	-1.09186	-7.80681	Mus musculus elongation of very long chain fatty acids (FEN1/Elo2, SUR4/Elo3, yeast)-like 1 (Elovl1), transcript variant 2, mRNA.	GO:0008610|GO:0006633	GO:0016020|GO:0005783		chr4	118105065	118105114	AGAGGTCAGCAATAATCTGTCACTGTGGACTCAGGCTCCCTTCTCACTCC	NM_019422.2	NM_019422.2
ILMN_2458275	Ubap1		-1.32339	1.12572	-3.43241	-2.64138	-2.97682	-9.73026	1.43978	-1.1367	-11.724	-5.17745	-1.92388	-2.21774	-7.86001								GGAAGCTGTCAGTTTTGAGTATCATTGGCCCTTTCCAGCACATGGGTGAG		NM_023305
ILMN_2458274	Ubap1		-1.27821	1.09073	-3.98193	-2.84439	-2.99815	-9.24447	1.50713	-1.1825	-11.025	-5.25198	-1.80272	-2.55328	-7.80522								GTATCATTGGCCCTTTCCAGCACATGGGTGAGAAAACAGGCCACGACTTG		NM_023305
ILMN_1227514	Pus3	67049	-1.00823	-1.28709	-2.94519	-4.2553	-3.97679	-6.82713	1.1246	-1.17992	-4.31338	-3.78572	-2.36527	-2.60962	-4.99008	Mus musculus pseudouridine synthase 3 (Pus3), mRNA.	GO:0008033	GO:0005634	GO:0016853|GO:0016439|GO:0004730	chr9	35316743	35316792	GCACTTGTCAGTTATATGCACCTGGAAATCCGTGCCTTGTGTTCAAATCC	NM_023292.2	NM_023292.2
ILMN_1250564	Cycs	13063	-1.16978	1.41805	1.37791	-1.62553	-2.24887	-9.2788	-1.12204	1.53319	-1.79784	-2.61968	1.07804	-1.97283	-7.37642	Mus musculus cytochrome c, somatic (Cycs), mRNA.	GO:0008635|GO:0006810|GO:0043065|GO:0008635|GO:0006810|GO:0043065	GO:0005625|GO:0005829|GO:0005739|GO:0005625|GO:0005829|GO:0005739	GO:0005506|GO:0046872|GO:0020037|GO:0005506|GO:0046872|GO:0020037	chr6			CCTCTTTCAGGTCATGGCTAACCACCAGGAGGCAACTGTCTATTCTTGAC	NM_007808.3	NM_007808.3
ILMN_2612502	Sf3b4	107701	1.03276	1.11505	1.07868	-1.73122	-2.17114	-4.55057	-1.04494	-1.11449	-2.27053	-2.78648	-1.26143	-1.75921	-6.84365	Mus musculus splicing factor 3b, subunit 4 (Sf3b4), mRNA.			GO:0003723|GO:0003676|GO:0000166|GO:0003723|GO:0003676|GO:0000166|GO:0003723|GO:0003676|GO:0000166	chr3	95981051	95981100	CACCTCGTGGTCCTCTTCGGGGCCCACTTCCTCAGTAAATTGCCATCCTT	NM_153053.3	NM_153053.3
ILMN_1245646	LOC381865		-1.16527	1.52358	2.10135	1.31666	1.04887	-5.01949	1.27902	1.16134	-1.20197	1.1257	3.73509	2.04761	-3.50641								GGGTCACGTAGCTCAGGTCCCTGGCTTGGGTCACACCGCGCTTTGTACCG	XM_355879.1	XM_355879.1
ILMN_1230137	Tpi1	21991	-1.12188	1.23184	-1.26441	-1.90287	-2.02299	-6.03876	1.2971	1.01886	-2.97209	-2.5899	1.52021	-1.27369	-8.822	Mus musculus triosephosphate isomerase 1 (Tpi1), mRNA.	GO:0008152|GO:0006098|GO:0006633|GO:0008610|GO:0006094|GO:0006096|GO:0008152|GO:0006098|GO:0006633|GO:0008610|GO:0006094|GO:0006096|GO:0008152|GO:0006098|GO:0006633|GO:0008610|GO:0006094|GO:0006096		GO:0004807|GO:0016853|GO:0004807|GO:0016853|GO:0004807|GO:0016853	chr6	124764379	124764428	CCCCCACGGTGCCAAAGCCCCTGTATTGTGTTTGTGAACCATCCTACATG	NM_009415.1	NM_009415.1
ILMN_2932359	Tpi1	21991	-1.27659	1.20446	-1.01526	-1.75723	-2.16774	-8.20851	1.25827	1.15857	-3.05202	-2.44167	1.96663	-1.41221	-8.93374	Mus musculus triosephosphate isomerase 1 (Tpi1), mRNA.	GO:0008152|GO:0006098|GO:0006633|GO:0008610|GO:0006094|GO:0006096|GO:0008152|GO:0006098|GO:0006633|GO:0008610|GO:0006094|GO:0006096|GO:0008152|GO:0006098|GO:0006633|GO:0008610|GO:0006094|GO:0006096		GO:0004807|GO:0016853|GO:0004807|GO:0016853|GO:0004807|GO:0016853	chr6	124760820	124760869	TCAGAGCTTTCGGGTCTGAATTCGGTATACATGAGACCCTAAGAGGCCTG	NM_009415.1	NM_009415.1
ILMN_1218128	2310079P03Rik		1.19732	-1.03804	-2.32533	-1.60142	2.8266	-1.64787	1.21736	-1.08429	-3.06577	-2.53154	2.57145	3.28639	-1.07427								GATAATGTCAGCAGTCAGAGAAGAAGACCCACTGGAATTGGCCAACACGC		AK010232
ILMN_1246266	Cd79a		1.08356	-1.85248	-6.76663	-4.61659	-4.22943	-21.5419	1.13106	-1.79255	-9.35298	-6.17279	-5.2044	-2.71503	-26.7316								CCTTCCCCAAGTCCAGCTCCCTCTCTAGTGGGTAATGAGCCCTTAATCGC	NM_007655.1	NM_007655.1
ILMN_1259473	Fen1		1.26668	2.3984	3.93224	1.18688	-1.3114	-3.4477	1.07004	1.9387	1.29394	-1.37208	1.43112	-1.27011	-4.84732								GAAATTTGAACTTGCTGCCTGCTGAGTCCAGTAGTTGTGCAGGGAGTGAG	NM_007999.2	NM_007999.2
ILMN_2747507	Pitpnm2	19679	1.05489	-1.15695	-2.72747	-2.63157	-2.38525	-5.30958	1.27289	-1.38314	-3.64508	-3.05591	1.40048	-1.49529	-5.53519	Mus musculus phosphatidylinositol transfer protein, membrane-associated 2 (Pitpnm2), mRNA.		GO:0016020|GO:0005625|GO:0005622	GO:0046872|GO:0005543|GO:0008289|GO:0005509	chr5	124568794	124568843	CCTCCCATCTGTCCTTGTACTGTCTTGTTTCTCCCGACCATTGTGTAAAC	NM_011256.1	NM_011256.1
ILMN_2650439	Galnt1	14423	1.24925	-1.49306	-2.22828	-1.1909	3.6726	-1.13257	1.08255	-1.17736	-5.24274	-2.1267	3.01985	3.91692	1.6446	Mus musculus UDP-N-acetyl-alpha-D-galactosamine:polypeptide N-acetylgalactosaminyltransferase 1 (Galnt1), mRNA.		GO:0016021|GO:0016020|GO:0016021|GO:0016020|GO:0016021|GO:0016020|GO:0016021|GO:0016020	GO:0016757|GO:0016740|GO:0030145|GO:0004653|GO:0005529|GO:0005509|GO:0016757|GO:0016740|GO:0030145|GO:0004653|GO:0005529|GO:0005509|GO:0016757|GO:0016740|GO:0030145|GO:0004653|GO:0005529|GO:0005509|GO:0016757|GO:0016740|GO:0030145|GO:0004653|GO:0005529|GO:0005509	chr18	24443703	24443752	GCACGTCAGCCGTTTCTGCTGAATGTGCCTTGTGAAGAAGAGTTTTCCTG	NM_013814.2	NM_013814.2
ILMN_2625680	Galnt1	14423	1.20123	-1.41279	-1.3734	1.01589	3.99909	-1.52878	-1.06414	-1.17267	-4.20666	-1.45302	4.12298	4.07009	1.50092	Mus musculus UDP-N-acetyl-alpha-D-galactosamine:polypeptide N-acetylgalactosaminyltransferase 1 (Galnt1), mRNA.		GO:0016021|GO:0016020|GO:0016021|GO:0016020|GO:0016021|GO:0016020|GO:0016021|GO:0016020	GO:0016757|GO:0016740|GO:0030145|GO:0004653|GO:0005529|GO:0005509|GO:0016757|GO:0016740|GO:0030145|GO:0004653|GO:0005529|GO:0005509|GO:0016757|GO:0016740|GO:0030145|GO:0004653|GO:0005529|GO:0005509|GO:0016757|GO:0016740|GO:0030145|GO:0004653|GO:0005529|GO:0005509	chr18	24443300	24443349	TTAGAGACTGCACTGGAAGCCGGTCCCAGCAGTGGCTTCTTCGAAACGTC	NM_013814.2	NM_013814.2
ILMN_2625687	Galnt1	14423	1.10837	-1.46952	-2.05162	-1.07474	3.60185	-1.33634	1.12942	-1.11248	-3.849	-1.51234	3.80629	4.61979	1.74615	Mus musculus UDP-N-acetyl-alpha-D-galactosamine:polypeptide N-acetylgalactosaminyltransferase 1 (Galnt1), mRNA.		GO:0016021|GO:0016020|GO:0016021|GO:0016020|GO:0016021|GO:0016020|GO:0016021|GO:0016020	GO:0016757|GO:0016740|GO:0030145|GO:0004653|GO:0005529|GO:0005509|GO:0016757|GO:0016740|GO:0030145|GO:0004653|GO:0005529|GO:0005509|GO:0016757|GO:0016740|GO:0030145|GO:0004653|GO:0005529|GO:0005509|GO:0016757|GO:0016740|GO:0030145|GO:0004653|GO:0005529|GO:0005509	chr18	24443314	24443363	GGAAGCCGGTCCCAGCAGTGGCTTCTTCGAAACGTCACCCTTCCAGAAAT	NM_013814.2	NM_013814.2
ILMN_2625681	Galnt1	14423	1.09927	-1.57187	-1.92899	1.09621	3.61169	-1.50033	1.07395	-1.22976	-4.44923	-1.48337	3.85382	4.18618	1.42272	Mus musculus UDP-N-acetyl-alpha-D-galactosamine:polypeptide N-acetylgalactosaminyltransferase 1 (Galnt1), mRNA.		GO:0016021|GO:0016020|GO:0016021|GO:0016020|GO:0016021|GO:0016020|GO:0016021|GO:0016020	GO:0016757|GO:0016740|GO:0030145|GO:0004653|GO:0005529|GO:0005509|GO:0016757|GO:0016740|GO:0030145|GO:0004653|GO:0005529|GO:0005509|GO:0016757|GO:0016740|GO:0030145|GO:0004653|GO:0005529|GO:0005509|GO:0016757|GO:0016740|GO:0030145|GO:0004653|GO:0005529|GO:0005509	chr18	24443301	24443350	TAGAGACTGCACTGGAAGCCGGTCCCAGCAGTGGCTTCTTCGAAACGTCA	NM_013814.2	NM_013814.2
ILMN_1220294	Itgb4bp	16418	1.20812	1.30073	1.08717	-1.81213	-1.94676	-5.16136	1.06585	1.26141	-1.63635	-2.52661	1.16635	-1.50674	-7.81535	Mus musculus integrin beta 4 binding protein (Itgb4bp), mRNA.	GO:0007229|GO:0006412	GO:0005634|GO:0005638|GO:0005882	GO:0043022|GO:0003743	chr2	155511370	155511419	TGCCCAACCCTTCACCTGTGCCATCTCTTGACAATTGTTACTGGAAAGCC	NM_010579.1	NM_010579.1
ILMN_1214179	Ppm1d	53892	1.18695	-1.27702	-1.67217	-2.2507	-1.73726	-2.91639	1.15751	-1.04839	-2.68162	-3.00382	-1.29221	-1.28016	-3.78739	Mus musculus protein phosphatase 1D magnesium-dependent, delta isoform (Ppm1d), mRNA.	GO:0000086|GO:0007049|GO:0006470|GO:0000086|GO:0007049|GO:0006470	GO:0008287|GO:0008287	GO:0004724|GO:0016787|GO:0030145|GO:0004722|GO:0046872|GO:0000287|GO:0004721|GO:0003824|GO:0004724|GO:0016787|GO:0030145|GO:0004722|GO:0046872|GO:0000287|GO:0004721|GO:0003824	chr11	85160262	85160311	CCTTGTCCCACTTACACTATGCAGTATCTCCTAACTTCAGTGCACTCTGC	NM_016910.2	NM_016910.2
ILMN_3133522	Ppm1d	53892	1.24894	-1.45867	-1.93092	-3.00875	-2.22383	-4.50802	1.05792	-1.31639	-4.42182	-4.61003	-1.35362	-1.33994	-4.82858	Mus musculus protein phosphatase 1D magnesium-dependent, delta isoform (Ppm1d), mRNA.	GO:0000086|GO:0007049|GO:0006470|GO:0000086|GO:0007049|GO:0006470	GO:0008287|GO:0008287	GO:0004724|GO:0016787|GO:0030145|GO:0004722|GO:0046872|GO:0000287|GO:0004721|GO:0003824|GO:0004724|GO:0016787|GO:0030145|GO:0004722|GO:0046872|GO:0000287|GO:0004721|GO:0003824	chr11	85160363	85160412	TGTGTTTGCCTCACACACCATTTGTCCCAGACCAGTGGCATTAGGCCATA	NM_016910.2	NM_016910.2
ILMN_2687905	Msi2h		-1.35078	1.16858	-2.72906	-2.17194	-1.51461	-4.69631	1.38247	-1.08955	-7.09862	-3.4438	1.76847	-1.14099	-3.68								GCAAGACTGGGCGAAGTTTCTGAGTGGCCCTTTGTTTAGGTGACGTCCTC		NM_054043
ILMN_2892227	Acsl5	433256	-1.06076	1.1768	1.74428	-1.24653	-1.06129	-3.12157	-1.13789	1.31225	-1.03456	-1.33491	-1.01345	-1.01483	-2.53623	Mus musculus acyl-CoA synthetase long-chain family member 5 (Acsl5), mRNA.	GO:0006629|GO:0006629	GO:0016020|GO:0005777|GO:0005739|GO:0016021|GO:0005743|GO:0016020|GO:0005777|GO:0005739|GO:0016021|GO:0005743		chr19	55368171	55368220	CCAGGAGCAGACCAGTATTGCAAGTTTTTGTCCATGGGGAGAGCTTACGG	NM_027976.2	NM_027976.2
ILMN_2892222	Acsl5	433256	-1.08425	1.20803	1.16607	-1.87276	-1.92684	-4.78745	-1.06358	1.18892	-1.79942	-2.17189	-1.01178	-1.55311	-6.54287	Mus musculus acyl-CoA synthetase long-chain family member 5 (Acsl5), mRNA.	GO:0006629|GO:0006629	GO:0016020|GO:0005777|GO:0005739|GO:0016021|GO:0005743|GO:0016020|GO:0005777|GO:0005739|GO:0016021|GO:0005743		chr19	55370941	55370990	GTCCTGAGTTGGGAACAAAGCACTGTGGGCAAGGTCGATGCAATGCCTGC	NM_027976.2	NM_027976.2
ILMN_2439813	Slc16a10		1.36936	-1.21398	-1.05837	3.21131	7.38504	2.48499	1.27299	1.09168	-1.26363	1.88729	2.21137	4.77272	4.18737								TTCCCACGAGTAAGGGGGAGACTGTCACAGGCAAGCACGTCTGGAAATCC		NM_028247
ILMN_2609984	Becn1		1.28428	-1.14967	-2.44124	-1.7151	1.58884	1.09112	1.11036	-1.14305	-4.60596	-3.75145	1.18012	1.45396	1.16681								AGCAAAGAACCCTGCCATAGTTTTGACTCAGCCCCATGCATCCTTTCCCT		NM_019584
ILMN_2933228	Yipf3	28064	1.14184	-1.11727	-1.59725	-2.04265	1.00876	-2.96986	1.0945	-1.18986	-3.57562	-2.57656	1.11967	-1.10805	-1.68049	Mus musculus Yip1 domain family, member 3 (Yipf3), mRNA.	GO:0030154|GO:0030154|GO:0030154	GO:0016020|GO:0016020|GO:0016020		chr17	46388623	46388672	CTACCGCCAAGGCAATAGCAGTGACTCTGCAGTCACATTGACCCTCTCTG	NM_145353.1	NM_145353.1
ILMN_1222152	Yipf3	28064	1.06605	-1.07281	-1.46898	-1.8513	-1.02089	-2.53238	1.12473	-1.1079	-3.1441	-2.83654	1.20722	-1.06578	-1.83468	Mus musculus Yip1 domain family, member 3 (Yipf3), mRNA.	GO:0030154|GO:0030154|GO:0030154	GO:0016020|GO:0016020|GO:0016020		chr17	46388844	46388893	GCAAGTCTCTGCAGCCAAGTGCAGAATATGGGTCAGCTCTTCTGAGGCCC	NM_145353.1	NM_145353.1
ILMN_2493874	Zdhhc16		1.08626	-1.06288	1.07757	-1.52949	-1.45384	-2.8991	1.01953	1.01934	-1.39254	-1.61781	1.60031	-1.26939	-3.03401								CTATGGCTGCTTGGACAACTGGAAGGTGTTCCTAGGTGTGGACACAGGAA		NM_023740
ILMN_2507400	9330180L10Rik		1.27951	1.04785	-1.2471	-2.09563	-2.26234	-5.45394	1.02949	-1.11322	-1.77242	-2.15321	-2.0478	-1.96943	-4.82073								CGCTGCATAGGACTGTCCATCTGAATGAAGAGTGCACGCTGTTCCCCCGA
ILMN_1256257	G1p2	53606	1.42379	1.19557	2.49363	3.95266	6.94895	7.18493	1.19007	1.35752	1.08433	1.58704	2.87624	4.08814	2.63707	Mus musculus ISG15 ubiquitin-like modifier (Isg15), mRNA.	GO:0006464|GO:0009615|GO:0006955|GO:0006512		GO:0005515				TGCAGTGCTCCAGGACGGTCTTACCCTTTCCAGTCTGGGTCTGGGTCCCA	NM_015783.1	NM_015783.1
ILMN_2813484	Per1	18626	1.74501	1.15967	-1.82634	-1.89928	-2.19403	-2.9303	-1.55116	1.00104	-2.60274	-2.27742	1.92671	1.35097	-3.36477	Mus musculus period homolog 1 (Drosophila) (Per1), mRNA.	GO:0007165|GO:0016481|GO:0007623|GO:0000160|GO:0006355|GO:0048511|GO:0006350|GO:0007165|GO:0016481|GO:0007623|GO:0000160|GO:0006355|GO:0048511|GO:0006350	GO:0005634|GO:0005634	GO:0005515|GO:0004871|GO:0003676|GO:0005515|GO:0004871|GO:0003676	chr11	68925826	68925875	GGGCGGGTCTTCGGTTAAGGTTGCTGACAAGCTGCTGAAGTGGTCTGTCC	NM_011065.2	NM_011065.2
ILMN_2621012	Rbpms2		-1.64723	1.37646	-2.7497	1.03777	1.19879	-5.14598	1.84525	-1.40802	-8.18729	-1.11099	5.89978	1.90862	-8.21461								GCAAATGTGTGTATGGTTTGTTCCCAAACTGTCGCCGTAGCAACAGGTCT	NM_028030.2	NM_028030.2
ILMN_1232900	2310001H12Rik		1.28797	-1.28028	-3.50181	-2.72178	-5.06445	-5.65888	1.11083	1.04959	-3.90093	-3.30217	-3.40303	-2.22714	-4.40773								CTTGGCCCATGACAAGTGGCAGTAGTAGGGAGTGTGGCCTTTCTGGCATA	NM_145563.1	NM_145563.1
ILMN_2940195	Mgst1	56615	-1.20275	1.00351	-1.30068	-1.15832	-1.77105	-5.98605	-1.33653	1.53177	-2.25488	1.07603	2.00776	1.274	-4.4128	Mus musculus microsomal glutathione S-transferase 1 (Mgst1), mRNA.	GO:0006749|GO:0006749	GO:0005792|GO:0005743|GO:0005783|GO:0005739|GO:0005792|GO:0005743|GO:0005783|GO:0005739	GO:0004364|GO:0016740|GO:0004364|GO:0016740	chr6	138120455	138120504	CCACACCATTGCTTACTTGACTCCCCTTCCTCAGCCAAACAGGGGCTTGG	NM_019946.3	NM_019946.3
ILMN_2503318	Vdp	56041	1.10542	1.01861	-1.22284	-1.72071	1.16157	-2.28045	-1.08989	1.06119	-1.80951	-1.77152	1.69844	1.59264	-3.41757	Mus musculus vesicle docking protein (Vdp), mRNA.	GO:0006886|GO:0006810|GO:0015031	GO:0016020|GO:0048471|GO:0005829|GO:0005737|GO:0005792	GO:0008565|GO:0005488|GO:0005515	chr5	92566975	92567024	GTATGTCATCCCCTCAAACCCCCACTGTGCCTCCCGAGATCAGGATGGGA	NM_019490.1	NM_019490.1
ILMN_2679937	Pbxip1		1.11867	-1.36655	-2.65971	-2.25897	-2.58509	-9.86057	-1.16564	-1.32765	-3.09138	-1.91616	-1.11226	-1.55765	-9.86214								CAGGCGACGATGATGAAGTGGATGACTTTGAGGACTTTGTCTTCGGCCAC		NM_146131
ILMN_3151840	Ppm1m	67905	1.03912	-1.10366	-1.26036	-1.92267	-3.72032	-9.48986	-1.01846	-1.23822	-1.98045	-1.79592	-1.59289	-1.67982	-10.0655	Mus musculus protein phosphatase 1M (Ppm1m), transcript variant 1, mRNA.	GO:0006470|GO:0006470	GO:0008287|GO:0005634|GO:0008287|GO:0005634	GO:0003824|GO:0004721|GO:0000287|GO:0046872|GO:0004722|GO:0030145|GO:0008420|GO:0016787|GO:0003824|GO:0004721|GO:0000287|GO:0046872|GO:0004722|GO:0030145|GO:0008420|GO:0016787	chr9	106053292	106053341	CTGTTCAAAGCCACAGCCCAATGCTTACCAGGTCCCACCTTCTGCAATGG	NM_026447.2	NM_026447.2
ILMN_2627566	Capn5		1.00471	-1.2178	-2.09742	-1.1483	2.08379	-2.45938	-1.06246	-1.29377	-4.78571	-1.37166	5.04004	2.6291	-2.72922								GCACCCAGGAGGCCTTGTAGTCTTCCAATTGCAGGAGATCAGCCCTACAG	NM_007602.2	NM_007602.2
ILMN_1218494	C530015M04Rik		-1.07919	-1.35001	-3.64415	-3.22559	-2.66917	-7.84869	1.16345	-1.11183	-3.89198	-2.67182	-1.16173	-1.17358	-4.77834								GCAACTACAAACATGCAGGTGACTGAGGGACAGCATTCATGGTGACTTTG		AK082943
ILMN_1239729	Kif1b		1.08326	1.04778	-2.6492	-2.27603	-2.28633	-2.2912	-1.1687	-1.23825	-2.48874	-2.14578	1.12562	-1.56596	-2.48874								ATCTAACTGTGTATGGTAACCTTGCATCACAGAACTGCTAGTGAACGAGG	NM_207682.1	NM_207682.1
ILMN_2670778	Kif1b		1.01439	1.00771	-2.16363	-2.83752	-2.92103	-4.48981	-1.10718	-1.0319	-3.20956	-2.45444	1.09785	-1.45345	-3.8074								GAGTGGCGTCTCCTGTCACCATCCCCATGCTATAACAGAATCCATGAAGC	NM_207682.1	NM_207682.1
ILMN_1239448	Manbal		1.19583	1.00824	-1.38757	-1.74339	-2.75075	-7.51078	-1.08908	-1.37242	-3.47771	-3.50456	1.65224	-1.48549	-10.7472								GCCTTTGACTTCAACCAGTCCTCCCCACATCTCGTATTCCCTGACCAGTG	XM_130628.2	XM_130628.2
ILMN_3161878	Bid	12122	-1.05212	1.05246	-2.54886	-2.99488	-4.46095	-9.04262	1.33749	-1.02269	-6.96608	-3.96392	-2.8688	-4.42509	-10.6326	Mus musculus BH3 interacting domain death agonist (Bid), mRNA.	GO:0043065|GO:0006915	GO:0005737	GO:0005515	chr6	120843363	120843412	TGTGCTGAACTTTGCTTAAAGCTGGGATCGTCAGCACGAGCCGCCACAGC	NM_007544.3	NM_007544.3
ILMN_1256645	Zfpn1a1		1.12797	1.10498	1.13212	-1.97039	-2.08541	-6.73893	1.17059	1.15791	-1.73203	-2.24545	-2.50783	-1.98608	-8.04137								GTACAGCCACCCAAACCCAGGAAGCTCATGTGCATCTGGTGCTATGGCAC		NM_009578
ILMN_3001598	Ptpn11	19247	-1.20962	1.07316	-2.174	-1.64016	-1.10652	-6.21749	1.34272	-1.10148	-4.80479	-1.72827	3.75864	1.5556	-5.98663	Mus musculus protein tyrosine phosphatase, non-receptor type 11 (Ptpn11), mRNA.	GO:0000077|GO:0007242|GO:0048011|GO:0046825|GO:0006470|GO:0007409|GO:0000077|GO:0007242|GO:0048011|GO:0046825|GO:0006470|GO:0007409|GO:0000077|GO:0007242|GO:0048011|GO:0046825|GO:0006470|GO:0007409|GO:0000077|GO:0007242|GO:0048011|GO:0046825|GO:0006470|GO:0007409	GO:0005624|GO:0001725|GO:0030054|GO:0005624|GO:0001725|GO:0030054|GO:0005624|GO:0001725|GO:0030054|GO:0005624|GO:0001725|GO:0030054	GO:0016787|GO:0004725|GO:0004872|GO:0004721|GO:0005515|GO:0016787|GO:0004725|GO:0004872|GO:0004721|GO:0005515|GO:0016787|GO:0004725|GO:0004872|GO:0004721|GO:0005515|GO:0016787|GO:0004725|GO:0004872|GO:0004721|GO:0005515	chr5	121580706	121580755	CAAGAGACGCACTCAGCTGACTTTTTGCCCACGCATATCATGTAGTCTGG	NM_011202.2	NM_011202.2
ILMN_2743723	Ptpn11	19247	-1.53046	-1.00583	-1.81227	-1.11226	-1.05595	-3.45156	1.32903	1.12223	-2.55726	-1.11143	5.84892	2.50176	-3.81122	Mus musculus protein tyrosine phosphatase, non-receptor type 11 (Ptpn11), mRNA.	GO:0000077|GO:0007242|GO:0048011|GO:0046825|GO:0006470|GO:0007409|GO:0000077|GO:0007242|GO:0048011|GO:0046825|GO:0006470|GO:0007409|GO:0000077|GO:0007242|GO:0048011|GO:0046825|GO:0006470|GO:0007409|GO:0000077|GO:0007242|GO:0048011|GO:0046825|GO:0006470|GO:0007409	GO:0005624|GO:0001725|GO:0030054|GO:0005624|GO:0001725|GO:0030054|GO:0005624|GO:0001725|GO:0030054|GO:0005624|GO:0001725|GO:0030054	GO:0016787|GO:0004725|GO:0004872|GO:0004721|GO:0005515|GO:0016787|GO:0004725|GO:0004872|GO:0004721|GO:0005515|GO:0016787|GO:0004725|GO:0004872|GO:0004721|GO:0005515|GO:0016787|GO:0004725|GO:0004872|GO:0004721|GO:0005515	chr5	121581256	121581305	CGCTCGGGAAGGAAGCACAGGCAGAAGTGTGGGCTCGTTCTACATTGTCC	NM_011202.2	NM_011202.2
ILMN_2695217	2810485I05Rik		1.15335	-1.35372	-1.5621	-2.25162	-2.36385	-8.90522	1.14114	-1.07964	-2.90699	-2.14826	-1.22217	-1.46618	-11.313								CCAGAGGTACTATGGTGTGCTGTATTGTGCTTTTAGCCTGTTTGCTGCAG	NM_176836.2	NM_176836.2
ILMN_1252832	2610312B22Rik		1.23255	-1.06686	-2.3757	-1.54234	2.04773	-1.30919	1.01251	-1.12167	-4.44154	-2.17633	1.66366	1.36375	1.24545								GAGTGGTGTCCTTTCCTTTGTATTTATATGTTTTAGAGACTGCCTGAAAG		NM_026934
ILMN_3122383	Otud7b	229603	-1.09201	-1.10263	-4.1466	-4.93672	-2.6157	-8.24705	1.74811	-1.16248	-9.59229	-3.27915	1.01076	-2.09315	-6.60105	Mus musculus OTU domain containing 7B (Otud7b), transcript variant 1, mRNA.	GO:0016579|GO:0016579	GO:0005737|GO:0005737	GO:0008270|GO:0004221|GO:0003677|GO:0008270|GO:0004221|GO:0003677	chr3	95964538	95964587	CCTGTTAACCTAATCCTCAACTGCAGCCCCTTTGTGCTTCTGGTTAGGCG	NM_001025613.1	NM_001025613.1
ILMN_2537626	LOC384206		-1.0596	1.32733	1.46299	-1.15954	-1.66479	-4.75427	-1.02431	1.28155	-1.28731	-1.67961	1.344	-1.40198	-6.72491								CTGTCACTGCTGTCGTTGGCCAGACTTCCTATCCTTTTGACACGGTTCGC	XM_357488.1	XM_357488.1
ILMN_2491182	A130010C12Rik		1.25378	1.02064	-1.59988	-2.02962	-1.3922	-2.16025	1.20553	1.19607	-2.81836	-1.82283	1.00169	-1.13344	-1.74594								GCCTGCCGTTGGTTGCTTGGCTAAATTTGATCACCTGCTAGACGTGTTTG
ILMN_1220846	AI842788	240514	-1.12807	-1.03185	-2.42371	-3.20368	-3.55883	-6.69827	-1.12144	-1.4093	-3.05108	-4.33971	-2.69133	-3.61617	-6.58484	Mus musculus coiled-coil domain containing 85B (Ccdc85b), mRNA.				chr19	5456712	5456761	TGCCTGGATTGCTCCCTGAGCTCGGGGAATGCTGTGGACCTCCAGACCTG	NM_198616.1	NM_198616.1
ILMN_1229913	Fundc1	72018	1.0843	-1.16684	-2.14656	-2.98138	-4.18319	-5.83335	1.15042	-1.10779	-5.00141	-3.42188	-1.96037	-2.73334	-9.47361	Mus musculus FUN14 domain containing 1 (Fundc1), mRNA.			GO:0003674|GO:0003674|GO:0003674	chrX	16713851	16713900	GGCCAGTTTACTTGTTTCTCTGGGCCAGCCTCACACTTGTTCCGAGCATC	NM_028058.1	NM_028058.1
ILMN_3145415	Cstf3	228410	1.18009	-1.08017	-1.36862	-2.03582	-1.85728	-8.13699	1.25852	1.0132	-2.79104	-2.3361	1.20159	-1.01013	-7.06161	Mus musculus cleavage stimulation factor, 3' pre-RNA, subunit 3 (Cstf3), transcript variant 2, mRNA.	GO:0006397|GO:0006396	GO:0005622|GO:0005634	GO:0005488|GO:0003674	chr2	104409950	104409999	CACGGAAGACTTACGAACGCCTTGTTGCCCAGTTCCCCAGTTCTGGCAGA	NM_177253.1	NM_177253.1
ILMN_1214811	Psen1		1.03997	1.01973	1.16222	-1.59309	-2.54955	-3.86233	-1.04775	1.24014	-1.61017	-1.34027	1.31424	-1.04621	-4.15436								TCACCTTCGGGCTCGTGTTCTACTTCGCCACGGATTACCTTGTGCAGCCC	NM_008943.1	NM_008943.1
ILMN_2751304	Ell		1.12019	-1.14645	-2.38878	-2.55003	-2.18562	-5.83416	-1.05803	-1.38766	-5.06592	-3.05876	1.09419	-1.41052	-8.06734								CAGAGAGGCGGTGCCTCCAGGTCCTTTCTTAGAGTTTGTCTTCTGTACAC	NM_007924.1	NM_007924.1
ILMN_2638778	3300001P08Rik	67684	-1.0069	-1.20396	-1.2761	-2.29233	-6.12181	-31.8605	1.04305	-1.15025	-2.78472	-2.95454	-1.66706	-2.31092	-10.3685	Mus musculus RIKEN cDNA 3300001P08 gene (3300001P08Rik), mRNA.			GO:0003677|GO:0003677|GO:0003677	chr11	94159137	94159186	GTGTGTGGAGCCTTTTTGATAGTAGGAGACGCCCAGTCCCGAGTAGATGA	NM_026313.1	NM_026313.1
ILMN_2798797	3300001P08Rik	67684	1.11119	-1.0825	-1.40098	-3.19688	-2.8087	-8.33768	1.01471	1.00762	-3.024	-3.4188	-1.63402	-2.32083	-10.6666	Mus musculus RIKEN cDNA 3300001P08 gene (3300001P08Rik), mRNA.			GO:0003677|GO:0003677|GO:0003677	chr11	94152567	94152616	GTGGCTTGCTCAGTGTTTACTTGCAAGTTTTCAGTCTTGGACTTTGAAGC	NM_026313.1	NM_026313.1
ILMN_2727004	3300001P08Rik	67684	1.09114	-1.14915	-1.48059	-2.92343	-2.89917	-10.8805	1.1532	1.09686	-2.6614	-3.77385	-1.63207	-2.02689	-8.67413	Mus musculus RIKEN cDNA 3300001P08 gene (3300001P08Rik), mRNA.			GO:0003677|GO:0003677|GO:0003677	chr11	94152547	94152596	TGCAAGTTTTCAGTCTTGGACTTTGAAGCCAGGATTCCACGTTAGTGCTC	NM_026313.1	NM_026313.1
ILMN_2469689	Ubl5								1.10081	-1.09638	-3.51266	-2.49727	1.07923	1.20022	-1.24513								GGGGTTCCTCGCTCGAGCTACGAGTTGTGTCGTCGATAGGTTCGAGGATA	NM_025401.1	NM_025401.1
ILMN_2743244	Cd86	12524	-1.03351	-1.15108	-3.08634	-3.67403	-4.23629	-6.38337	-1.2925	1.20893	-3.58236	-4.58261	-2.08473	-1.82737	-5.63439	Mus musculus CD86 antigen (Cd86), mRNA.	GO:0006952|GO:0006952|GO:0006952	GO:0016020|GO:0009897|GO:0016020|GO:0009897|GO:0016020|GO:0009897	GO:0004872|GO:0004872|GO:0004872	chr16	36604036	36604085	CGCTGGCAGGGCTCATGCTTGTAATGTGTCCATCTTGATTCACCCTGTGC	NM_019388.2	NM_019388.2
ILMN_2698958	Arpc2		-1.01159	1.56041	-1.17071	-1.77149	-1.50825	-8.41458	1.31458	1.16928	-2.55258	-1.77277	1.98765	-1.00548	-6.08962								GGTTCCATTTTGTACGAGTTTGGCAAATAACCTGCAGAAACGAGCTGTGC	XM_129773.5	XM_129773.5
ILMN_1218311	2410018C17Rik	74504	1.05667	-1.24829	-1.66948	-2.87544	-2.75589	-6.5631	1.06506	-1.12662	-3.49101	-3.39541	1.04893	-1.55434	-9.58994	Mus musculus RIKEN cDNA 2410018C17 gene (2410018C17Rik), mRNA.		GO:0005634		chr5	33943157	33943206	CAGGATGACTGTGGTTGCTGTCTGTCACCTTGGTGCCTGACCAGTGGAAA	NM_178390.2	NM_178390.2
ILMN_1221126	Sumo2		-1.1601	1.24376	2.04174	-1.03847	-1.96905	-7.03754	1.01318	1.27065	-1.15811	-1.55228	-1.24864	-1.61385	-6.41922								CAGATTCCGGTTTGATGGGCAGCCAATCAACGAAACAGACACACCTGCAC		NM_133354
ILMN_2875812	Cops7a	26894	1.04835	-1.10708	-1.09755	-3.33472	-2.93804	-3.8302	-1.00906	-1.0589	-2.34985	-2.8468	-1.40828	-2.32976	-3.18154	Mus musculus COP9 (constitutive photomorphogenic) homolog, subunit 7a (Arabidopsis thaliana) (Cops7a), mRNA.		GO:0005634|GO:0008180|GO:0005634|GO:0008180|GO:0005634|GO:0008180	GO:0003674|GO:0003674|GO:0003674	chr6	124909117	124909166	CATTCCAGCCTTAGAGTTCTGGAGCCAGTCTGCTACCCTGGGAGTCGCTG	NM_012003.1	NM_012003.1
ILMN_2717199	Sdf2	20316	-1.0835	-1.11234	-1.22093	-1.54013	-2.71165	-9.86276	-1.00211	-1.01743	-2.80399	-2.48475	-1.23217	-2.06176	-10.7472	Mus musculus stromal cell derived factor 2 (Sdf2), mRNA.		GO:0016020|GO:0016020		chr11	78064635	78064684	GCCCATCCGTCTGACACACATCAACACAGGTCGAAACCTGCACAGCCACC	NM_009143.2	NM_009143.2
ILMN_2791326	Sdf2	20316	-1.01041	1.05229	-1.2521	-1.71571	-2.45277	-7.86098	1.06341	-1.12646	-3.01591	-2.68879	-1.33937	-2.07669	-11.5963	Mus musculus stromal cell derived factor 2 (Sdf2), mRNA.		GO:0016020|GO:0016020		chr11	78068589	78068638	CATGAAGCCCAGTGAGTTGCTGAGGGCAGAGGTCCATCATGCAGAGCTGT	NM_009143.2	NM_009143.2
ILMN_2829330	Hexb	15212	1.11769	-1.42951	-2.93452	-3.80366	-2.16163	-10.2946	1.04376	-1.09297	-4.07197	-3.04098	-1.77641	-1.99383	-7.14025	Mus musculus hexosaminidase B (Hexb), mRNA.	GO:0001501|GO:0006874|GO:0019953|GO:0006687|GO:0008152|GO:0050885|GO:0030203|GO:0008654|GO:0007040|GO:0019915|GO:0050905|GO:0007626|GO:0007341|GO:0006689|GO:0044267|GO:0005975|GO:0007338|GO:0042552|GO:0001501|GO:0006874|GO:0019953|GO:0006687|GO:0008152|GO:0050885|GO:0030203|GO:0008654|GO:0007040|GO:0019915|GO:0050905|GO:0007626|GO:0007341|GO:0006689|GO:0044267|GO:0005975|GO:0007338|GO:0042552	GO:0005764|GO:0016020|GO:0001669|GO:0005764|GO:0016020|GO:0001669	GO:0016787|GO:0046982|GO:0004563|GO:0042803|GO:0016798|GO:0016787|GO:0046982|GO:0004563|GO:0042803|GO:0016798	chr13	97946436	97946485	TAGAAGTGACAGACGTCTACAGCATTCCAGCTATGATCATGTTGATTCTG	NM_010422.1	NM_010422.1
ILMN_2775512	Ei24		1.12959	1.03155	-1.18839	-1.30091	1.15586	-2.4478	-1.18144	-1.02023	-2.24423	-1.94124	1.74522	5.33022	-1.94936								AAGGGGCATTCCAGTTGCTCCAGTCACTCCCTCTATAGCCATCACTGTCT		NM_007915
ILMN_1255611	2610024M03Rik		1.04657	1.20495	-2.85578	-1.67607	-1.695	-3.19838	1.33443	1.02163	-4.3668	-1.44052	1.48872	-1.2766	-4.20719								CGTGGGAAAGCCCCTCACTGGTCCGCAGGTTCTGGTTACAGAAAAGTAAA
ILMN_2591502	A130052D22		1.07031	1.17704	1.11715	-1.57975	-1.57686	-2.76789	1.134	1.19807	-1.79511	-1.62774	-1.29035	-1.06028	-2.4645								GGTGTGTTTCTTCCTCGTACATAGACTGGAGTTGCTGGTGAAGCGCCATG	NM_183306.1	NM_183306.1
ILMN_1217102	Tpcn1	252972	1.17962	-1.3602	-2.86977	1.0213	2.03106	-1.35488	1.37665	-1.18162	-3.86792	-1.5167	4.64902	3.06353	-1.37484	Mus musculus two pore channel 1 (Tpcn1), mRNA.	GO:0006811|GO:0006810|GO:0006811|GO:0006810|GO:0006811|GO:0006810	GO:0016021|GO:0016020|GO:0016021|GO:0016020|GO:0016021|GO:0016020	GO:0003674|GO:0005216|GO:0003674|GO:0005216|GO:0003674|GO:0005216	chr5	121038569	121038618	CCACACCGTGCAGACAATCATTTTGTATGGGTTAAGAGCCACGTCGTCGG	NM_145853.2	NM_145853.2
ILMN_1254452	A430093F15Rik		1.12609	-1.14572	3.38113	1.99542	1.0254	-1.65978															CCGGCATACGTTCAGAGCATGAAACTTGACCCTGATTGCATCCTGTTACT		NM_207529
ILMN_2874128	2600009E05Rik	77006	1.0857	-1.11059	-1.74046	-1.93885	-1.87342	-6.74003	-1.0141	-1.1072	-3.33753	-2.51474	2.13407	1.13605	-6.86538	Mus musculus RIKEN cDNA 2600009E05 gene (2600009E05Rik), mRNA. XM_925578 XM_925581 XM_925583 XM_994018 XM_994040 XM_994059 XM_994077							CAGCCTGACTCCAGTCCTTCCTTGAGTGTATCCTGTGGCCTACATGTGTC	NM_029832.1	NM_029832.1
ILMN_2498539	1700054E11Rik		1.20672	-1.02456	-1.90813	-1.07396	4.14524	1.44563	1.07181	-1.26493	-2.62512	-2.43447	5.19242	4.53932	2.97759								CGTCCAGCTTTGTCCAGTAGGCTGCAGTGTCTGCTCAATGCCGGGTGTAA
ILMN_1226195	Bag3		-1.18657	1.01179	-1.46216	-1.29239	-1.11573	-3.56466	1.0625	-1.00964	-3.40855	-1.98785	1.76429	1.61698	-3.94641								GCCGTGGCTGTGGGCTATCTTCCTGTTAGCCTTGGACTGAAGGGGTTTTA	NM_013863.3	NM_013863.3
ILMN_2724191	Ard1		1.05301	1.09577	1.16929	-1.9926	-1.87204	-6.13061	1.06568	1.1318	-1.60245	-2.67261	-1.19554	-1.42177	-6.86473								CAACCTTGCCCCATGTGCTTTTACAATAAATGTCACCCAGTGGCCTTGGG	NM_019870.1	NM_019870.1
ILMN_2744280	Ard1		-1.03007	1.2353	1.70673	-1.41448	-2.24453	-4.82507	-1.05502	1.05256	-1.15371	-1.84751	-1.04669	-1.10393	-6.58854								GAACATGCAGCACTGCAACCTTCTCTGCCTGCCGGAGAACTACCAGATGA	NM_019870.1	NM_019870.1
ILMN_2752552	Sod1	20655	1.02005	-1.0776	-1.15901	1.20025	2.61975	-1.52407	1.16482	-1.15283	-3.04795	-1.41817	4.06309	2.83882	-1.10943	Mus musculus superoxide dismutase 1, soluble (Sod1), mRNA.	GO:0019430|GO:0006309|GO:0006979|GO:0006801|GO:0042554	GO:0005739|GO:0005737	GO:0004785|GO:0004784|GO:0016491|GO:0005507|GO:0008270|GO:0046872|GO:0016209	chr16	90225428	90225477	CGGTGTGGCCAATGTGTCCATTGAAGATCGTGTGATCTCACTCTCAGGAG	NM_011434.1	NM_011434.1
ILMN_1246758	4632413K17Rik	216440	-1.05282	1.02492	-1.64445	-2.01774	-2.10908	-10.2318	1.10779	-1.02428	-2.81551	-2.66814	1.40673	-1.47119	-7.68158	Mus musculus amplified in osteosarcoma (Os9), mRNA.				chr10	126532795	126532844	CCCAGACTATCTCTTGTCACTGAGGGGATGGGAGACCTTTCATATCACCT	NM_177614.2	NM_177614.2
ILMN_3125363	Frda	14297	1.08324	1.17916	1.18487	-1.62169	1.31961	-4.0127	1.07584	1.05142	-1.72136	-2.16026	1.75543	2.62934	-4.2211	Mus musculus frataxin (Fxn), mRNA.	GO:0006879|GO:0006879|GO:0006879	GO:0005739|GO:0005739|GO:0005739		chr19	24329082	24329131	CTGGACCGGGAAGAACTGGGTGTACTCTCATGACGGCGTGTCTCTGCATG	NM_008044.1	NM_008044.1
ILMN_2499747	Trim27		-1.00515	-1.04523	1.01682	-2.45495	-2.2044	-4.90359	1.02256	-1.01556	-1.76299	-1.71835	-1.91463	-2.00581	-4.58464								TGGACCATAGGTGTCTGTGAAGACTCGGTGTGCAGAAAAGGTGGGGTGAC		NM_009054
ILMN_2773037	H2-Oa		1.11655	-1.31265	-5.87165	-3.32723	-2.82062	-11.2138	1.16527	-1.47391	-8.07972	-5.06662	-3.38299	-1.6965	-26.6463								TTCTGGAAGCTTCTGCGTGCTCAGCGGCAGCCTGTGACAGTGTTGACCTC		NM_008206
ILMN_2958076	1110001J03Rik	66117	-1.03602	-1.0085	-1.24352	-3.02936	-1.02634	-5.1936	1.0239	1.16972	-2.83549	-3.41411	1.29685	1.49763	-5.76813	Mus musculus RIKEN cDNA 1110001J03 gene (1110001J03Rik), mRNA.				chr6	38468947	38468996	TGGAGGGAAGGGCTGGGAGCCGTGATGCAGAGAGTCCTCAGATGTTCCTT	NM_025363.2	NM_025363.2
ILMN_2874414	Usp19	71472	1.1198	-1.19637	1.09857	-1.57226	2.03609	-1.60173	-1.02286	-1.374	-1.57308	-1.53459	2.64859	2.16245	-1.79093	Mus musculus ubiquitin specific peptidase 19 (Usp19), mRNA.			GO:0008270|GO:0008233	chr9	108403682	108403731	CCGTGGCGGCTTTGGTGGCCCTTGTGCTCAACGTATTCTATCCTCTGGTA	NM_027804.2	NM_027804.2
ILMN_2773422	2410001H17Rik		1.13717	-1.06548	-1.77221	-1.15319	3.47762	-1.36208	1.02501	-1.18328	-4.12564	-2.72799	2.96143	4.15195	1.05957								CCCCTGGGACCCTCACAACCACCAGGCCCCTTTGAATTTGCTCAGGAAGT		NM_025889
ILMN_2974460	Rhobtb2	246710	1.21137	-1.22592	-1.17005	-1.6155	-1.74031	-2.52871	1.45047	-1.10541	-1.41232	-1.78607	-1.65233	-1.19897	-2.74415	Mus musculus Rho-related BTB domain containing 2 (Rhobtb2), mRNA.	GO:0007264|GO:0007264|GO:0007264|GO:0007264	GO:0005622|GO:0016020|GO:0005622|GO:0016020|GO:0005622|GO:0016020|GO:0005622|GO:0016020	GO:0005515|GO:0000166|GO:0005525|GO:0005515|GO:0000166|GO:0005525|GO:0005515|GO:0000166|GO:0005525|GO:0005515|GO:0000166|GO:0005525	chr14	68520130	68520179	CTTAGAGGATGGGGGTAAAAACACAAACCCACAACCCCTCTCCACACACC	NM_153514.3	NM_153514.3
ILMN_3160697	Angel2	52477	1.11066	-1.22509	-1.77361	-2.58552	-2.47339	-10.5898	1.09097	-1.1852	-3.3087	-2.44735	-1.11921	-1.57605	-11.7071	Mus musculus angel homolog 2 (Drosophila) (Angel2), mRNA.			GO:0004527|GO:0004519	chr1	192769298	192769347	CATGCTGCCTTTTCTGGAGACCCAGTTTCATTGGGAGAAGCCTGTGCGTG	NM_021421.3	NM_021421.3
ILMN_1244600	2810407C02Rik		-1.90285	-1.41264	-1.13398	1.46703	4.41639	1.42785	-1.13416	-1.08691	-2.2223	-1.34049	2.99468	4.11007	-1.00206								AGTACATGCGGGTTATCAGCCAGCGGTATCCAGACATCCGCATTGAAGGC		XM_283848
ILMN_2790486	Atp5f1	11950	-1.17471	1.17479	1.56399	1.36576	2.76139	-2.77461	-1.07727	1.13178	-1.19318	-1.08996	2.78645	3.69605	-2.61853	Mus musculus ATP synthase, H+ transporting, mitochondrial F0 complex, subunit b, isoform 1 (Atp5f1), mRNA.	GO:0015992|GO:0015986|GO:0006810|GO:0006811	GO:0016469|GO:0005743|GO:0045263|GO:0005739	GO:0046961|GO:0015078|GO:0046933	chr3	106084080	106086949	GTGTCTGAAGAACGCGGCCGCCCTAGGTCCAGGGGTATTACAGGCAACAA	NM_009725.2	NM_009725.2
ILMN_2838317	Pqlc3	217430	-1.22284	-1.33028	-1.13125	-1.49155	1.09866	-4.94869	-1.1055	-1.11056	-2.07681	-1.58405	2.02829	2.20788	-1.97137	Mus musculus PQ loop repeat containing (Pqlc3), mRNA.		GO:0016020|GO:0016021|GO:0016020|GO:0016021|GO:0016020|GO:0016021|GO:0016020|GO:0016021		chr12	16995838	16995887	CCAAGCAGTCGTCCAACACAGTGTGCCTTACTAAACAGAGCCCCATCTGT	NM_172574.1	NM_172574.1
ILMN_2730701	Pqlc3	217430							-1.17658	1.05875	-1.42716	-1.16644	3.32051	4.57121	-1.92468	Mus musculus PQ loop repeat containing (Pqlc3), mRNA.		GO:0016020|GO:0016021|GO:0016020|GO:0016021|GO:0016020|GO:0016021|GO:0016020|GO:0016021		chr12	17000267	17000316	CAAGATTCAGGAGCTGTGAGCGCACTGACCTGGGGCCTTTCTGCCTACAC	NM_172574.1	NM_172574.1
ILMN_2640239	Pqlc3	217430	-1.41969	-1.03386	1.34715	1.1646	1.88303	-3.13922	-1.20134	1.06942	-1.21648	1.06258	3.17988	3.73496	-1.62014	Mus musculus PQ loop repeat containing (Pqlc3), mRNA.		GO:0016020|GO:0016021|GO:0016020|GO:0016021|GO:0016020|GO:0016021|GO:0016020|GO:0016021		chr12	16999121	17000303	CTGTGAGCGCACTGACCTGGGGCCTTTCTGCCTACACCTGTGCAACAAGA	NM_172574.1	NM_172574.1
ILMN_1256673	Uqcrc1	22273	1.14764	1.18038	1.06031	-1.25337	1.80068	-4.77022	1.03141	1.07222	-1.8077	-1.73767	2.93535	2.77221	-5.38131	Mus musculus ubiquinol-cytochrome c reductase core protein 1 (Uqcrc1), mRNA.	GO:0006810|GO:0006118	GO:0005746|GO:0016020|GO:0005739|GO:0005743	GO:0016491|GO:0008121|GO:0004222	chr9	108838680	108838729	GATCCGCAGTGGCATGTTCTGGCTGCGCTTCTAGGCAGGAAGTCTGCACA	NM_025407.2	NM_025407.2
ILMN_1223346	Serf2		-1.04255	-1.0481	-2.27232	-2.29184	1.01337	-3.92767	1.13425	-1.15804	-6.09075	-4.56354	-1.20507	-1.23523	-2.30102								GTTACCCCTTCCCAGTGTTTTTTATTCCTGTGGGGCACACCCCAAAGTAT	NM_011354.1	NM_011354.1
ILMN_2683316	Ctsb		1.21486	-1.19867	-3.41574	-1.83606	2.49674	1.05055	-1.05686	-1.05964	-6.61613	-3.11338	1.53105	1.52164	1.06724								GGTCATGGTTTGCTGTGTGACCGACAGATAACCACAATGAAACTAGTCTG	NM_007798.1	NM_007798.1
ILMN_2511953	Tnfaip8	106869	-1.0282	-1.20747	-2.53693	-3.69023	-3.1705	-9.71301	-1.02789	-1.17801	-4.00827	-3.77442	-1.00214	-2.2506	-5.44016	Mus musculus tumor necrosis factor, alpha-induced protein 8 (Tnfaip8), mRNA.				chr18	50213179	50213228	GCAGTGTCCATTGCAAGAGTGTGTTTTTGAAGCTGACTTCTACCTTTTAG	NM_134131.1	NM_134131.1
ILMN_2543456	D2Bwg1335e		-1.04351	1.27401	-1.53977	-1.60324	-1.94627	-4.85235	1.15399	-1.07265	-3.05429	-2.17809	1.78274	-1.40629	-6.05446								TACGCCGAGTGTCTGGTGACGGTGCCCTGGAACTGATTCTGGAGGCTGCT		AK004089
ILMN_2588391	Pla2g12a	66350	1.45594	-1.81938	-1.98968	2.45155	17.765	5.30895	-1.03049	-1.39628	-3.85208	1.22415	3.54906	7.40227	4.01967	Mus musculus phospholipase A2, group XIIA (Pla2g12a), transcript variant 2, mRNA.	GO:0016042|GO:0006644	GO:0005576|GO:0005794|GO:0005783|GO:0005622	GO:0004623|GO:0016787|GO:0046872|GO:0005509	chr3	129584134	129584183	TCCTGGGAAGTACTGGGAGCCATTTGCCTTTCCTGTAGGCTGTTCCGGGA	NM_183423.1	NM_183423.1
ILMN_1213055	9030612K14Rik		1.12285	1.05841	-1.44445	-2.35045	-2.60367	-5.02684	1.14463	-1.05047	-3.37579	-3.18058	-2.04187	-1.64876	-4.72166								TCCCTAGGGTCACACCAGCTCACCTGCAGCTTGTTGCCTTTCTGTGCCGT	XM_148116.1	XM_148116.1
ILMN_1220975	Ptpn8	19260	1.30277	-1.03143	1.17122	-1.835	-3.18333	-7.27884	-1.14236	-1.08425	-1.90769	-2.14992	1.24938	-1.94987	-13.4377	Mus musculus protein tyrosine phosphatase, non-receptor type 22 (lymphoid) (Ptpn22), mRNA.	GO:0006470|GO:0050852|GO:0006470|GO:0050852		GO:0004872|GO:0016787|GO:0004721|GO:0004725|GO:0004872|GO:0016787|GO:0004721|GO:0004725	chr3	103713318	103713367	CCTCACCAAGCAAGCCTACAGAACGTGTTCAGCCAAAAAATTCCAGCTCC	NM_008979.1	NM_008979.1
ILMN_2898406	Ndufa6	67130	-1.07799	-1.21724	-1.37329	-1.36973	1.29888	-3.18012	-1.05043	-1.05348	-2.44407	-1.84237	2.35119	1.7996	-1.75652	Mus musculus NADH dehydrogenase (ubiquinone) 1 alpha subcomplex, 6 (B14) (Ndufa6), mRNA.		GO:0005739	GO:0008137	chr15	82181515	82184550	AGCTCTACCGCGCTTGGTATCGGGAGGTGCCGAACACCGTGCACTTAATG	NM_025987.1	NM_025987.1
ILMN_2683283	3830406C13Rik		1.08328	-1.12522	-1.14683	-1.84701	-2.27961	-3.44923	-1.01753	-1.00161	-1.4193	-1.75588	-1.317	1.1571	-2.4409					chr14	13135335	13135384	CAGGAACACGAGGAAGGGCTCTTTTTAAACATCCAGTCTCCCAGCATATG	NM_178141.1	NM_178141.1
ILMN_2701501	Ncaph2	52683	1.09197	-1.07266	1.01041	-2.62864	-2.73516	-3.41858	-1.09395	1.12894	-2.65358	-3.09884	1.24649	-1.84102	-4.19983	Mus musculus non-SMC condensin II complex, subunit H2 (Ncaph2), mRNA.				chr15	89200438	89200487	CTTTAACCAGGGAGTCTCAGCCTCATGACCCCAACCTCTGGAGAACCCAC	NM_025795.2	NM_025795.2
ILMN_1251483	LOC218473		1.16819	1.21287	1.48473	1.10202	1.42199	-4.01759	1.00192	1.225	-1.52352	-1.51095	3.04609	2.49267	-4.80744								ATGGATCACACTGTTGTGCTGCAGCTGGCCGAGGAATACCTGCTGAAGGA	XM_122605.2	XM_122605.2
ILMN_2995688	EG433016	433016	-1.12751	-1.0155	-1.30985	3.67973	1.87205	-3.00705	1.00557	1.1624	-3.14009	4.26217	5.89975	8.34872	-2.67052	Mus musculus predicted gene, EG433016 (EG433016), mRNA.		GO:0005622	GO:0004869	chr16	36184365	36186452	CACGGGCCAGATCTGCCACACCAGAAATCCAGGAGATTGCTGATAAGGTT	NM_001082547.1	NM_001082547.1
ILMN_1252407	1110008F13Rik	67388	-1.03118	1.01744	1.0246	-1.42753	-1.79371	-8.05246	-1.01055	1.04869	-2.44033	-1.95852	1.71163	-1.11332	-7.61456	Mus musculus RIKEN cDNA 1110008F13 gene (1110008F13Rik), mRNA.				chr2	156564673	156564722	TCCGCAAGGGTTGTGAAACTTTTCAAAGAACCATCCGCCTTTGGGGAAGC	NM_026124.1	NM_026124.1
ILMN_2919489	1110008F13Rik	67388	-1.17129	1.16573	-1.13587	-1.66413	-1.46863	-4.6692	1.17487	1.12646	-1.92154	-1.85842	1.80515	1.00804	-4.79009	Mus musculus RIKEN cDNA 1110008F13 gene (1110008F13Rik), mRNA.				chr2	156563824	156563873	ACTACCTACAAATCGACGAGGAAGAATATGGGGGCACGTGGGAGCTCACC	NM_026124.1	NM_026124.1
ILMN_2774281	1110030K22Rik		1.01078	1.37074	2.61688	7.66585	3.73022	1.61775	-1.10164	1.12123	4.07908	5.71876	5.31337	3.97598	1.39675								AAGCGGAGCCCAGCTGCCAACCGTGGCCTCGGGGTGCTTTCGCACCACCA		NM_024230
ILMN_2679711	Rabl4	67042	1.13545	1.14081	1.177	-1.28826	-1.32013	-5.17264	-1.0202	1.01631	-1.87062	-2.25765	1.92355	-1.07846	-6.07202	Mus musculus RAB, member of RAS oncogene family-like 4 (Rabl4), mRNA.	GO:0007264|GO:0007264		GO:0005525|GO:0000166|GO:0005525|GO:0000166	chr15	77990011	77990060	ATATTCCATACCCTGGTGTGAGGGTACAGTGGACTGTCCTGAAGGGCTGC	NM_025931.2	NM_025931.2
ILMN_3139405	Hbs1l	56422	1.02515	-1.24398	-1.01382	-1.64876	1.20137	-2.82239	-1.22251	1.19006	-2.05258	-2.17851	2.10696	1.53002	-2.30073	Mus musculus Hbs1-like (S. cerevisiae) (Hbs1l), transcript variant 2, mRNA.	GO:0006412		GO:0005525|GO:0000166	chr10	21087457	21087506	CAAGGGCCAGAACGCCTTGGTAGAGCTGCAGACACAAAGACCAGTGGCTC	NM_001042593.1	NM_001042593.1
ILMN_2679077	Nola2	52530	-1.09396	1.43949	1.71808	-1.58175	-2.75287	-6.37052	-1.28307	1.08873	-1.47856	-1.91425	-1.57587	-1.96484	-7.61455	Mus musculus nucleolar protein family A, member 2 (Nola2), mRNA.	GO:0042254|GO:0006364|GO:0007046|GO:0006365|GO:0031118|GO:0042254|GO:0006364|GO:0007046|GO:0006365|GO:0031118	GO:0005634|GO:0030529|GO:0005732|GO:0005634|GO:0030529|GO:0005732	GO:0030559|GO:0030515|GO:0003723|GO:0030559|GO:0030515|GO:0003723	chr11	51463232	51463281	GTTGCTAAGATGACCAAAGTAAAGGCCGCTCCCGAAGAGTCCGAGGCGCA	NM_026631.1	NM_026631.1
ILMN_2609056	Eif2c2		-1.12537	-1.53122	-1.80953	-1.92542	1.10527	-2.62498	1.38301	-1.11346	-2.4024	-2.50958	1.10486	1.07602	1.13114								ATGACAGCGCTGAAGGAAGCCATACCTCTGGGCAGAGCAACGGGCGAGAT		NM_153178
ILMN_1240149	2210415M20Rik		-1.02791	1.09902	1.08444	-2.85797	-2.76439	-6.43272	1.05496	1.29342	-2.06319	-2.75099	-1.95287	-1.81546	-5.11862								GCTTGCATTTTGCCAAGGTCTCACGACACTGAGCTAAGAGATAAACCCAA		NM_027338
ILMN_2702406	Pim1	18712							-1.06273	-1.02309	-2.61423	-1.86522	1.77525	-1.05432	-1.55845	Mus musculus proviral integration site 1 (Pim1), mRNA.	GO:0006468|GO:0008283|GO:0043066|GO:0006468|GO:0008283|GO:0043066	GO:0005634|GO:0005634	GO:0004672|GO:0004674|GO:0005524|GO:0046872|GO:0000166|GO:0030145|GO:0016740|GO:0016301|GO:0004672|GO:0004674|GO:0005524|GO:0046872|GO:0000166|GO:0030145|GO:0016740|GO:0016301	chr17	29631764	29631813	TGCGTGACGATGCAGGGACAGCAATGACAACTCATTCCAGACTCCAGGTC	NM_008842.2	NM_008842.2
ILMN_1216919	Sec24c	218811	1.14614	1.13521	1.11707	-1.43046	-3.28654	-8.84964	1.13168	1.0929	-1.61088	-1.67448	-1.38021	-1.87972	-8.24853	Mus musculus SEC24 related gene family, member C (S. cerevisiae) (Sec24c), mRNA.	GO:0006886	GO:0030127	GO:0008270|GO:0005515	chr14	21513674	21513723	TATTAACACCTTGGGGAAGTAGCAGCCTCCTTTCCAGATGGAGAAGCCCC	NM_172596.1	NM_172596.1
ILMN_3128907	Cd63								-1.03749	-1.21238	-1.61553	1.35879	7.19687	2.36772	-1.54206			GO:0005764|GO:0016020|GO:0016021|GO:0005770|GO:0010008|GO:0005764|GO:0016020|GO:0016021|GO:0005770|GO:0010008		chr10	128349790	128349839	AATGTAGGGGTGGGGGGCGTTTGGTCTTTTCATGGAGTGGATTCTCCAGG	NM_007653.1	NM_007653.1
ILMN_2580159	C230070D10Rik		1.11439	-1.16795	-1.58709	-2.14839	-2.67344	-8.6453	1.11658	1.12363	-2.15457	-1.52365	-1.01252	-1.09766	-6.71591								GGATCTCCAAGCCTCCAGATAAGGGTCACTGGTGAGCCTTCCAATTCCGG		AK082620
ILMN_2671747	Pfdn5		-1.02602	-1.02386	-1.55234	-1.59997	1.09601	-2.81498	1.09149	-1.11895	-2.8951	-1.93768	1.35664	1.48591	-2.07642								CCGGGAAGCTACACGATGTGGAGCATGTGCTTATTGATGTGGGAACCGGC	NM_020031.1	NM_020031.1
[truncated: 5,099 more rows]
