# Supplementary material for: Signatures of malaria-associated pathology revealed by high-resolution whole-blood transcriptomics in a rodent model of malaria
Source: Sci Rep. 2017 Feb 3;7:41722. doi: 10.1038/srep41722 (PMC5290525; doi:10.1038/srep41722)
Supplement: Supplementary Table 3 [file srep41722-s4.xls]

## Sheet: C0-292
Probe_Id	Symbol	Entrez_Gene_ID	FC ([AS-2] vs [AS-naive])	FC ([AS-4] vs [AS-naive])	FC ([AS-6] vs [AS-naive])	FC ([AS-8] vs [AS-naive])	FC ([AS-10] vs [AS-naive])	FC ([AS-12] vs [AS-naive])	FC ([CB-2] vs [CB-naive])	FC ([CB-4] vs [CB-naive])	FC ([CB-6] vs [CB-naive])	FC ([CB-8] vs [CB-naive])	FC ([CB-9] vs [CB-naive])	FC ([CB-10] vs [CB-naive])	FC ([CB-12] vs [CB-naive])	[AS, naive](normalized)	[AS, 2](normalized)	[AS, 4](normalized)	[AS, 6](normalized)	[AS, 8](normalized)	[AS, 10](normalized)	[AS, 12](normalized)	[CB, naive](normalized)	[CB, 2](normalized)	[CB, 4](normalized)	[CB, 6](normalized)	[CB, 8](normalized)	[CB, 9](normalized)	[CB, 10](normalized)	[CB, 12](normalized)	Definition	Ontology_Process	Ontology_Component	Ontology_Function	Probe_Sequence
ILMN_2704360	Cnot2	72068	1.07175	-1.1017	-1.18981	-1.76993	-2.80261	-8.90042	-1.02247	1.06836	-1.6802	-1.79663	-1.66244	-2.15739	-6.11983	0.00913799	0.109102	-0.130592	-0.241598	-0.814551	-1.47763	-3.14474	-0.107495	-0.139552	-0.01209	-0.856124	-0.95279	-0.840793	-1.21678	-2.72099	Mus musculus CCR4-NOT transcription complex, subunit 2 (Cnot2), transcript variant 3, mRNA.	GO:0045449|GO:0006355|GO:0006350|GO:0045449|GO:0006355|GO:0006350|GO:0045449|GO:0006355|GO:0006350	GO:0005634|GO:0005634|GO:0005634	GO:0003674|GO:0030528|GO:0003674|GO:0030528|GO:0003674|GO:0030528	CTGAAAGGCGGTTTGGCCAGGCTTACTGCAGGCATCCGACTGTAGAGATC
ILMN_1241657	Cnot2	72068	1.14808	1.02592	-1.00926	-1.73957	-3.15426	-7.58449	1.07562	1.05059	-1.70375	-1.84778	-1.89743	-2.00539	-6.8746	-0.0315844	0.167642	0.00533327	-0.0448797	-0.830313	-1.68888	-2.95464	-0.0932935	0.0118812	-0.0220883	-0.862005	-0.979087	-1.01734	-1.09718	-2.87457	Mus musculus CCR4-NOT transcription complex, subunit 2 (Cnot2), transcript variant 3, mRNA.	GO:0045449|GO:0006355|GO:0006350|GO:0045449|GO:0006355|GO:0006350|GO:0045449|GO:0006355|GO:0006350	GO:0005634|GO:0005634|GO:0005634	GO:0003674|GO:0030528|GO:0003674|GO:0030528|GO:0003674|GO:0030528	GAAAGGCGGTTTGGCCAGGCTTACTGCAGGCATCCGACTGTAGAGATCGC
ILMN_2715289	Exosc7		1.0967	1.1713	-1.11787	-1.88007	-2.74909	-7.08336	-1.06518	1.04509	-2.31506	-3.22566	-2.19717	-2.41706	-9.50076	0.0432666	0.176431	0.271382	-0.117483	-0.867517	-1.41569	-2.78117	0.00139451	-0.0897036	0.0650228	-1.20966	-1.6882	-1.13425	-1.27186	-3.24665					CGAGAGTCGGGTTCCTGGGGTGATTTCTCTCCACTGCACGTTGGTTGCCT
ILMN_1214375	AI838661	100210	1.04346	1.05763	1.19211	-2.86741	-2.83937	-5.79568	1.00236	1.05851	-2.88514	-3.28515	-1.63751	-2.52476	-8.69346	-0.0625121	-0.00114107	0.0183217	0.191004	-1.58226	-1.56808	-2.59749	0.000862042	0.00425887	0.0828909	-1.52778	-1.7151	-0.710639	-1.33529	-3.11907	Mus musculus ATP binding domain 1 family, member B (Atpbd1b), mRNA.			GO:0000166	GGCTCTACATGGGCTGCAGTGGATGGGCATGCTACGATAGGAGATGAGTC
ILMN_1249417	Pdrg1		-1.08247	1.00964	-1.28266	-1.81925	-2.82561	-8.8299	-1.02801	-1.01904	-2.14051	-2.98291	-1.52959	-1.78228	-7.7677	-0.0164861	-0.130816	-0.00264494	-0.375622	-0.879832	-1.51505	-3.15888	-0.028911	-0.0687699	-0.056124	-1.12687	-1.60563	-0.642055	-0.862639	-2.9864					TAAAGCAGGACACTGACCGTTCACTTCTGCGTGAAGCAGACCTAGTGCTC
ILMN_2750042	Ppid		-1.0945	1.29235	-1.00291	-2.37801	-2.96507	-13.0242	-1.18223	1.31936	-1.77388	-3.52985	-2.27819	-2.92007	-9.22431	0.000272512	-0.130002	0.370271	-0.00391928	-1.24948	-1.56779	-3.70285	-0.0471036	-0.288617	0.352739	-0.874008	-1.86671	-1.23499	-1.59311	-3.25254					TGTGTTTCCCTTGATCTCTGTCATTGTTTACATAGCAGTGCTGACACAGG
ILMN_2444432	TRBV1_AE000663_T_cell_receptor_beta_variable_1_207		-1.12788	-1.10464	1.73723	-1.22579	-2.59671	-4.91033	1.2201	-1.10094	1.16832	-1.69095	-3.25022	-2.7261	-6.02933	-0.0456804	-0.219298	-0.189253	0.751112	-0.339391	-1.42237	-2.3415	-0.133312	0.153688	-0.272051	0.0911206	-0.891144	-1.83385	-1.58015	-2.72531					GAGACGGTGCCCAGTCGTTTTATACCTGAATGCCCAGACAGCTCCAAGCT
ILMN_2737374	1500001L15Rik		1.02917	1.14207	1.05675	-1.83249	-3.0128	-9.77984	-1.01271	1.11636	-2.0159	-2.69214	-1.26888	-2.33532	-14.2779	0.0602996	0.101786	0.251954	0.139936	-0.813502	-1.5308	-3.22951	-0.00974854	-0.0279716	0.149056	-1.02117	-1.4385	-0.353305	-1.23337	-3.84546					AGGCGCTGGTGATGTGGTGCGCTTACACGTGTACTTTTGGTCATCCTGGG
ILMN_1257244	Leprotl1	68192	1.16817	1.04065	-1.12047	-1.97624	-2.68298	-7.62589	1.15946	-1.02599	-2.45873	-2.90106	-1.75182	-2.29766	-10.433	-0.00105874	0.223196	0.0564221	-0.165162	-0.983816	-1.42489	-2.93196	-0.048897	0.164559	-0.0859196	-1.34681	-1.58548	-0.857748	-1.24906	-3.43198	Mus musculus leptin receptor overlapping transcript-like 1 (Leprotl1), mRNA.		GO:0016020	GO:0004872	CGAAGTGCTGAGCGCTTGGCCATAGACTCCTTTCTAACAGCTGCATATTC
ILMN_2764865	2010001O09Rik	67013	1.13638	-1.06039	-1.39649	-2.35208	-2.85805	-6.95889	-1.02821	1.06005	-2.64823	-2.13111	-2.30648	-2.31268	-9.02603	0.0680084	0.252458	-0.0165804	-0.413793	-1.16593	-1.44702	-2.73085	0.00464527	-0.0354886	0.088773	-1.40038	-1.08696	-1.20105	-1.20492	-3.16945	Mus musculus OMA1 homolog, zinc metallopeptidase (S. cerevisiae) (Oma1), mRNA.		GO:0016020	GO:0004222	CTAGAGAAGAGAACTGCAGGCTGAACGGAAGTGGGTGAATCGTGGGCTCC
ILMN_2965417	Npm3-ps1	108176	1.04916	1.33395	1.31053	-1.71886	-3.19388	-7.65653	1.19377	1.27666	-1.68315	-3.12992	-1.96753	-2.89965	-13.5068	0.00577792	0.0750067	0.421486	0.395932	-0.775674	-1.66953	-2.93091	-0.0532658	0.202258	0.299108	-0.804428	-1.69939	-1.02965	-1.58914	-3.80888	Mus musculus nucleoplasmin 3, pseudogene 1 (Npm3-ps1) on chromosome 6.				ACCTCTTCTGACCCACCTAACCCAGATTCAGTCCCCAGCACTGCAAAAAA
ILMN_2965132	Tspyl3	241732	1.02996	-1.03595	-1.17859	-2.07938	-2.95036	-6.72215	1.39139	-1.01002	-2.17845	-2.5854	-2.40954	-2.40193	-7.67421	0.0228212	0.0654052	-0.028128	-0.214245	-1.03333	-1.53807	-2.7261	0.00191212	0.478437	-0.0124736	-1.12139	-1.36847	-1.26685	-1.26228	-2.93811	Mus musculus TSPY-like 3 (Tspyl3), mRNA.	GO:0006334	GO:0005634		CCCCTAGAGGTAACCCTGAAATGGATGGTCTTGATGCTTCTGACCTCCTG
ILMN_1237573	Rasa1		1.07699	-1.13987	1.05818	-1.63488	-3.4999	-12.4201	1.05716	-1.11841	-2.10295	-2.08657	-1.31527	-1.96096	-10.4298	-0.0869044	0.0200996	-0.275771	-0.00532246	-0.796086	-1.89422	-3.72151	-0.0340346	0.0461595	-0.195483	-1.10645	-1.09516	-0.429394	-1.00559	-3.41668					CATCAGGTAGCAGCCTGTGTTCTGCGTGGATTCAGTATGCCCACCGTGGT
ILMN_2595282	2600005C20Rik		-1.00424	1.19974	1.14427	-1.79047	-3.11143	-6.48397	-1.29385	-1.03822	-1.69687	-2.36912	-1.58784	-2.02691	-5.85897	-0.00779243	-0.0138999	0.254933	0.186637	-0.848132	-1.64537	-2.70467	0.0154824	-0.356184	-0.0386326	-0.747393	-1.22887	-0.651587	-1.0038	-2.53516					GACAGCATCCAGCACCCTTGACCCCTGTGATCCGTCCAGTCAAAAACCAG
ILMN_2868374	Ythdf2	213541	-1.04828	-1.00516	-1.03565	-2.05738	-2.91026	-7.98777	-1.07594	-1.03935	-2.30357	-3.1954	-1.81325	-2.11723	-9.21686	-0.0358663	-0.103884	-0.0432879	-0.0864002	-1.07668	-1.57702	-3.03366	-0.0536817	-0.159282	-0.109367	-1.25756	-1.72968	-0.912257	-1.13586	-3.25796	Mus musculus YTH domain family 2 (Ythdf2), mRNA.				CAGTGTTACCCAAGGTTGTGTCTGTAAGGGTGGCTCATTTTCTCTGACCC
ILMN_1246704	A430102N13Rik		-1.00923	-1.34323	1.22151	-1.4794	-4.17544	-6.78993	1.00989	-1.21911	-1.2745	-1.67914	-4.54213	-1.84225	-6.67177	0.0236861	0.010429	-0.402026	0.312349	-0.541325	-2.03824	-2.73971	0.0643624	0.0785633	-0.221465	-0.285573	-0.683362	-2.11901	-0.817107	-2.67371					TTGGTGCAGATCTGCGAGGTCTACCTCCCTGGCTACTATGGGCCCCACAT
ILMN_1231996	Pip5k2b	108083	1.08366	-1.09769	-1.15241	-2.43785	-3.49048	-6.16861	1.14269	-1.01169	-2.01182	-2.4299	-2.25617	-2.32189	-7.89198	-0.0117293	0.104185	-0.146196	-0.216377	-1.29734	-1.81515	-2.63667	-0.0719876	0.120451	-0.0887498	-1.08049	-1.35288	-1.24586	-1.28729	-3.05238	Mus musculus phosphatidylinositol-4-phosphate 5-kinase, type II, beta (Pip5k2b), mRNA.	GO:0046488|GO:0046488	GO:0016020|GO:0005783|GO:0016020|GO:0005783	GO:0016301|GO:0016740|GO:0016308|GO:0005515|GO:0016301|GO:0016740|GO:0016308|GO:0005515	GGGCCCGCAGGATTAAAGTTCTACCCACCACATGTGACTTGTCCATTTCC
ILMN_1230440	1700041B20Rik		-1.01895	1.03507	-1.07699	-1.88671	-2.13428	-5.70847	-1.19524	1.30715	-2.4067	-3.11623	-1.76805	-1.92402	-7.74814	0.0779711	0.0508847	0.127697	-0.0290345	-0.837898	-1.01578	-2.43513	0.0101224	-0.24718	0.396552	-1.25693	-1.62968	-0.812038	-0.934	-2.94373					CCTGCTTTCCAGGTAAAAGGATGCGGTGATGCCTCTGTGCTGGTGGGAAT
ILMN_2925974	Zcchc8	70650	1.01887	1.07683	-1.06687	-1.88051	-2.53187	-5.68294	1.09317	1.08337	-2.13902	-2.57167	-1.69572	-1.68884	-9.0029	0.00131806	0.0282893	0.108103	-0.0920649	-0.909803	-1.33889	-2.50532	0.0266147	0.155137	0.142136	-1.07034	-1.33609	-0.735284	-0.729421	-3.14377	Mus musculus zinc finger, CCHC domain containing 8 (Zcchc8), mRNA.			GO:0046872|GO:0008270	CAATCAGGGATCGGCAGCTTGCTCCTGCTTGCTCGGGGTATTTTTGTAAG
ILMN_3109989	Pfdn4	109054	-1.08982	1.18149	1.23351	-1.82493	-3.21705	-9.90151	-1.15401	1.05212	-2.04079	-3.38687	-2.03016	-3.03592	-10.9944	0.0884452	-0.0356448	0.329057	0.391213	-0.7794	-1.5973	-3.2192	-0.0303163	-0.236978	0.0429864	-1.05945	-1.79027	-1.05191	-1.63245	-3.48901	Mus musculus prefoldin 4 (Pfdn4), mRNA.			GO:0051082|GO:0051082	TTGATGCCTTAGAGTCCAGAGTGGCGTCCATCCAGCGGGTGTTAGCCGAC
ILMN_1249598	Cyld		1.08707	1.07904	-1.18843	-2.16867	-2.84052	-7.45072	1.11229	1.10551	-2.15885	-2.27414	-1.40249	-1.61427	-7.96897	0.0718056	0.19225	0.181555	-0.177257	-1.045	-1.43435	-2.82557	-0.0533598	0.100174	0.0913562	-1.16363	-1.23868	-0.541351	-0.744241	-3.04775					GACCGTGGTGGATGCTGTAGAGTGCTTGTTGTCTGAGTGTTGTTTTGTGG
ILMN_2504433	Tra1	22027	1.02787	1.27271	1.09367	-2.30958	-2.51456	-6.67321	-1.18496	1.08649	-1.9129	-2.65906	-1.8485	-2.95621	-9.93078	0.0372673	0.0769298	0.385173	0.166445	-1.17036	-1.29304	-2.70111	0.0501915	-0.194646	0.169864	-0.88557	-1.36072	-0.836164	-1.51356	-3.26172	Mus musculus heat shock protein 90kDa beta (Grp94), member 1 (Hsp90b1), mRNA.	GO:0006457|GO:0006986	GO:0005783	GO:0050750|GO:0000166|GO:0005524|GO:0051082|GO:0005509	ATACTCTCGCTATGAATCCCGTGTGGAGAGGGAATGTGAAGTTTTGAAGT
ILMN_2913089	Brd9	105246	1.1662	-1.20963	-1.0936	-2.2915	-2.78832	-6.78106	1.00217	1.01549	-2.05601	-2.39917	-1.58762	-1.65212	-7.59376	0.0880669	0.309877	-0.186493	-0.0410146	-1.10822	-1.39133	-2.67344	-0.132669	-0.129543	-0.110488	-1.17252	-1.39521	-0.799537	-0.856985	-3.05748	Mus musculus bromodomain containing 9 (Brd9), mRNA.				TCTGTGTCTCCTGAGCACCAGCAGCCAAGCCTGTTCATGATGATGTGCAC
ILMN_2543346	1110002D22Rik		-1.08823	1.35297	1.45779	-1.40323	-2.03366	-8.02445	-1.08602	1.08142	-1.74596	-2.55861	-1.91061	-2.19688	-10.2211	2.77758e-05	-0.121956	0.436159	0.543806	-0.488721	-1.02405	-3.00437	-0.0204622	-0.139517	0.0924675	-0.82448	-1.37582	-0.954498	-1.15592	-3.37394					CTCAGGAAGCTGAGGCAGGAGGATCACAAGTTCCAGGCTAGGTTGGCTAC
ILMN_1231309	Ly9		1.22043	1.05049	-1.15793	-1.74133	-2.7965	-7.16428	1.0266	1.10816	-1.99095	-2.613	-3.52292	-3.10798	-12.2527	-0.0809756	0.206419	-0.00991146	-0.292525	-0.881161	-1.5646	-2.9218	-0.0259565	0.0119143	0.12221	-1.01941	-1.41166	-1.84273	-1.66193	-3.64099					CCTGCCATGGCTTAGACTAGCCTGAATTTGATGCCTTCCTCTTCTTGTCA
ILMN_2608613	D10Wsu52e	28088	1.07054	1.05644	-1.06168	-2.56411	-2.31193	-5.31253	1.01654	1.06673	-2.79149	-2.80252	-1.642	-1.94472	-6.59501	0.0571266	0.155459	0.136341	-0.029224	-1.30133	-1.15197	-2.35227	-0.17717	-0.153499	-0.0839775	-1.65821	-1.66389	-0.892621	-1.13673	-2.89855	Mus musculus DNA segment, Chr 10, Wayne State University 52, expressed (D10Wsu52e), mRNA.			GO:0003674	AAGACATGAGACTCAAGGCCTGACAAGATCCGAATTGCAGAGCTGTTGCT
ILMN_1248028	Emp3	13732	-1.13058	-1.12924	1.11087	-1.80886	-2.40029	-5.96371	-1.25043	-1.09746	-1.70834	-1.97705	-1.79406	-1.85516	-6.97703	0.122093	-0.0549757	-0.0532529	0.273785	-0.732987	-1.14111	-2.45412	-0.00838765	-0.330817	-0.142555	-0.780987	-0.991738	-0.851619	-0.899931	-2.811	Mus musculus epithelial membrane protein 3 (Emp3), mRNA.		GO:0016020|GO:0016021|GO:0016020|GO:0016021		ATGTCACTCCTCCTGTTGGTGGTCTCTGCCCTCCACATCCTCATTCTTGT
ILMN_2654186	Nedd9	18003	1.12552	1.08214	-1.50864	-1.86554	-2.74045	-6.71953	1.09902	1.07586	-2.62835	-2.33225	-2.4377	-2.32533	-9.36402	-0.0123088	0.158282	0.101582	-0.605556	-0.9119	-1.46672	-2.76067	-0.0648012	0.0714194	0.0406878	-1.45896	-1.28652	-1.35032	-1.28224	-3.29193	Mus musculus neural precursor cell expressed, developmentally down-regulated gene 9 (Nedd9), mRNA.	GO:0007049|GO:0001558|GO:0007067|GO:0051301|GO:0007155|GO:0007049|GO:0001558|GO:0007067|GO:0051301|GO:0007155	GO:0005856|GO:0005634|GO:0005856|GO:0005634	GO:0005515|GO:0005515	GGAGAGCAATTCACTGTGTCTGGCGTGTGGAAGAAGAGGGTCCTGAAGCA
ILMN_1223678	Nedd9	18003	1.03417	1.07331	-1.4839	-2.28869	-2.70092	-8.53108	1.03011	1.09603	-2.36105	-2.28009	-2.04279	-2.05086	-9.00547	0.0485642	0.0970364	0.150633	-0.520826	-1.14596	-1.38489	-3.04416	-0.0305636	0.0122302	0.101719	-1.26999	-1.21966	-1.0611	-1.06679	-3.20136	Mus musculus neural precursor cell expressed, developmentally down-regulated gene 9 (Nedd9), mRNA.	GO:0007049|GO:0001558|GO:0007067|GO:0051301|GO:0007155|GO:0007049|GO:0001558|GO:0007067|GO:0051301|GO:0007155	GO:0005856|GO:0005634|GO:0005856|GO:0005634	GO:0005515|GO:0005515	TGGAGAGCAATTCACTGTGTCTGGCGTGTGGAAGAAGAGGGTCCTGAAGC
ILMN_2913716	H2-Ab1	14961	-1.02041	-1.20196	-1.89465	-1.50066	-2.50847	-6.38027	-1.1027	-1.13345	-2.6686	-2.07191	-2.8301	-1.78615	-11.0795	-0.0357579	-0.0649042	-0.301141	-0.957687	-0.621359	-1.36256	-2.70938	0.0374087	-0.103633	-0.143316	-1.37868	-1.01355	-1.46345	-0.799442	-3.43241	Mus musculus histocompatibility 2, class II antigen A, beta 1 (H2-Ab1), mRNA.	GO:0006952|GO:0006955|GO:0006952|GO:0006955|GO:0006952|GO:0006955	GO:0005622|GO:0042613|GO:0005794|GO:0005769|GO:0016021|GO:0005886|GO:0005771|GO:0016020|GO:0009897|GO:0005622|GO:0042613|GO:0005794|GO:0005769|GO:0016021|GO:0005886|GO:0005771|GO:0016020|GO:0009897|GO:0005622|GO:0042613|GO:0005794|GO:0005769|GO:0016021|GO:0005886|GO:0005771|GO:0016020|GO:0009897	GO:0003823|GO:0045012|GO:0005515|GO:0042605|GO:0003823|GO:0045012|GO:0005515|GO:0042605|GO:0003823|GO:0045012|GO:0005515|GO:0042605	CTGAGTCTGCCTGGAGCAAAATGTTGAGCGGCATCGGGGGCTGCGTGCTT
ILMN_1215147	Fbl	14113	1.10699	1.17146	-1.16812	-2.11435	-3.28536	-7.2553	-1.09747	1.08374	-1.97783	-2.63705	-1.58101	-2.07712	-12.0596	0.0363109	0.182949	0.264619	-0.187882	-1.0439	-1.67974	-2.82272	-0.0122751	-0.146452	0.103745	-0.996194	-1.4112	-0.673121	-1.06686	-3.60438	Mus musculus fibrillarin (Fbl), mRNA.	GO:0006364	GO:0015030|GO:0030529|GO:0005634|GO:0005730	GO:0016740|GO:0003723|GO:0030515|GO:0008168	GTGGCCCTGAACGCCCACACCTTCCTGCGGAATGGAGGACACTTTGTGAT
ILMN_1253718	Zfp511		1.04593	-1.0706	-1.21145	-2.89305	-2.60496	-7.16472	-1.08815	-1.09335	-2.44884	-3.0502	-2.00033	-2.25465	-6.40488	-0.0536861	0.0110961	-0.152105	-0.330426	-1.58628	-1.43495	-2.8946	-0.0274667	-0.149347	-0.156216	-1.31956	-1.63637	-1.02771	-1.20037	-2.70664					GGCCTTTTTCTCACTTCTGGATCAATGCCCTGTGCTGGACCCTTGTCACC
ILMN_2540489	LOC385467		-1.08492	1.11961	1.01288	-2.35216	-3.35006	-6.16097	-1.25159	1.02019	-1.86199	-2.68816	-1.28257	-1.96597	-6.59849	-0.0999571	-0.217544	0.0630422	-0.0814877	-1.33394	-1.84414	-2.72312	-0.108417	-0.43218	-0.0795744	-1.00526	-1.53504	-0.467453	-1.08365	-2.83055					AACCTGGAGGAGTGGATTTTAGAACAGCTCACGCGACTCTATGACTGCCA
ILMN_1257019	BC037034	231807	1.06407	1.39942	-1.08043	-1.53852	-2.22059	-6.75081	1.02144	1.37425	-1.93853	-1.69469	-2.03783	-1.85161	-8.77451	0.13764	0.227231	0.62247	0.0260334	-0.483904	-1.0133	-2.61742	-0.0799324	-0.0493256	0.378711	-1.0349	-0.840956	-1.10696	-0.968716	-3.21325	Mus musculus cDNA sequence BC037034 (BC037034), mRNA.				CAGGGGTTGGATGGCCTCTTTCTGCCCCTCATGTTTACGTTGGCAGCCTG
ILMN_2720770	Dcps	69305	1.0715	1.11278	1.34548	-1.46221	-2.90875	-5.56291	1.02273	1.02219	-1.26429	-1.83424	-2.36868	-2.47216	-8.54037	-0.0600489	0.0395844	0.094124	0.368068	-0.608196	-1.60045	-2.53589	0.0117662	0.044187	0.0434324	-0.326562	-0.863414	-1.23232	-1.294	-3.08253	Mus musculus decapping enzyme, scavenger (Dcps), mRNA.	GO:0000184|GO:0000184	GO:0005634|GO:0005634	GO:0016787|GO:0016787	CGCCGGGGTATCAGATCACTTCGAGATCTCACTCCAGAGCATCTGCCACT
ILMN_2634720	Rpo1-3	20018	1.14079	1.08089	-1.09151	-1.98631	-2.48314	-8.72603	-1.07346	-1.06173	-2.51995	-3.3833	-1.80876	-2.51303	-10.0608	0.0705445	0.260583	0.18276	-0.0557823	-0.919545	-1.24162	-3.05478	0.00345524	-0.0988134	-0.0829589	-1.32994	-1.75498	-0.851549	-1.32597	-3.32722	Mus musculus RNA polymerase 1-3 (Rpo1-3), transcript variant 1, mRNA.	GO:0006350|GO:0006350	GO:0005634|GO:0005736|GO:0005634|GO:0005736	GO:0016740|GO:0003899|GO:0046983|GO:0003677|GO:0016779|GO:0005515|GO:0016740|GO:0003899|GO:0046983|GO:0003677|GO:0016779|GO:0005515	AAAAGGAGCCCACATTCTAGTCCCTCGTGCAGGGTACAAGCAGGACCACC
ILMN_2664972	Mapre1		1.03211	1.189	1.089	-1.64682	-2.28313	-6.09674	1.04751	1.05273	-2.19985	-2.78362	-1.68511	-1.79412	-6.64721	0.0768797	0.122477	0.326626	0.199879	-0.6428	-1.11414	-2.53116	-0.0478345	0.0191296	0.0263028	-1.18524	-1.5248	-0.800674	-0.891114	-2.78058					CGAGCCATTGTTCAAACGACAGCGGTGCTGTTTCTCCTCTGTGGCCTTTC
ILMN_2753697	Cd2		-1.04522	-1.37208	1.10133	-1.70658	-2.78517	-7.97417	-1.29977	-1.30042	-1.43201	-2.16225	-2.87883	-2.492	-11.7806	-0.0108387	-0.0746422	-0.467204	0.128412	-0.781947	-1.4886	-3.00617	-0.0233519	-0.401609	-0.402334	-0.541391	-1.13589	-1.54883	-1.34066	-3.58169					AGCCGCACTCAACCCCAGCCGCAGCAGCGCAGAATTCAGTGGCGCTCCAA
ILMN_1235047	3110009E18Rik	73103	1.03105	1.00272	-1.09489	-2.34861	-2.79007	-5.7632	1.00949	-1.03604	-2.19094	-3.68439	-4.2984	-2.79262	-5.7842	0.0732042	0.11732	0.0771288	-0.0575851	-1.1586	-1.4071	-2.45367	-0.0135849	3.65973e-05	-0.0646696	-1.14514	-1.89501	-2.11739	-1.49521	-2.5457	Mus musculus RIKEN cDNA 3110009E18 gene (3110009E18Rik), mRNA.				CCATCTCGTCCTGGTGAAAGCGGCTGCGGACCTTTGTTCCACAAGTTTTG
ILMN_1233809	Cmtm7	102545	1.08858	1.02081	1.06514	-1.81613	-2.91966	-8.09292	1.04285	1.12902	-1.66122	-2.18429	-1.94608	-2.49598	-10.5527	0.0435989	0.166048	0.073307	0.134638	-0.817265	-1.5022	-2.97306	-0.0328639	0.0276673	0.142207	-0.765109	-1.16003	-0.993435	-1.35247	-3.43241	Mus musculus CKLF-like MARVEL transmembrane domain containing 7 (Cmtm7), mRNA.	GO:0006935|GO:0006935|GO:0006935	GO:0016020|GO:0005615|GO:0016020|GO:0005615|GO:0016020|GO:0005615	GO:0005125|GO:0005125|GO:0005125	CGGCACGCTGCTTCTCCTCATCGCCTCCATAGTGATAGCCTCCAAGAGTT
ILMN_2648409	Cmtm7	102545	1.11112	1.00888	-1.05377	-2.23664	-3.43715	-13.6592	-1.01013	-1.04757	-1.96456	-2.45559	-2.04312	-2.73865	-13.0639	0.0145209	0.166533	0.0272688	-0.0610436	-1.14681	-1.76669	-3.75728	-0.05375	-0.0682929	-0.1208	-1.02796	-1.34982	-1.08452	-1.50721	-3.76127	Mus musculus CKLF-like MARVEL transmembrane domain containing 7 (Cmtm7), mRNA.	GO:0006935|GO:0006935|GO:0006935	GO:0016020|GO:0005615|GO:0016020|GO:0005615|GO:0016020|GO:0005615	GO:0005125|GO:0005125|GO:0005125	CTGGGCATCTACAGCCTCCTTTCACAGTCTGCTGCAGAGGACATCCCTCC
ILMN_3106203	Clta	12757	1.09676	1.03394	1.00178	-1.65326	-3.35053	-8.47926	-1.13274	-1.08711	-1.95417	-2.09493	-1.38318	-2.59226	-10.961	0.0455294	0.178778	0.0936791	0.0480919	-0.679788	-1.69886	-3.03841	0.0135267	-0.166295	-0.106975	-0.953028	-1.05338	-0.454461	-1.36068	-3.44079	Mus musculus clathrin, light polypeptide (Lca) (Clta), transcript variant 2, mRNA.	GO:0006886	GO:0030125|GO:0005905	GO:0005509	GCCCCCCTGGTGCACTGAAGAGCCACCCTGTGGAAACACTACGTCTACAA
ILMN_2651077	Scotin	66940	1.202	1.02117	-1.11179	-1.75984	-2.48755	-7.97654	1.17066	-1.11057	-2.15859	-2.42038	-1.94896	-1.88433	-11.9481	0.0100631	0.275501	0.0402856	-0.142827	-0.80538	-1.30466	-2.9857	0.0878913	0.315215	-0.063411	-1.0222	-1.18734	-0.874813	-0.826163	-3.49082	Mus musculus scotin gene (Scotin), transcript variant 1, mRNA.	GO:0006917|GO:0008632|GO:0006917|GO:0008632	GO:0005783|GO:0005634|GO:0005783|GO:0005634		CCAGTTTGTCCCAGTAGCAGGGACACCAAGGCCAATGGGTTATCTGGACC
ILMN_2651076	Scotin	66940	1.12962	1.03674	-1.07541	-1.88711	-2.58785	-9.86461	1.09345	-1.04322	-2.38309	-2.37421	-2.23629	-1.98523	-14.0422	0.0580243	0.233861	0.110073	-0.0468671	-0.858152	-1.31373	-3.24424	0.0462619	0.175152	-0.0147872	-1.20657	-1.20119	-1.11485	-0.943047	-3.76543	Mus musculus scotin gene (Scotin), transcript variant 1, mRNA.	GO:0006917|GO:0008632|GO:0006917|GO:0008632	GO:0005783|GO:0005634|GO:0005783|GO:0005634		GTACCACAGTCCAGTTTGTCCCAGTAGCAGGGACACCAAGGCCAATGGGT
ILMN_2630730	Sf3a1		1.00196	-1.08198	-1.08823	-2.36265	-4.1943	-9.83524	-1.01058	1.045	-2.17418	-2.55078	-2.28382	-2.54531	-7.65964	0.00265427	0.00547349	-0.111022	-0.119324	-1.23775	-2.06578	-3.29531	-0.0380175	-0.0532037	0.0254789	-1.15849	-1.38896	-1.22947	-1.38586	-2.97529					CCCAGGGTTGTCCCACAGGACAGTTTCACACTATCGAGTGATGCTTAGTT
ILMN_2716098	Hsp105		-1.27185	1.78395	-1.24613	-3.91887	-4.68556	-9.3148	-1.20473	2.17985	-2.52169	-3.97528	-2.32254	-2.1075	-5.38178	0.0521094	-0.294817	0.887187	-0.265348	-1.91833	-2.17611	-3.16742	-0.0520472	-0.320751	1.07218	-1.38644	-2.04311	-1.26775	-1.12758	-2.48013					GGGAGACACACGTGTGGATCATGTGATCATTGTGAACACCTCGTGAGCTT
ILMN_1249586	Hspa8		1.06249	1.64162	1.14614	-2.5723	-2.71021	-9.34267	-1.37782	1.61097	-1.92182	-3.41626	-1.55455	-2.34822	-8.18024	-0.137893	-0.0504425	0.577225	0.0588903	-1.50095	-1.5763	-3.36173	-0.0276434	-0.490035	0.660284	-0.97012	-1.80006	-0.664141	-1.25921	-3.05979					GCATCAGCAGAAAGAACTGGAGAAAGTCTGCAACCCTATCATTACCAAGC
ILMN_1260103	Hspa8		-1.00246	1.59355	1.01453	-2.19117	-2.4221	-8.00769	-1.27569	1.56045	-1.77412	-3.46394	-1.441	-2.2869	-6.3565	0.0608126	0.0572726	0.733056	0.0816307	-1.07089	-1.21544	-2.94057	-0.0355013	-0.386779	0.606457	-0.862604	-1.82792	-0.562569	-1.2289	-2.70373					GTCAGTCCAAGAAGAAGGTGTAGCTTTGTTCCACAGGGACCCAAAACAAG
ILMN_1239922	Snrpb		-1.00692	1.38769	1.36104	-1.60886	-2.64943	-5.62582	1.13595	1.17581	-1.61912	-2.56712	-1.47382	-2.25451	-8.84259	0.0368826	0.0269401	0.509563	0.481589	-0.649157	-1.3688	-2.45518	-0.0646004	0.119299	0.169056	-0.75981	-1.42475	-0.624158	-1.23742	-3.20907					TCACACAGCATTATGTCAGTAGCTCAGAGGCGATGTGGACCCTGTTCCCC
ILMN_2526938	LOC226690		1.04452	1.28475	1.63454	-1.19698	-6.04162	-6.29987	1.185	1.8122	1.03309	-1.606	-2.782	-2.74695	-6.17038	-0.0854776	-0.0226389	0.276011	0.623411	-0.344882	-2.68041	-2.7408	-0.0119251	0.232966	0.845816	0.0350459	-0.695397	-1.48805	-1.46976	-2.63728					GTCTGAGCAGCTGAGCAGTGACTCTACCCAGTGTCAGCTTTCCATCTCTC
ILMN_2737319	0610038D11Rik		1.12956	1.03263	-1.10301	-2.21135	-2.93602	-8.56644	-1.07852	-1.10066	-2.46662	-2.59164	-2.24215	-2.92825	-11.1488	0.110887	0.286652	0.157204	-0.0305545	-1.03404	-1.44298	-2.98781	-0.0651983	-0.174246	-0.203569	-1.36773	-1.43906	-1.23008	-1.61524	-3.54402					TCAACCCCGTGGAGTTCAACCCGGAGTTCGTGGCGCGGATGATCCCCAAA
ILMN_2858324	Aggf1	66549	1.08895	1.08205	-1.03463	-1.97975	-2.4711	-7.29586	-1.02293	-1.11422	-2.36889	-2.77773	-1.21655	-2.27971	-9.46696	0.0076768	0.130616	0.121446	-0.0414444	-0.977645	-1.29748	-2.8594	-0.0292296	-0.0619366	-0.18526	-1.27344	-1.50314	-0.312029	-1.21808	-3.27213	Mus musculus angiogenic factor with G patch and FHA domains 1 (Aggf1), mRNA.	GO:0001525|GO:0001570|GO:0045766|GO:0007155|GO:0030154|GO:0007275|GO:0001938|GO:0006396|GO:0001525|GO:0001570|GO:0045766|GO:0007155|GO:0030154|GO:0007275|GO:0001938|GO:0006396|GO:0001525|GO:0001570|GO:0045766|GO:0007155|GO:0030154|GO:0007275|GO:0001938|GO:0006396|GO:0001525|GO:0001570|GO:0045766|GO:0007155|GO:0030154|GO:0007275|GO:0001938|GO:0006396|GO:0001525|GO:0001570|GO:0045766|GO:0007155|GO:…	GO:0005576|GO:0048471|GO:0005737|GO:0005622|GO:0005576|GO:0048471|GO:0005737|GO:0005622|GO:0005576|GO:0048471|GO:0005737|GO:0005622|GO:0005576|GO:0048471|GO:0005737|GO:0005622|GO:0005576|GO:0048471|GO:0005737|GO:0005622	GO:0003676|GO:0043499|GO:0005515|GO:0003676|GO:0043499|GO:0005515|GO:0003676|GO:0043499|GO:0005515|GO:0003676|GO:0043499|GO:0005515|GO:0003676|GO:0043499|GO:0005515	GTTTGTACTACAGAGTCAGCTTTGCCTTTGGTTTGTCCTAGCTGATGGAG
ILMN_1259075	Nme7		1.38886	1.43459	-1.20107	-2.54275	-4.70186	-9.11101	1.22957	1.43876	-2.82499	-3.59781	-2.96532	-3.40205	-13.8638	0.0370446	0.510949	0.557684	-0.227277	-1.30935	-2.19619	-3.15057	0.0683904	0.366549	0.593213	-1.42985	-1.77873	-1.4998	-1.69801	-3.72486					GTAATAATTGCCAGGAGTACAGTGCTCTTGTTGATCTTGTGTCAGTCAGG
ILMN_2722346	Imap38		-1.10586	-1.05949	1.44033	-1.51813	-2.97065	-7.63616	1.20584	-1.12201	-1.03438	-1.54124	-2.72115	-2.58207	-6.88082	-0.0452956	-0.190466	-0.128664	0.481104	-0.647594	-1.61607	-2.97814	-0.0947763	0.175261	-0.260864	-0.143539	-0.718864	-1.53899	-1.4633	-2.87736					TGTGGGGATGGCGGAAATTCTACTGGAAGGGCTGGAGGCGTGGTTTCTCT
ILMN_2767615	Atp1b1	11931	1.507	1.52923	1.39342	-1.91892	-3.54256	-7.40031	1.29815	1.69836	-1.67036	-2.23109	-1.92179	-2.61155	-6.81046	-0.116127	0.475551	0.496674	0.362504	-1.05642	-1.94092	-3.00371	-0.0239494	0.352505	0.740191	-0.764109	-1.1817	-0.966399	-1.40886	-2.7917	Mus musculus ATPase, Na+/K+ transporting, beta 1 polypeptide (Atp1b1), mRNA.	GO:0006814|GO:0006813|GO:0006810|GO:0006811	GO:0016323|GO:0016020|GO:0005886	GO:0005391|GO:0030955|GO:0031402	GTGATGGGTTGTGTTGTGCTCCGTGCTGAATGCTGTCTCGCCATCTCTCC
ILMN_1237696	Ppp4c		1.08838	1.2024	1.1237	-1.70179	-2.51509	-6.55551	1.05694	1.20224	-1.78243	-2.16246	-1.63207	-1.88953	-7.52651	0.0932696	0.215452	0.359187	0.261528	-0.67378	-1.23734	-2.61944	-0.0175254	0.0623639	0.2482	-0.851373	-1.1302	-0.724227	-0.935555	-2.92951					TGGCTTTGCTTGCCCCAGGGTGCGGACTTGCTCTGGAGAGGTGGAGCCTT
ILMN_1239398	Tbc1d1		1.29343	-1.00741	-1.37471	-2.38319	-4.42885	-9.95925	1.29082	1.52856	-2.10005	-1.6548	-2.15724	-1.71867	-6.2382	0.0393835	0.41059	0.0287294	-0.419741	-1.21351	-2.10755	-3.27665	0.0478512	0.416142	0.660028	-1.02257	-0.678803	-1.06134	-0.733438	-2.59328					GCGGCCAGAGTTTGTGCGGTGCCAGAGTCGGGATGCTCGTTTCAAGTACA
ILMN_2613422	Itk		1.22431	1.07859	1.21365	-1.68063	-3.42458	-6.97105	1.32987	1.14259	-1.57592	-2.33856	-2.13429	-2.4218	-9.03463	0.0170607	0.309032	0.126212	0.296413	-0.73194	-1.75886	-2.78431	-0.0900728	0.321214	0.102235	-0.746269	-1.31569	-1.18383	-1.36615	-3.26554					CTCTCTTAACCTCACATGCACGAAGGCTTTGATGGACGCGTGTGCACTGC
ILMN_2762944	2310061N23Rik		1.14621	1.56329	1.56593	-1.87374	-5.87751	-12.6244	1.29884	2.63299	-1.09278	-2.20381	-2.66277	-4.02808	-9.49193	0.0204012	0.217276	0.664989	0.667421	-0.885523	-2.5348	-3.63775	0.0396392	0.416863	1.43634	-0.0883632	-1.10036	-1.37329	-1.97045	-3.20706					GATGACACTTCTATCAGCTCAACTCAAAGCCTGTACAGACTACGCAGGAG
ILMN_3151840	Ppm1m	67905	1.03912	-1.10366	-1.26036	-1.92267	-3.72032	-9.48986	-1.01846	-1.23822	-1.98045	-1.79592	-1.59289	-1.67982	-10.0655	-0.0116674	0.043699	-0.153968	-0.345499	-0.954777	-1.90709	-3.25805	-0.0191401	-0.0455316	-0.327414	-1.00497	-0.863865	-0.690787	-0.767444	-3.35049	Mus musculus protein phosphatase 1M (Ppm1m), transcript variant 1, mRNA.	GO:0006470|GO:0006470	GO:0008287|GO:0005634|GO:0008287|GO:0005634	GO:0003824|GO:0004721|GO:0000287|GO:0046872|GO:0004722|GO:0030145|GO:0008420|GO:0016787|GO:0003824|GO:0004721|GO:0000287|GO:0046872|GO:0004722|GO:0030145|GO:0008420|GO:0016787	CTGTTCAAAGCCACAGCCCAATGCTTACCAGGTCCCACCTTCTGCAATGG
ILMN_1256645	Zfpn1a1		1.12797	1.10498	1.13212	-1.97039	-2.08541	-6.73893	1.17059	1.15791	-1.73203	-2.24545	-2.50783	-1.98608	-8.04137	0.0544241	0.228152	0.198446	0.233454	-0.92406	-1.00591	-2.6981	-0.0447773	0.182459	0.166751	-0.837243	-1.21178	-1.37122	-1.0347	-3.05222					GTACAGCCACCCAAACCCAGGAAGCTCATGTGCATCTGGTGCTATGGCAC
ILMN_1240149	2210415M20Rik		-1.02791	1.09902	1.08444	-2.85797	-2.76439	-6.43272	1.05496	1.29342	-2.06319	-2.75099	-1.95287	-1.81546	-5.11862	-0.0432131	-0.0829269	0.0930041	0.0737379	-1.5582	-1.51017	-2.72864	-0.0567889	0.0203978	0.314405	-1.10167	-1.51674	-1.02238	-0.917127	-2.41254					GCTTGCATTTTGCCAAGGTCTCACGACACTGAGCTAAGAGATAAACCCAA
ILMN_2417316	Ugcgl1	320011	1.01157	1.03303	-1.16084	-2.31114	-2.45966	-6.23423	-1.1112	1.01694	-2.36794	-3.3478	-2.20312	-2.50173	-8.23376	0.0168645	0.0334655	0.0637524	-0.198299	-1.19174	-1.28159	-2.62335	0.0673662	-0.0847502	0.0915964	-1.17627	-1.67585	-1.07218	-1.25556	-2.97419	Mus musculus UDP-glucose ceramide glucosyltransferase-like 1 (Ugcgl1), mRNA.	GO:0051084|GO:0006486	GO:0005793|GO:0005783|GO:0005788	GO:0016757|GO:0016740|GO:0003980|GO:0051082	GTCTTCAGGGTTGGCTCAGTGCAGTTGCTAAGCAAATCAGTCTTCAGGAG
ILMN_2974601	2810432D09Rik	69961	1.15878	1.22969	-1.02552	-1.78004	-2.82257	-7.36405	-1.01051	1.00748	-1.99207	-2.58389	-1.72608	-2.82864	-10.899	0.0348841	0.247489	0.333183	-0.00147653	-0.797024	-1.46212	-2.84562	-0.0325122	-0.0476005	-0.0217643	-1.02678	-1.40206	-0.820008	-1.53262	-3.47863	Mus musculus RIKEN cDNA 2810432D09 gene (2810432D09Rik), mRNA.			GO:0003676	GGACACCCGGTCCTGAAGATCTGCTGCGCCTGACTGTTCTCTAGACCTGA
ILMN_2744237	Grcc2f	14791	-1.01781	1.0046	1.07589	-2.61053	-2.68405	-6.84512	1.03858	1.07728	-2.63938	-3.36689	-2.04326	-2.78638	-8.93263	-0.014774	-0.0402431	-0.00815479	0.0907585	-1.39912	-1.43918	-2.78985	0.0121593	0.0667698	0.119557	-1.38804	-1.73926	-1.01872	-1.46623	-3.14693	Mus musculus EMG1 nucleolar protein homolog (S. cerevisiae) (Emg1), mRNA.	GO:0006364|GO:0006414|GO:0007046|GO:0006364|GO:0006414|GO:0007046	GO:0005634|GO:0005634	GO:0003746|GO:0003746	ATTGGCACTTCCTTTTCTGTTGAAGACATCAGTGACATTCGAGAGTTGGT
ILMN_2524980	H2afj	232440	-1.12054	-1.20623	-1.34007	-2.0924	-2.93064	-6.38434	1.04728	-1.13721	-2.35106	-2.78856	-2.70098	-1.97799	-4.95688	-0.19176	-0.355949	-0.46226	-0.614065	-1.25692	-1.74298	-2.8663	-0.0274363	0.039211	-0.21294	-1.26075	-1.50696	-1.46092	-1.01147	-2.33687	Mus musculus H2A histone family, member J (H2afj), mRNA.	GO:0007001|GO:0006334|GO:0007001|GO:0006334|GO:0007001|GO:0006334	GO:0000786|GO:0005634|GO:0005694|GO:0000786|GO:0005634|GO:0005694|GO:0000786|GO:0005634|GO:0005694	GO:0003677|GO:0003677|GO:0003677	CTGGGATCAGGTTTCTTCTTTTCCGTAACTGTTGAGTTGGGTGATGGCGC
ILMN_2650739	Arhgap9		1.15615	-1.01078	1.04915	-1.46947	-2.42586	-6.06539	1.21241	1.13401	-1.77444	-1.51596	-1.50824	-1.98103	-8.94464	-0.0946825	0.114646	-0.110154	-0.0254571	-0.649975	-1.37318	-2.69528	-0.0911091	0.186769	0.0903276	-0.918473	-0.691345	-0.683974	-1.07736	-3.25213					GTTGATGCTCAACAACTTTGCCAGCCTCTTCACTTGACCCAGGCGAGGAA
ILMN_1227384	Ccnl		-1.04754	-1.26902	-1.55994	-2.19599	-2.96942	-7.85059	1.15888	1.21731	-2.3263	-2.23423	-2.67352	-2.06746	-6.22434	-0.0310889	-0.0980961	-0.374805	-0.672578	-1.16596	-1.60127	-3.00389	-0.0379293	0.174797	0.245763	-1.25597	-1.1977	-1.45667	-1.08579	-2.67585					CCAAAACATTGCTGTCTATAACTGTGTGTTAGGAGGCGGCTTTGGGAGTA
ILMN_2992047	Rhof	23912	1.03873	-1.05842	-1.17782	-2.38187	-3.92711	-9.98982	1.25811	1.13973	-1.73775	-3.07565	-2.29866	-2.26683	-8.11772	0.0166521	0.0714748	-0.065263	-0.219469	-1.23544	-1.95682	-3.30381	-0.0116165	0.31964	0.17707	-0.808836	-1.63251	-1.21241	-1.19229	-3.03269	Mus musculus ras homolog gene family, member f (Rhof), mRNA.		GO:0016020|GO:0005856|GO:0005622	GO:0000166	CTCCAACAGCCAAAGTCTTGAGTCCTGGCACTCCTCCTGGACGTCACAAC
ILMN_1237750	1810060D16Rik		1.04727	1.24776	1.20005	-1.75643	-2.369	-8.71293	-1.13986	1.08607	-1.8509	-2.7392	-1.67319	-2.01453	-9.36048	0.0605355	0.127164	0.379872	0.323624	-0.752113	-1.18374	-3.06262	-0.0359071	-0.224766	0.0832133	-0.92413	-1.48966	-0.77851	-1.04635	-3.26249					GGTGAGCGACCACAGGCCAACCAGAAGCGGATCACCACTCCTTACATGAC
ILMN_2866856	H2-DMa	14998	-1.03634	1.12298	-1.44681	-1.52228	-2.5658	-8.98067	-1.03361	1.00291	-2.46262	-1.80207	-2.18637	-1.93484	-14.1191	0.014888	-0.0366087	0.182214	-0.517991	-0.591348	-1.34452	-3.15194	-0.0597923	-0.107479	-0.0556056	-1.35998	-0.909449	-1.18833	-1.01201	-3.87936	Mus musculus histocompatibility 2, class II, locus DMa (H2-DMa), mRNA.	GO:0006461|GO:0015031|GO:0045059|GO:0045582|GO:0006955|GO:0050778	GO:0005622|GO:0005765|GO:0016021|GO:0010008|GO:0005771|GO:0005770|GO:0016020|GO:0005764	GO:0003823|GO:0045012|GO:0005515	TCTTCCTCTGCTCCCAGAGACCGTGCTCAGGTGACTGATTCTTCTCAAGG
ILMN_2991545	D10Jhu81e	28295	1.04738	1.03475	1.05309	-1.65283	-2.99341	-5.78044	1.1226	-1.0865	-1.57287	-1.99145	-1.84094	-2.42929	-6.16491	-0.00751555	0.0592732	0.0417686	0.0671135	-0.732451	-1.58931	-2.5387	-0.0284312	0.138413	-0.14812	-0.681826	-1.02225	-0.908877	-1.30897	-2.65251	Mus musculus DNA segment, Chr 10, Johns Hopkins University 81 expressed (D10Jhu81e), mRNA.		GO:0005739		CGGGCTTGCCTCACTGCGTGTCCCCATGGAAGATCTAAGCACCTTTCCCA
ILMN_2675249	Slc35c1		1.09061	1.14095	-1.25134	-2.37785	-2.54554	-5.9603	1.12281	1.16883	-2.3324	-3.12887	-1.70745	-1.83702	-7.96456	-0.0131834	0.111954	0.177055	-0.336658	-1.26284	-1.36115	-2.58857	-0.0277525	0.139362	0.197313	-1.24957	-1.67339	-0.799597	-0.905121	-3.02135					CCTAGTCCCTTCTGTTTGGCCTTTTGTACCCTCATTTCCTTGGCGTCATG
ILMN_1230545	Mobk1b		-1.00724	-1.17372	-1.2155	-2.10349	-3.19903	-7.4065	-1.00644	1.04714	-1.94834	-2.10188	-2.19736	-2.14158	-4.82264	0.0592425	0.0488369	-0.17185	-0.222306	-1.01354	-1.61839	-2.82955	-0.0135466	-0.0228008	0.0529063	-0.975794	-1.08523	-1.14932	-1.11222	-2.28337					TTGCAGTGGCTTCCAATTGCCTGGAGAATTCTGCTTTAGCCCTGTGGTGC
ILMN_2742647	Snrpg		-1.15634	1.02231	1.28591	-1.78905	-2.40751	-6.32541	1.0555	-1.00224	-1.75724	-2.69699	-2.10698	-2.16519	-8.37071	-0.0224915	-0.232054	0.00933838	0.340296	-0.861688	-1.29004	-2.68365	0.0109476	0.0888776	0.00772333	-0.802364	-1.4204	-1.06423	-1.10354	-3.0544					GAACCTTGTGATTGACGAGTGTGTGGAGATGGCAACCAGTGGGCAACAGA
ILMN_3154409	Brd2		1.10662	1.14038	-1.14385	-1.94238	-2.33703	-6.94552	1.02019	1.03478	-2.32566	-2.48572	-1.94666	-1.92443	-9.55049	-0.087977	0.0581856	0.101535	-0.281873	-1.0458	-1.31265	-2.88406	-0.0813017	-0.0524693	-0.0319778	-1.29894	-1.39496	-1.0423	-1.02573	-3.33688			GO:0005634|GO:0005737		ATTTAAGCTATGTGGTAAGGCTGGGGGTGTGTAGCCGTGGTCCTCCCTCC
ILMN_1230969	Klra13	16631	1.40901	1.77678	2.15868	-1.05244	-3.95283	-5.55974	1.27212	2.4496	-1.33224	-1.49891	-3.02053	-2.77279	-5.19953	-0.214081	0.280598	0.615187	0.896071	-0.287817	-2.19697	-2.6891	-0.069406	0.277825	1.22314	-0.483258	-0.653319	-1.66421	-1.54075	-2.44779	Mus musculus killer cell lectin-like receptor subfamily A, member 13 (Klra13), mRNA.		GO:0005886|GO:0005886	GO:0004872|GO:0005529|GO:0004872|GO:0005529	TAGAGTGTAGGCCAGGCACTGATCTTCTGGAATCCCTCAACAAGGAACAG
ILMN_2478874	Wbscr22		1.08498	1.25021	1.09076	-1.50452	-2.2997	-6.24238	-1.06577	-1.06698	-1.80797	-2.65785	-1.99183	-2.63655	-7.75029	0.057503	0.175171	0.379677	0.182843	-0.531801	-1.14394	-2.58459	-0.0452101	-0.1371	-0.138749	-0.899581	-1.45547	-1.0393	-1.44386	-2.99946					GGACCTGCCTCTGGGGAATTCTCTGGACTGAACTGTTTACCTCAGCAGCT
ILMN_1250081	Wbscr22		-1.14451	-1.09393	1.08411	-1.63686	-2.46093	-5.11751	-1.27401	1.01719	-1.38949	-2.1745	-1.874	-2.12174	-4.2895	-0.0801661	-0.274895	-0.209685	0.0363496	-0.791093	-1.37937	-2.43561	-0.0940611	-0.443432	-0.0694775	-0.568617	-1.21475	-1.00018	-1.17931	-2.19487					GGGACCTGCCTCTGGGGAATTCTCTGGACTGAACTGTTTACCTCAGCAGC
ILMN_2703159	Sptlc1	268656	1.15062	-1.06203	-1.4127	-2.04885	-2.70536	-7.62327	-1.08748	-1.06909	-2.71063	-2.6334	-3.1849	-2.54097	-8.28753	0.00789551	0.21031	-0.0789253	-0.490559	-1.02692	-1.42793	-2.92251	-0.107007	-0.22799	-0.203384	-1.54563	-1.50394	-1.77826	-1.45239	-3.15795	Mus musculus serine palmitoyltransferase, long chain base subunit 1 (Sptlc1), mRNA.	GO:0008152|GO:0009058	GO:0016021|GO:0016020|GO:0005783	GO:0008415|GO:0004758|GO:0016740|GO:0008483|GO:0016769	CCGAGCTCTACACTGGCTGCCGTTGTCCTTAGCGAGCGTGTTGAGTGATA
ILMN_3007669	Bat1a	53817	1.10817	1.20902	-1.0061	-2.10088	-2.72568	-8.55425	1.08694	1.05304	-2.05834	-2.82463	-2.22587	-2.30064	-10.8964	-0.104477	0.0437078	0.169357	-0.113247	-1.17547	-1.55109	-3.20112	0.086874	0.20715	0.161431	-0.954607	-1.41119	-1.06749	-1.11516	-3.35891	Mus musculus HLA-B-associated transcript 1A (Bat1a), mRNA.	GO:0006397|GO:0000398|GO:0006397|GO:0000398|GO:0006397|GO:0000398	GO:0005681|GO:0005681|GO:0005681	GO:0016787|GO:0000166|GO:0016787|GO:0000166|GO:0016787|GO:0000166	GAACATTGCTTTCAACTATGACATGCCAGAGGACTCGGACACCTACCTGC
ILMN_1245471	BC002199		1.14571	-1.02167	-1.17006	-1.99233	-2.76727	-6.72984	-1.0372	1.1192	-1.80676	-2.14508	-1.8957	-1.71793	-7.4731	0.0663054	0.262541	0.0353806	-0.160282	-0.928153	-1.40216	-2.68427	-0.0268819	-0.0795698	0.135587	-0.88029	-1.12792	-0.949609	-0.807552	-2.92859					GAGTTCTTGCTGTCCGTGAAAACTTATGTGGGTGGCCCTTTCGATATCTG
ILMN_2449120	D5Ertd606e		-1.12975	1.02996	1.32006	-1.93275	-2.50663	-6.31705	-1.19938	1.13018	-1.96572	-2.88992	-1.6619	-2.1912	-9.00597	-0.0182599	-0.194269	0.024334	0.382343	-0.968918	-1.34401	-2.67751	-0.0312547	-0.293547	0.145294	-1.00631	-1.56229	-0.764087	-1.16297	-3.20214					CCTGCCGAGTAACTTGGTGTCTGTTATCGTAGTGTGGTGCCAGGTGACCT
ILMN_3002095	Il27ra	50931	1.10517	-1.05142	-1.31417	-2.45279	-2.52694	-7.372	1.12832	-1.12593	-2.50629	-3.21496	-3.18931	-2.3536	-9.92741	0.0164869	0.160753	-0.0558478	-0.377668	-1.27793	-1.3209	-2.86557	-0.0747268	0.0994493	-0.245849	-1.40028	-1.75953	-1.74797	-1.3096	-3.38614	Mus musculus interleukin 27 receptor, alpha (Il27ra), mRNA.	GO:0006955|GO:0006955	GO:0016021|GO:0016020|GO:0016021|GO:0016020	GO:0042287|GO:0042607|GO:0004872|GO:0005515|GO:0042287|GO:0042607|GO:0004872|GO:0005515	ACTCCAGGTCCAAGGAATCCAATGCCCTCTTCTGGCTTCTGTGAGCCCCG
ILMN_2834294	6330442E10Rik	268567	1.13738	1.08096	-1.23803	-2.36582	-3.32696	-8.92949	1.207	1.09951	-1.87542	-2.70232	-3.17788	-3.62013	-6.38568	-0.0224415	0.163276	0.0898732	-0.330487	-1.26478	-1.75665	-3.18102	-0.0567248	0.214698	0.0801299	-0.963938	-1.49092	-1.72479	-1.91277	-2.73156	Mus musculus RIKEN cDNA 6330442E10 gene (6330442E10Rik), mRNA.				GTATGAGGAAGGCCATGGGAGTGCCTTCCACCCTGAAGCCACCCTTACCT
ILMN_2870623	Zfp251	71591	1.0804	-1.08489	-1.2971	-2.17977	-3.10321	-3.80683	1.00543	-1.13619	-2.25075	-2.79381	-3.55143	-2.98644	-5.11189	-0.094224	0.0173377	-0.211773	-0.469516	-1.2184	-1.72799	-2.02281	0.0413713	0.0491821	-0.142828	-1.12903	-1.44086	-1.78703	-1.53706	-2.31248	Mus musculus zinc finger protein 251 (Zfp251), mRNA.	GO:0006355	GO:0005634|GO:0005622	GO:0008270|GO:0046872|GO:0003676	CCATTCTCCTCTGCCAACACAGCATGACTCCCAGGTATCCTCATTACCAG
ILMN_2649172	1500031H04Rik		1.18656	1.18078	-1.32783	-1.93254	-2.16852	-7.0475	1.01886	1.08445	-2.56042	-2.53776	-2.29527	-1.82032	-11.574	0.136309	0.383093	0.376055	-0.272761	-0.814189	-0.980403	-2.6808	0.0828246	0.10978	0.19979	-1.27356	-1.26073	-1.11584	-0.781364	-3.44999					CCCCTTGGTGAATGTCCTGCGTATTTCCCTGTACCTGTGTGCCTCGGTAT
ILMN_2601090	Gps1	209318	1.18669	1.17804	1.15034	-1.89632	-3.24549	-8.55402	1.06989	1.01589	-2.06391	-2.55367	-1.72051	-2.65369	-10.5672	0.0435804	0.290528	0.279975	0.245639	-0.879621	-1.65485	-3.05302	-0.085175	0.0122886	-0.0624369	-1.13055	-1.43775	-0.868014	-1.49317	-3.4867	Mus musculus G protein pathway suppressor 1 (Gps1), mRNA.		GO:0005634|GO:0008180|GO:0005634|GO:0008180|GO:0005634|GO:0008180|GO:0005634|GO:0008180	GO:0005515|GO:0005515|GO:0005515|GO:0005515	AGGCATTCCTGTGACCGTCAGACCATAGTCTGCACACCTACTCTGCCTGT
ILMN_2984828	Ly6e	17069	1.06153	1.13496	-1.54379	-2.11326	-2.64392	-7.35583	-1.0129	1.01798	-2.51229	-2.52092	-1.62295	-2.07826	-10.7993	0.117004	0.203149	0.29965	-0.50947	-0.962465	-1.28568	-2.76188	-0.0147471	-0.0332438	0.0109625	-1.34375	-1.3487	-0.713365	-1.07013	-3.44761	Mus musculus lymphocyte antigen 6 complex, locus E (Ly6e), mRNA.	GO:0006952	GO:0005886|GO:0016020	GO:0048503	ACAGCAGAAGGCCTGTGTTGCCACCAAAACCCCTCCCCCTGGTATCATTG
ILMN_2691798	Clns1a	12729	1.12356	1.04111	-1.29821	-2.2938	-2.80279	-6.59845	-1.07825	1.05253	-1.97346	-2.28448	-1.70683	-2.13484	-8.20271	0.0276591	0.19573	0.0857786	-0.348866	-1.17008	-1.45921	-2.69447	-0.0308002	-0.139499	0.0430566	-1.01153	-1.22266	-0.802119	-1.12493	-3.0669	Mus musculus chloride channel, nucleotide-sensitive, 1A (Clns1a), mRNA.	GO:0006821|GO:0006884|GO:0006821|GO:0006884|GO:0006821|GO:0006884	GO:0005634|GO:0005634|GO:0005634		CTGGGCGGAAGGGACGTGCGGAAGCTTAGATGTCTCTGGGATTCAGGAGA
ILMN_3005080	Clns1a	12729	1.07533	1.00971	-1.27672	-2.504	-3.45218	-8.37021	-1.10855	1.05417	-2.60233	-2.6066	-1.76941	-2.17322	-7.51739	0.067882	0.172658	0.0818158	-0.284561	-1.25635	-1.71963	-2.99738	0.020774	-0.127905	0.0968773	-1.35903	-1.36139	-0.802497	-1.09906	-2.88946	Mus musculus chloride channel, nucleotide-sensitive, 1A (Clns1a), mRNA.	GO:0006821|GO:0006884|GO:0006821|GO:0006884|GO:0006821|GO:0006884	GO:0005634|GO:0005634|GO:0005634		GCGGAAGGGACGTGCGGAAGCTTAGATGTCTCTGGGATTCAGGAGAACTC
ILMN_1233424	Lbcl1		1.09736	-1.05995	-1.09747	-2.04249	-2.73279	-9.73363	1.06088	1.13338	-1.84482	-2.14132	-1.81164	-2.22807	-7.85942	-0.00313365	0.130903	-0.0871283	-0.137319	-1.03346	-1.45351	-3.28611	-0.0645355	0.02072	0.116095	-0.948018	-1.16304	-0.921831	-1.22033	-3.03896					GTAAACCAGTCTGCCTTTATCTTGTGAGTGCTGGGACCACCACACTTGAC
ILMN_1217646	1500032H18Rik		1.01151	1.43576	1.35288	-1.7512	-5.1155	-7.79485	1.11554	1.34359	-1.59062	-2.78382	-1.95151	-3.21099	-6.86342	-0.0744071	-0.0578998	0.447409	0.361626	-0.88275	-2.42928	-3.03693	-0.075551	0.082194	0.350539	-0.745142	-1.55262	-1.04014	-1.75857	-2.85448					GCCTGGAAGAAATAAAGCAGTCCCTCGGGAGTCACGGAGTGGTGCTGGAA
ILMN_2466845	Trp53	22059	1.0146	1.08833	-1.33968	-2.30553	-2.50685	-7.1133	-1.00502	-1.17336	-2.55116	-3.1676	-3.3608	-1.34041	-7.96296	0.0147183	0.0356365	0.136839	-0.407167	-1.19038	-1.31116	-2.8158	-0.050883	-0.0581027	-0.281535	-1.40204	-1.71427	-1.79969	-0.47356	-3.04419	Mus musculus transformation related protein 53 (Trp53), mRNA.	GO:0008156|GO:0030330|GO:0006974|GO:0048147|GO:0001701|GO:0045941|GO:0010165|GO:0043066|GO:0006350|GO:0045944|GO:0007049|GO:0042771|GO:0006355|GO:0042127|GO:0009411|GO:0006917|GO:0006915	GO:0005737|GO:0005829|GO:0005657|GO:0005634	GO:0046872|GO:0008270|GO:0005515|GO:0003677|GO:0003700	TCCCGGTCCCTTCTGCTGCCTTTTTTACCTTGTAGCTAGGGCTCAGCCCC
ILMN_2770876	Rap1gds1		1.02231	-1.03134	-1.01982	-2.16915	-2.25834	-7.89757	1.04829	1.03429	-1.83921	-2.53713	-1.7675	-1.86231	-7.8953	-0.00863322	0.0232036	-0.0531549	-0.0369487	-1.12576	-1.1839	-2.99004	-0.0670783	0.000954151	-0.0184324	-0.946167	-1.41027	-0.888787	-0.964169	-3.04807					CCCCCGACAGGAGATACCTGTATCTCTGCGTTCTCTAAATCGGACTTTGC
ILMN_1249908	9030619K07Rik		-1.035	1.01824	-1.12848	-1.78348	-2.74847	-8.27731	-1.00349	1.04755	-1.75821	-1.72068	-1.96375	-3.03999	-3.77494	-0.0163352	-0.0659652	0.00974552	-0.190714	-0.851032	-1.47496	-3.0655	-0.0618942	-0.0669192	0.00512665	-0.876	-0.844873	-1.0355	-1.66596	-1.97835					TGTGTGTGTGAGTGTGTGAGACAGACAGAAGGGCCCAGGCTGTGGGGTTC
ILMN_2720334	2700082D03Rik	67205	-1.00543	1.11359	1.08239	-1.69002	-3.20259	-7.55846	1.01371	-1.02452	-2.06966	-2.8197	-1.63807	-2.22715	-10.5397	0.0681155	0.0603075	0.223329	0.182334	-0.688925	-1.61113	-2.84998	-0.00233452	0.0173069	-0.0372862	-1.05173	-1.49787	-0.714334	-1.15753	-3.40009	Mus musculus UTP11-like, U3 small nucleolar ribonucleoprotein, (yeast) (Utp11l), mRNA.	GO:0006364|GO:0048011|GO:0006917	GO:0005737|GO:0005615|GO:0005634|GO:0030529	GO:0005515	TTGACGCAGCGCATCGAGCGGGAGAAGCAGCTGTTCGTTGTTGCCCAGAA
ILMN_2827311	Gtf3a	66596	1.0947	1.01666	1.08027	-1.95675	-3.29018	-6.59377	-1.05632	-1.0799	-1.71814	-2.88278	-1.56655	-2.14714	-7.25012	0.00736368	0.137893	0.0311947	0.118757	-0.961094	-1.7108	-2.71374	0.0027403	-0.076305	-0.108158	-0.778108	-1.52472	-0.644848	-1.09967	-2.85526	Mus musculus general transcription factor III A (Gtf3a), mRNA.		GO:0005622|GO:0005634|GO:0005622|GO:0005634	GO:0003677|GO:0046872|GO:0008270|GO:0003677|GO:0046872|GO:0008270	GGCAAGGCTGCGGAAGAACCTACACAACCGTGTTCAACCTGCAGAGCCAC
ILMN_2670727	Gtf3a	66596	-1.0073	-1.00088	1.39498	-1.54021	-2.41961	-5.30817	-1.10815	-1.03633	-1.81144	-2.52435	-1.8948	-2.19025	-6.75716	-0.0349229	-0.0454129	-0.0361885	0.445322	-0.658048	-1.3097	-2.44314	-0.0448131	-0.19297	-0.0962971	-0.901953	-1.38072	-0.966856	-1.17591	-2.80123	Mus musculus general transcription factor III A (Gtf3a), mRNA.		GO:0005622|GO:0005634|GO:0005622|GO:0005634	GO:0003677|GO:0046872|GO:0008270|GO:0003677|GO:0046872|GO:0008270	TAAGAAGCACCAGCAGCTGAGAACCCATCAGTGCCAGCACACCAGCGAGC
ILMN_2775891	Ilf2		1.05526	1.17947	1.34668	-2.31004	-3.45186	-7.25266	1.0587	1.26353	-1.53769	-2.59166	-1.91087	-2.12716	-8.038	-0.0397919	0.0378063	0.198344	0.389612	-1.24771	-1.82717	-2.8983	-0.0347064	0.0475825	0.302752	-0.655468	-1.40859	-0.968936	-1.12363	-3.04154					GCCCTCTGTCCGTCTGTGAGGAAGCAGAATGCCACACATTCCCAATATTT
ILMN_2970473	Npm1	18148	-1.10632	1.10692	-1.02513	-1.59215	-3.09985	-6.4401	-1.1773	-1.22238	-2.82656	-3.28687	-1.76423	-3.41774	-14.2068	-0.024818	-0.170584	0.121731	-0.0606287	-0.695796	-1.65702	-2.7119	-0.0511289	-0.286606	-0.340821	-1.55017	-1.76785	-0.87017	-1.82417	-3.87963	Mus musculus nucleophosmin 1 (Npm1), mRNA.	GO:0008104|GO:0008285|GO:0006886|GO:0006913|GO:0007098|GO:0007569	GO:0005737|GO:0005730|GO:0005634|GO:0005813	GO:0019843|GO:0003676|GO:0005515|GO:0051082|GO:0003677|GO:0051059|GO:0003723	TCCGGATGACTGACCAGGAGGCTATTCAAGATCTCTGGCAGTGGAGGAAA
ILMN_2791578	Gspt1	14852	1.05119	1.09817	1.0325	-2.20189	-2.7078	-8.3629	-1.12124	1.20956	-1.78588	-2.63735	-1.4115	-1.84369	-8.65378	0.0463269	0.118355	0.181423	0.0924724	-1.09242	-1.39079	-3.01768	-0.0182119	-0.183307	0.256269	-0.854849	-1.4173	-0.515443	-0.900811	-3.13154	Mus musculus G1 to S phase transition 1 (Gspt1), mRNA.	GO:0000082|GO:0000184	GO:0005622	GO:0003924|GO:0000166|GO:0003747|GO:0005515	CCCAAGATTTTGCCCCCCTTTCAAACTTCGCTTCCTTGGACAGATTTGGC
ILMN_2574982	Spn		1.19817	-1.079	1.0577	-2.01927	-2.68391	-5.21001	1.19516	1.27657	-1.71086	-3.32576	-4.51243	-3.05329	-4.45995	-0.162134	0.0987031	-0.271832	-0.0812	-1.17597	-1.58647	-2.54342	0.0608126	0.318012	0.41309	-0.71391	-1.67287	-2.11309	-1.54955	-2.09621					AAACCATGAGCCAGCCCTGGTAACACAAGCCTGTTGCTCCTGGAACTTGG
ILMN_2650392	Rbm28	68272	1.06287	1.00883	-1.38368	-2.35318	-3.60389	-9.61637	-1.07471	-1.0349	-2.56325	-3.36778	-2.63108	-3.11569	-10.5674	0.00426662	0.0922275	0.0169457	-0.464248	-1.23035	-1.84529	-3.26123	-0.0101137	-0.114056	-0.0595982	-1.36809	-1.76191	-1.40577	-1.64966	-3.41166	Mus musculus RNA binding motif protein 28 (Rbm28), transcript variant 2, mRNA.		GO:0005634|GO:0005634	GO:0003723|GO:0003676|GO:0000166|GO:0003723|GO:0003676|GO:0000166	GGGACTCTAGGTTGTGTACATTCATGGTCCGTTCTCCAGTGTGGTGTTGG
ILMN_2724719	5930416I19Rik	72440	1.06663	1.00698	-1.04656	-2.14021	-2.80558	-7.16325	1.0704	-1.01446	-2.13665	-3.1239	-1.37535	-1.88724	-8.69697	0.0393274	0.132389	0.0493599	-0.0263314	-1.05843	-1.44897	-2.80129	-0.0402318	0.0579188	-0.0609484	-1.13558	-1.68358	-0.500029	-0.956506	-3.16074	Mus musculus RIKEN cDNA 5930416I19 gene (5930416I19Rik), mRNA.				CCAGAGTCGGAGTTCGGTTTCTAGGGTTCCGCCTCGCACCAGGAACCGTT
ILMN_2605694	Krtcap2	66059	1.03407	1.31287	1.40432	-1.36962	-2.20017	-5.57409	-1.09686	1.11068	-1.83915	-2.30301	-1.90158	-2.52991	-8.02548	0.0107469	0.059083	0.403471	0.500616	-0.443033	-1.12687	-2.46799	0.000518084	-0.132857	0.151964	-0.878521	-1.203	-0.92668	-1.33857	-3.00407	Mus musculus keratinocyte associated protein 2 (Krtcap2), mRNA.	GO:0018279	GO:0008250|GO:0016020	GO:0004579	CAGCTCCAGTTCTCACACCGGCCAAAATCACTGGCAAGGGCAAGAAGAGA
ILMN_2795854	1190017O12Rik	68936	-1.14661	-1.11144	-1.27731	-1.92897	-2.9974	-9.15774	-1.17341	-1.03362	-2.05893	-2.20116	-1.78979	-2.47546	-8.37132	0.0666027	-0.130773	-0.0858289	-0.286509	-0.881226	-1.51711	-3.12839	-0.0471573	-0.277868	-0.0948696	-1.08905	-1.18542	-0.886947	-1.35485	-3.11261	Mus musculus RIKEN cDNA 1190017O12 gene (1190017O12Rik), mRNA.			GO:0003674	CTGGCGGCAAAAACCCTGATCCTGTGCCTGGCCTTTGCGGGCGTGAAAAT
ILMN_2603647	Ocil	93694	1.09454	1.28346	-1.05076	-1.90227	-3.03318	-6.59582	1.14847	1.12136	-1.58123	-3.15965	-5.89029	-3.31872	-17.0715	-0.00730332	0.12302	0.352731	-0.0787366	-0.935024	-1.60813	-2.72885	0.179088	0.378801	0.344332	-0.481961	-1.48068	-2.37925	-1.55154	-3.91443	Mus musculus C-type lectin domain family 2, member d (Clec2d), mRNA.	GO:0042270|GO:0006968|GO:0045671	GO:0005887|GO:0009897	GO:0005515|GO:0005529|GO:0004888|GO:0046703	TGAGGGACATAGGAGAGTTAGCTACCCCACACTGATGAGTCCCAAAAAGG
ILMN_1258552	2610024G14Rik	56412	-1.03867	-1.00691	-1.31367	-2.86318	-3.07815	-6.56901	-1.01862	-1.05448	-2.42993	-3.44364	-2.22245	-2.59787	-5.15397	0.0587851	0.00404942	0.0488505	-0.334815	-1.45883	-1.56328	-2.65689	0.00373157	-0.0228859	-0.0728052	-1.27719	-1.7802	-1.14842	-1.3736	-2.36195	Mus musculus RIKEN cDNA 2610024G14 gene (2610024G14Rik), mRNA.		GO:0005743|GO:0005622	GO:0003674|GO:0005525	ACCTGAAGGGACTGCTCTGACTGTCCACCCCCCTGTCTTGCCATATATCG
ILMN_2805829	Exosc2	227715	1.0972	1.31014	-1.23734	-2.04646	-3.17853	-6.60419	1.04708	1.04686	-2.24531	-3.28065	-1.73759	-2.08551	-7.1021	-0.0248161	0.109014	0.364908	-0.332058	-1.05795	-1.69318	-2.7482	0.0762561	0.142623	0.142321	-1.09066	-1.63773	-0.72083	-0.984142	-2.75199	Mus musculus exosome component 2 (Exosc2), mRNA.	GO:0006364|GO:0006364	GO:0005634|GO:0000178|GO:0005634|GO:0000178	GO:0003676|GO:0003723|GO:0016787|GO:0004527|GO:0004518|GO:0003676|GO:0003723|GO:0016787|GO:0004527|GO:0004518	CCGCTCTGTCTCCTTTAATGCACAAGTGTGTGGTTGGAGAGAAGGTGGTG
ILMN_1215810	Mcts1	68995	-1.06292	1.11232	1.07949	-1.61427	-2.53062	-7.02637	-1.11689	1.03665	-1.78024	-2.21475	-1.5573	-2.06854	-8.99536	0.0480856	-0.0399539	0.20166	0.158434	-0.642792	-1.2914	-2.76469	0.0281931	-0.131297	0.0801283	-0.803876	-1.11895	-0.610854	-1.02042	-3.14099	Mus musculus malignant T cell amplified sequence 1 (Mcts1), mRNA.			GO:0003723	GTACTCAGTGGAGCAAATATCATGTGTCCTGGCTTAACTTCTCCCGGAGC
ILMN_2762361	Mrps23	64656	1.02571	-1.08624	-1.0093	-1.84272	-3.25531	-7.47695	1.15086	-1.00888	-1.94476	-2.42694	-1.13515	-2.2482	-10.0668	-0.0717375	-0.0351198	-0.191085	-0.0850876	-0.953574	-1.77453	-2.97419	0.022186	0.224897	0.00943446	-0.937404	-1.25695	-0.160693	-1.14659	-3.30935	Mus musculus mitochondrial ribosomal protein S23 (Mrps23), mRNA.		GO:0030529|GO:0005739|GO:0005763	GO:0003735	CCCTCGGCCGTGTCTGCGGGTGGTGTTTGTACTTTTTTTCTGTAGAGCTG
ILMN_1215647	Mum1		1.00121	-1.0552	-1.4311	-2.51159	-3.17211	-8.57077	1.16804	1.13826	-2.7261	-3.77434	-3.05978	-1.92012	-7.84907	0.11747	0.119218	0.0399506	-0.399657	-1.21113	-1.54797	-2.98196	-0.0494788	0.174611	0.137351	-1.49631	-1.9657	-1.66291	-0.990673	-3.022					CCTGTGCGTGGGTTCTACGTCTTCAGCCTAAGTCTGGGAGATCAGATGCC
ILMN_2607765	BC025076		1.13217	1.10979	1.02178	-1.56357	-4.16997	-6.60559	-1.03811	1.08707	-2.79063	-2.93208	-3.2171	-3.58367	-7.7339	0.00555662	0.184647	0.155837	0.0366449	-0.639287	-2.05448	-2.71813	0.0367007	-0.0172644	0.15714	-1.44389	-1.51522	-1.64906	-1.80474	-2.9145					CAGCGTCCGGATTCAACCCATTCTTCAAACCTCAGCGCGTCATCTTCTGA
ILMN_2747456	Ivns1abp		1.01105	-1.1494	-1.43126	-2.42778	-2.50121	-7.88013	-1.09344	-1.09932	-2.20581	-2.13074	-2.23319	-1.64432	-6.14654	-0.0169394	-0.00109005	-0.217818	-0.534228	-1.29658	-1.33957	-2.99516	0.00684682	-0.122028	-0.12976	-1.13446	-1.08451	-1.15226	-0.710642	-2.61293					GGTGGCTTTGATGGTTCTCACGCCATCAGTTGTGTGGAGATGTATGATCC
ILMN_1232090	LOC268288		1.14841	2.16273	1.8175	-1.45412	-2.58028	-4.05761	1.11934	2.10638	-1.58608	-2.43625	-3.62703	-3.72661	-4.2145	-0.0400567	0.159578	1.0728	0.821901	-0.580202	-1.40758	-2.06069	0.0130464	0.175699	1.08781	-0.652415	-1.27161	-1.84574	-1.88482	-2.06232					GCTCTGGCTGCTTTGGTGTCTGCTTTCCGTGTGTTTGGGATCGAGTGTCC
ILMN_2708340	1700029F09Rik		-1.09801	-1.16429	1.16605	-2.76738	-2.56751	-7.19461	1.0972	1.24648	-1.64765	-3.20964	-1.29558	-2.17929	-6.51748	-0.1432	-0.278088	-0.362648	0.0784317	-1.61172	-1.50357	-2.99012	-0.00860341	0.125228	0.309257	-0.729017	-1.69101	-0.382203	-1.13246	-2.71292					GAAGATCTCTTTCGTATAAAGGATCCTGTACTGTTTGTGTCGGGCTCAGC
ILMN_1227519	D1Wsu40e	27993	-1.04353	1.19988	-1.3039	-1.83124	-2.86651	-9.78505	-1.02189	-1.02958	-2.35363	-2.89722	-1.67907	-2.3175	-12.1456	0.0712072	0.00973701	0.334097	-0.311623	-0.801612	-1.44809	-3.21937	0.06157	0.0303349	0.0195093	-1.17332	-1.4731	-0.686093	-1.151	-3.54079	Mus musculus IMP4, U3 small nucleolar ribonucleoprotein, homolog (yeast) (Imp4), mRNA.	GO:0006364|GO:0007046|GO:0006364|GO:0007046	GO:0030529|GO:0005634|GO:0005730|GO:0030529|GO:0005634|GO:0005730	GO:0003723|GO:0030519|GO:0003723|GO:0030519	GGGCCCTGTGAACACTTTTTTCCTGTGGTTTAGGGTCAGTCTTTGTCACC
ILMN_1259400	Lsp1	16985	-1.00869	-1.20661	-1.38856	-2.10781	-2.63986	-6.0396	-1.06773	-1.17248	-2.02022	-2.19181	-2.34661	-1.91709	-8.1488	0.0239872	0.0115089	-0.246969	-0.449601	-1.05176	-1.37647	-2.57047	-0.0496085	-0.144157	-0.279173	-1.06412	-1.18173	-1.28019	-0.988524	-3.0762	Mus musculus lymphocyte specific 1 (Lsp1), mRNA.	GO:0007010|GO:0007165|GO:0006952|GO:0006936|GO:0006935|GO:0006915		GO:0003779|GO:0004871|GO:0005516|GO:0017022	TGACCAACCCTCCAACTCTGCTTCTCACCATCAGCTAAAGGGACCAGTCC
ILMN_2728270	Galgt1		1.25584	-1.00007	1.3598	-1.33731	-2.07103	-9.36691	1.09193	-1.20525	-1.31044	-1.44415	-2.26728	-1.89592	-10.3443	-0.0254538	0.303204	-0.0255617	0.417946	-0.444783	-1.0758	-3.25303	0.00179815	0.128679	-0.267535	-0.388258	-0.52842	-1.17916	-0.921099	-3.36897					CAGTGCATGACCGCCGAGTGACGTCTGATTTGGGCCTTCACACTGTCAGG
ILMN_1237074	Slc25a19	67283	-1.12888	-1.17633	-1.54213	-1.95048	-2.45617	-8.30923	-1.04274	-1.1645	-2.38742	-2.96601	-2.26345	-2.04645	-7.8271	-0.0172402	-0.192129	-0.251535	-0.642167	-0.981073	-1.31365	-3.07195	-0.00804989	-0.0684332	-0.227755	-1.2635	-1.57657	-1.18658	-1.04117	-2.97653	Mus musculus solute carrier family 25 (mitochondrial thiamine pyrophosphate carrier), member 19 (Slc25a19), mRNA.	GO:0006810|GO:0006810	GO:0005743|GO:0016021|GO:0005739|GO:0016020|GO:0005743|GO:0016021|GO:0005739|GO:0016020	GO:0005215|GO:0005488|GO:0005215|GO:0005488	TGCAGACGGGGCCGGGCTCTTTGCACAGTTCTAACCTATACAACTTGGTC
ILMN_2462448	Tufm	233870	1.09189	1.122	1.0036	-2.35859	-2.82061	-7.98018	-1.09258	-1.03689	-2.51333	-4.33754	-2.53581	-2.84814	-10.7015	0.117127	0.243951	0.283197	0.122314	-1.1208	-1.37888	-2.87929	-0.058045	-0.185785	-0.110304	-1.38765	-2.17492	-1.40049	-1.56807	-3.47778	Mus musculus Tu translation elongation factor, mitochondrial (Tufm), mRNA.		GO:0005622|GO:0005743|GO:0005739	GO:0000166	GGCATAAGGCTGCCCTGGTCAGCGTTCCCACTGTGGACACAGGCTGTATC
ILMN_1249606	1500016H10Rik		1.22509	-1.12472	1.05336	-1.65484	-2.47659	-7.72714	-1.08031	1.28737	-1.91161	-2.2768	-1.60043	-1.8059	-6.33639	-0.063705	0.229178	-0.233268	0.0112913	-0.790397	-1.37206	-3.01364	-0.025207	-0.136656	0.339217	-0.959998	-1.21221	-0.703665	-0.877928	-2.68887					AGCGGCGCACTTGAACATGGATCAAGAGGGTCCCGGTTTTACTTTTTATT
ILMN_1238713	1110001N06Rik		1.11891	-1.09917	-1.03943	-2.54123	-2.80547	-7.55445	1.20942	1.11742	-2.11648	-2.52921	-2.13335	-1.98673	-6.49817	-0.065438	0.0966543	-0.201847	-0.121233	-1.41096	-1.55368	-2.98276	-0.0393412	0.234968	0.120831	-1.12101	-1.37803	-1.13246	-1.02974	-2.73937					GGGTGCCAAGATGCATGGGCTCTCTCAGATTCTGGGAAACTTTCTGCACC
ILMN_1219896	9830148G24Rik		1.43143	1.88906	1.29857	-1.59078	-3.916	-10.8525	1.47191	2.0184	-1.93468	-2.26072	-3.49538	-2.21375	-13.6025	0.0155516	0.533013	0.933218	0.392472	-0.654185	-1.95383	-3.4244	0.00658202	0.564272	1.0198	-0.945511	-1.1702	-1.79887	-1.13991	-3.75922					AATTGTGACTAGGGTGTGAAATCCTCACCTGGCTCCTGTCAATAGCTGCC
ILMN_2767227	1110001K21Rik	66911	1.16232	1.04747	-1.06472	-1.94749	-2.88801	-7.9418	1.16267	1.0785	-1.84028	-3.2946	-2.0529	-2.1108	-6.60412	0.0471193	0.264124	0.114031	-0.0433567	-0.914499	-1.48295	-2.94235	-0.0234239	0.194023	0.0856028	-0.903353	-1.74353	-1.06109	-1.10121	-2.74679	Mus musculus nudix (nucleoside diphosphate linked moiety X)-type motif 16-like 1 (Nudt16l1), mRNA.				CTTGGTGTATGAACTGTGGTTTGGTTTCAGAATGGCTGTGCCCCACATGA
ILMN_1240588	Csnk2a2		1.12893	-1.18779	-1.09702	-1.76874	-3.69694	-8.90283	-1.00282	-1.04739	-1.9776	-2.86597	-1.36208	-2.36757	-9.01866	-0.027797	0.14716	-0.276082	-0.161393	-0.850523	-1.91413	-3.18206	-0.0988979	-0.102957	-0.165699	-1.08265	-1.61792	-0.544704	-1.34231	-3.27181					AGTACTAGTCTGCAGGGAGCTGGCTGTGCAGTGTGGCAGAGCGCATAGTT
ILMN_2852217	Gnpda1	26384	-1.04641	-1.19422	1.83203	-1.20924	-3.37692	-4.86251	-1.36529	-1.22063	-1.57253	-1.76398	-1.86287	-2.2748	-6.19694	-0.00123123	-0.0666794	-0.257305	0.872215	-0.275333	-1.75694	-2.28293	-0.0421022	-0.491311	-0.329726	-0.695186	-0.860933	-0.939628	-1.22784	-2.67366	Mus musculus glucosamine-6-phosphate deaminase 1 (Gnpda1), mRNA.	GO:0006044|GO:0006041|GO:0007340|GO:0005975|GO:0006002		GO:0016787|GO:0004342	GAGCTGCCTATTTCCAGGAGAGGTCTTTCAGAACATTGCCCAGGCCCTCC
ILMN_3119014	Elk3	13713	-1.05584	1.05288	-1.31014	-2.20936	-2.45043	-7.01971	1.37586	-1.09783	-2.46478	-2.71127	-2.21622	-2.14151	-5.24075	-0.0798733	-0.15827	-0.0055275	-0.469598	-1.2235	-1.37291	-2.89128	-0.0644379	0.395894	-0.199095	-1.36589	-1.50341	-1.21254	-1.16307	-2.45421	Mus musculus ELK3, member of ETS oncogene family (Elk3), transcript variant 2, mRNA.	GO:0050875|GO:0001525|GO:0006350|GO:0006355|GO:0042060	GO:0005634	GO:0043565|GO:0003700|GO:0003677	TGCTGAACTCCGCTTGCATACACGATGTAACCAGCTGTGCCTTCCTTTGC
ILMN_2617478	Psip1	101739	1.18154	1.16675	1.30458	-1.48177	-2.43593	-7.43097	1.04924	1.11088	-1.85135	-2.94392	-2.82088	-1.90884	-5.73918	-0.136321	0.104352	0.0861796	0.247269	-0.703646	-1.42079	-3.02987	0.0535858	0.122933	0.205293	-0.834992	-1.50415	-1.44256	-0.87911	-2.46726	Mus musculus PC4 and SFRS1 interacting protein 1 (Psip1), mRNA.	GO:0006350|GO:0006355|GO:0006350|GO:0006355|GO:0006350|GO:0006355	GO:0005634|GO:0005634|GO:0005634	GO:0003677|GO:0003677|GO:0003677	CTGAGCGATCAGGCCAGCTGTTGGTTTTTATCAGGCAGGATAGTTCATCC
ILMN_2458765	1110004P15Rik		-1.08003	-1.40966	-1.0386	-2.10094	-2.52302	-6.71068	-1.63585	-1.35032	-1.95803	-2.23408	-2.81345	-1.80612	-7.89617	-0.0691559	-0.18023	-0.564502	-0.123793	-1.14019	-1.40431	-2.81561	-0.183064	-0.893106	-0.61637	-1.15247	-1.34275	-1.6754	-1.03596	-3.16422					TCCCAGCCTAGTTTGGTGCTCGAGGTGAGAGGGGATTTGAATCTGTTTGC
ILMN_2848018	Tyk2	54721	1.01567	1.07171	-1.0856	-2.03282	-2.35424	-7.47581	-1.01365	1.26124	-1.8762	-2.39542	-1.6374	-1.53614	-6.74126	0.0478875	0.0703261	0.147806	-0.0706036	-0.975597	-1.18738	-2.85434	-0.108083	-0.127643	0.226759	-1.0159	-1.36836	-0.819489	-0.727394	-2.8611	Mus musculus tyrosine kinase 2 (Tyk2), mRNA.	GO:0006468|GO:0007242|GO:0006468|GO:0007242|GO:0006468|GO:0007242	GO:0005856|GO:0005856|GO:0005856	GO:0004672|GO:0004718|GO:0005524|GO:0000166|GO:0004713|GO:0016740|GO:0016301|GO:0004672|GO:0004718|GO:0005524|GO:0000166|GO:0004713|GO:0016740|GO:0016301|GO:0004672|GO:0004718|GO:0005524|GO:0000166|GO:0004713|GO:0016740|GO:0016301	TGCATACACACACAGGAAGGCCATTTGTCACATATGTGGGACTCTGCCAG
ILMN_2658407	Elmo1	140580	1.13285	1.00331	1.00312	-2.41632	-2.57414	-8.70932	1.11687	1.06916	-2.09943	-2.72412	-1.59493	-1.64833	-9.78189	0.120732	0.300687	0.125497	0.125233	-1.15208	-1.24336	-3.00183	-0.0983508	0.0611076	-0.00187826	-1.16835	-1.54414	-0.771843	-0.819352	-3.38846	Mus musculus engulfment and cell motility 1, ced-12 homolog (C. elegans) (Elmo1), transcript variant 2, mRNA.	GO:0006928|GO:0006911|GO:0006915|GO:0006909|GO:0030036|GO:0016601|GO:0006928|GO:0006911|GO:0006915|GO:0006909|GO:0030036|GO:0016601	GO:0005886|GO:0005856|GO:0016020|GO:0005737|GO:0005886|GO:0005856|GO:0016020|GO:0005737	GO:0005488|GO:0005515|GO:0005488|GO:0005515	CCTGCTACAGCCCAGGTTTTCCAGGGTGGTCAAGCTGTCAGACATCCAAG
ILMN_1247832	Ii		-1.19867	-1.06622	-1.63962	-1.39889	-2.9817	-9.32302	-1.2539	1.01374	-3.10627	-2.47646	-3.15883	-2.92478	-15.1939	-0.0374897	-0.298918	-0.13	-0.750855	-0.521773	-1.61362	-3.25829	-0.0421248	-0.368546	-0.0224346	-1.67731	-1.3504	-1.70152	-1.59045	-3.96755					TTCCGTCCCAAGTGCGACGAGAACGGTAACTATTTGCCACTCCAGTGCCA
ILMN_2755660	Ptma		1.10417	1.14708	1.1639	-2.37202	-2.29578	-5.37137	-1.20967	1.30689	-2.02807	-3.65446	-1.23103	-2.64311	-6.63548	-0.23842	-0.0954628	-0.0404548	-0.0194575	-1.48454	-1.4374	-2.66371	0.0563319	-0.218285	0.442472	-0.963779	-1.81333	-0.243532	-1.3459	-2.67387					GTGTATGTACCTAGCTGTACTATAAGTAGTTGGTTTGTATGAGATGGTTA
ILMN_2617112	Hdgfrp2	15193	1.12264	1.16362	-1.14834	-1.78474	-2.3904	-7.38781	1.06513	1.12781	-1.9502	-2.92505	-1.52046	-1.69778	-9.26863	0.0193696	0.186264	0.237985	-0.180176	-0.816342	-1.23788	-2.86578	-0.0454447	0.0455823	0.128076	-1.00907	-1.59391	-0.64995	-0.809096	-3.2578	Mus musculus hepatoma-derived growth factor, related protein 2 (Hdgfrp2), mRNA.				CAGGGAAGTGCTGCGCTGTTTGTATTTGTGGTCTGGGCTTTTCTGCCTAG
ILMN_2964785	Zfhx2	239102	1.1118	1.09437	-1.22423	-1.99482	-3.00666	-6.09733	1.0112	-1.1784	-3.3651	-2.74523	-4.29137	-2.20078	-6.22451	0.151833	0.304737	0.281931	-0.140047	-0.844424	-1.43633	-2.45634	-0.0289055	-0.012836	-0.265739	-1.77956	-1.48583	-2.13034	-1.16692	-2.66687	Mus musculus zinc finger homeobox 2 (Zfhx2), mRNA.	GO:0006355	GO:0005634|GO:0005622	GO:0003674|GO:0043565|GO:0003700|GO:0003677|GO:0008270|GO:0046872	CTAAGGGCAGTCCAGCCTCCGGGGATCAGCGTTGCCCACCAATGGCAAAT
ILMN_2716085	Pex6	224824	1.23829	1.1268	-1.16254	-1.81829	-3.03206	-7.8534	1.02596	-1.06651	-2.49465	-2.94352	-4.06939	-3.35341	-8.66371	-0.0412124	0.267137	0.131019	-0.258492	-0.903792	-1.64151	-3.01453	0.0061206	0.0430961	-0.0867763	-1.31271	-1.55142	-2.01869	-1.73951	-3.10886	Mus musculus peroxisomal biogenesis factor 6 (Pex6), mRNA.		GO:0016020|GO:0005777|GO:0016020|GO:0005777|GO:0016020|GO:0005777	GO:0005524|GO:0000166|GO:0017111|GO:0005515|GO:0005524|GO:0000166|GO:0017111|GO:0005515|GO:0005524|GO:0000166|GO:0017111|GO:0005515	GGGCTTGGCAGCCTGTGACCTGTGCGGAGACACTAGTTCTGGAGTAGAAA
ILMN_1245860	Nol5a		-1.17979	1.10588	-1.00434	-1.91085	-3.9308	-6.62083	-1.33894	-1.09179	-2.15425	-3.38877	-2.99474	-2.24012	-6.60115	-0.109949	-0.348484	0.0352447	-0.116198	-1.04417	-2.08477	-2.83696	-0.0597866	-0.480882	-0.186483	-1.16698	-1.82055	-1.64222	-1.22336	-2.7825					GTCAGAGTATCGCCAGAGCCTACACACTTACCTTCGCTCCAAGATGAGCC
ILMN_1234672	2610007K22Rik		1.23243	1.00307	-1.53794	-1.7651	-2.2962	-6.2797	1.06763	-1.02398	-2.6265	-2.376	-2.75699	-1.70058	-10.0328	-0.0158834	0.285621	-0.0114613	-0.636885	-0.83563	-1.21513	-2.66658	-0.000853618	0.0935611	-0.0350478	-1.394	-1.24939	-1.46395	-0.766878	-3.32751					CTGCTAACGCCCTTGCTGGTCTCTCCACACATTCCTGTCATTGAGACTTG
ILMN_2842338	1810062O14Rik		-1.0205	-1.27712	-1.39316	-2.2399	-2.73879	-6.51697	1.17755	-1.14332	-2.22142	-2.56038	-2.26892	-1.70576	-9.95797	-0.00104292	-0.030319	-0.353942	-0.479402	-1.16448	-1.45458	-2.70524	-0.0395137	0.196275	-0.232742	-1.191	-1.39587	-1.22152	-0.809931	-3.35537					GAAGGATGCTGAGTGGAGCTTGTGGGGAGCTGTTTGGTGCTTGCCATTGC
ILMN_1219939	Pigf	18701	-1.00464	1.30453	1.28317	-1.70701	-2.14024	-7.32766	1.08656	1.49453	-1.73148	-2.39183	-2.05541	-1.99101	-8.15226	0.0887228	0.0820379	0.472258	0.448438	-0.68275	-1.00905	-2.78463	-0.0860922	0.033677	0.493597	-0.878095	-1.34421	-1.12552	-1.07959	-3.11329	Mus musculus phosphatidylinositol glycan anchor biosynthesis, class F (Pigf), mRNA.	GO:0006506|GO:0006506	GO:0016020|GO:0005783|GO:0005789|GO:0016020|GO:0005783|GO:0005789	GO:0005515|GO:0005515	GGGCTGTGCAGAAGTTACATGGTCCAAGCCGGGCAGTCCATTTACAGCAC
ILMN_1240323	Dnajb1	81489	-1.17316	1.09466	1.02964	-3.3327	-4.04486	-10.4631	-1.00048	1.40876	-1.84677	-3.9296	-2.40923	-2.8264	-6.56405	0.0440762	-0.186326	0.174564	0.0862091	-1.69261	-1.97201	-3.34316	-0.0787501	-0.0794388	0.415673	-0.963755	-2.05313	-1.34732	-1.57771	-2.79334	Mus musculus DnaJ (Hsp40) homolog, subfamily B, member 1 (Dnajb1), mRNA.	GO:0006457|GO:0006986	GO:0005634	GO:0031072|GO:0051082	GGGCGTGAAAGTATCTGTTCTTTGGAGCTAGCCTGGTGTTCTGACCATTC
ILMN_1247048	Znrd1	66136	1.12431	1.0377	-1.12464	-1.95185	-2.51855	-6.66228	-1.09184	1.06367	-2.5366	-2.98744	-2.19337	-2.48544	-9.68755	-0.0525417	0.116497	0.000850995	-0.222005	-1.01738	-1.38513	-2.78856	-0.0187512	-0.145509	0.0702984	-1.36165	-1.59766	-1.1519	-1.33225	-3.29488	Mus musculus zinc ribbon domain containing, 1 (Znrd1), mRNA.	GO:0045449|GO:0045449|GO:0045449		GO:0016779|GO:0030528|GO:0016740|GO:0003702|GO:0046872|GO:0008270|GO:0016779|GO:0030528|GO:0016740|GO:0003702|GO:0046872|GO:0008270|GO:0016779|GO:0030528|GO:0016740|GO:0003702|GO:0046872|GO:0008270	TCCTTCTCTCGGAAGTGAAGATACTCGTCTTTGATGCCTCCTTGGTCCCC
ILMN_2971481	Znrd1	66136	-1.16676	-1.06401	-1.07584	-1.77635	-3.29029	-5.40712	-1.21471	-1.13089	-2.627	-3.99394	-3.03076	-3.43694	-4.77377	0.00180884	-0.2207	-0.087707	-0.103651	-0.827106	-1.71641	-2.43305	-0.0403106	-0.320921	-0.217773	-1.43373	-2.03812	-1.63999	-1.82143	-2.29544	Mus musculus zinc ribbon domain containing, 1 (Znrd1), mRNA.	GO:0045449|GO:0045449|GO:0045449		GO:0016779|GO:0030528|GO:0016740|GO:0003702|GO:0046872|GO:0008270|GO:0016779|GO:0030528|GO:0016740|GO:0003702|GO:0046872|GO:0008270|GO:0016779|GO:0030528|GO:0016740|GO:0003702|GO:0046872|GO:0008270	GTTCAACAAGCTGGGGGCTACCATACCTTTGTCTGTGGATGAGGGACCTG
ILMN_2883147	Mrpl12	56282	-1.07146	1.23155	1.37345	-1.61835	-2.52687	-7.06281	-1.26225	1.17537	-1.31374	-2.15528	-1.53515	-2.28318	-9.55975	-0.0873403	-0.186915	0.213134	0.370463	-0.78186	-1.42469	-2.90758	0.0435184	-0.292475	0.276636	-0.350162	-1.06436	-0.574866	-1.14753	-3.21346	Mus musculus mitochondrial ribosomal protein L12 (Mrpl12), mRNA.	GO:0006412	GO:0005761|GO:0030529|GO:0005739|GO:0005840|GO:0005622	GO:0003735	GCACCGTGGTTCTGGAGTGAGGCATGGTTATGAGGACTTACGGACTAGAG
ILMN_2516266	Ccar1		1.11298	-1.1686	-1.14141	-2.70061	-2.97301	-6.75442	-1.08671	-1.13938	-2.06771	-2.84932	-1.86936	-1.80048	-7.48076	-0.0863927	0.0680401	-0.31117	-0.277207	-1.51968	-1.65832	-2.84222	-0.126501	-0.24647	-0.314743	-1.17453	-1.63712	-1.02904	-0.974878	-3.02969					CTTAGAGCTTAGAGTCATGGTCCTCACGGCACTGTTGCTGCGCTCGGTAC
ILMN_1245813	AA407659	106840	1.12164	-1.05673	1.29047	-1.84344	-2.73999	-7.70195	-1.09293	-1.15147	-1.89819	-2.82996	-1.37703	-2.20576	-8.97909	-0.0949713	0.0706341	-0.174581	0.272929	-0.97737	-1.54914	-3.0402	0.0727568	-0.0554458	-0.130716	-0.851871	-1.42802	-0.3888	-1.06852	-3.09381	Mus musculus expressed sequence AA407659 (AA407659), mRNA.				GGCCCTGGGCATCTGATTTCCAGTTCCTAGGGACAGCATTTTGCTGTGTC
ILMN_1238509	Hmgb2l1	70823	1.11939	1.02869	1.00525	-2.08713	-2.45749	-6.17475	1.21322	1.0153	-1.87928	-2.60458	-2.75587	-1.73099	-5.60047	0.0784642	0.241173	0.119279	0.0860244	-0.983056	-1.21872	-2.54792	-0.0478449	0.230999	-0.02594	-0.958027	-1.4289	-1.51035	-0.83944	-2.53339	Mus musculus high mobility group box 2-like 1 (Hmgb2l1), mRNA.	GO:0006355|GO:0006355|GO:0006355	GO:0005634|GO:0000785|GO:0005634|GO:0000785|GO:0005634|GO:0000785	GO:0003677|GO:0003677|GO:0003677	GGAGAACCGGCTTTTTCGGGTTTGTTTTCCTCTGAAGCCTAGCCCTGTTG
ILMN_2740922	Mrpl46	67308	1.02799	1.08359	1.06637	-1.7574	-3.72015	-6.71595	1.01419	1.066	-2.51065	-3.17187	-1.18405	-2.42806	-10.4545	0.0383427	0.0781633	0.154166	0.131046	-0.775102	-1.85702	-2.70925	-0.0278029	-0.00747597	0.0643997	-1.35586	-1.69314	-0.271529	-1.30761	-3.41386	Mus musculus mitochondrial ribosomal protein L46 (Mrpl46), mRNA.		GO:0030529|GO:0005739		AAGAGCCGCCATGTGTGGGCCAGTAAGGAAGAGCTGGGTGACTATCTGCA
ILMN_2672597	Gng10		-1.43907	-1.30426	1.04229	-1.47874	-2.97521	-6.74478	-1.27279	-1.24915	-1.89027	-2.16467	-1.53875	-2.16551	-9.57847	0.0606788	-0.464457	-0.322552	0.120436	-0.50369	-1.51231	-2.69309	-0.0670855	-0.415084	-0.388038	-0.985679	-1.18123	-0.688843	-1.18179	-3.32688					CCTCACTACCAAACTTGCTGGATGCGCCTCTTTCACCATGGAGCCTGTGT
ILMN_2513837	Gng10		-1.26725	-1.27205	-1.30164	-2.14133	-2.68105	-7.24786	-1.20632	-1.11074	-2.14321	-2.31488	-1.40124	-2.01114	-8.55785	0.0570741	-0.284629	-0.29008	-0.323254	-1.04143	-1.36573	-2.80048	0.023766	-0.246846	-0.127751	-1.07601	-1.18717	-0.462936	-0.984249	-3.07348					GGTTGCCCATCCTGTGTGAAGCCAGTTAGATCTTCCTTTAGTTCCTATAC
ILMN_2934532	Prpf19	28000	1.14158	1.20594	-1.09875	-2.37879	-3.17385	-7.93878	-1.05863	1.11672	-2.34225	-3.22005	-1.78442	-2.76047	-10.6916	0.0120962	0.203132	0.28226	-0.123768	-1.23813	-1.65414	-2.97682	0.0191839	-0.0630184	0.178448	-1.20871	-1.6679	-0.816272	-1.44573	-3.39922	Mus musculus PRP19/PSO4 pre-mRNA processing factor 19 homolog (S. cerevisiae) (Prpf19), mRNA.	GO:0000398|GO:0006397|GO:0006974|GO:0006281|GO:0016567|GO:0006512|GO:0000398|GO:0006397|GO:0006974|GO:0006281|GO:0016567|GO:0006512|GO:0000398|GO:0006397|GO:0006974|GO:0006281|GO:0016567|GO:0006512	GO:0005634|GO:0000151|GO:0005634|GO:0000151|GO:0005634|GO:0000151	GO:0003677|GO:0004842|GO:0003677|GO:0004842|GO:0003677|GO:0004842	CCCCAGTGGTGGCAGCTGTTCCATGCCTGCTCTGTTTCAGCTCTTCTGAG
ILMN_2610234	Il15		-1.16202	1.60863	-1.71204	-1.55275	-3.51375	-4.63884	1.32452	1.32559	-3.2275	-2.4507	-2.48728	-2.54243	-6.5596	-0.113979	-0.33061	0.571853	-0.889696	-0.748801	-1.92699	-2.32774	-0.0194672	0.386003	0.387169	-1.70989	-1.31266	-1.33404	-1.36568	-2.73308					ACGTCCTGACTGCATGCGAGCCTCTTCCGTGTTTCTGTTATTAAGGTACC
ILMN_2973925	Pop5	117109	1.03316	1.06322	-1.21223	-2.37416	-2.37911	-6.98995	1.00407	-1.03889	-2.93107	-4.22982	-2.36849	-2.17808	-5.18264	0.018361	0.0654314	0.106796	-0.259297	-1.22906	-1.23206	-2.78692	-0.00904155	-0.00317907	-0.0640881	-1.56047	-2.08964	-1.25301	-1.1321	-2.38273	Mus musculus processing of precursor 5, ribonuclease P/MRP family (S. cerevisiae) (Pop5), mRNA.	GO:0008033|GO:0006364|GO:0008033|GO:0006364	GO:0000172|GO:0005655|GO:0005634|GO:0000172|GO:0005655|GO:0005634	GO:0004526|GO:0004540|GO:0016787|GO:0000171|GO:0004526|GO:0004540|GO:0016787|GO:0000171	CAGTGCTGGTGAGGAGGTTGCAGAAGCAATGGAGTGACCGTTTCCAGGCC
ILMN_1255974	Fnbp1		1.02449	1.01009	-1.01142	-2.0517	-2.83251	-6.87306	1.09923	1.03133	-1.92969	-2.31226	-1.48426	-2.40654	-10.8706	-0.0409141	-0.00600719	-0.0264333	-0.0572936	-1.07774	-1.543	-2.82187	0.00655071	0.143048	0.0510497	-0.941822	-1.20275	-0.563189	-1.26041	-3.43581					AGCTGTCAGGTCTTGGTCTTGCCTGTGACTCTGGAGGTGGAATTAAAACC
ILMN_2792601	P2ry5	67168	1.00388	1.41317	-1.30354	-2.05126	-2.75677	-4.93061	1.22757	1.30209	-2.53601	-2.6189	-2.41342	-2.51673	-10.7639	-0.0293274	-0.023746	0.469603	-0.411758	-1.06584	-1.49231	-2.33109	-0.047592	0.248216	0.333234	-1.39015	-1.43655	-1.31867	-1.37914	-3.47572	Mus musculus purinergic receptor P2Y, G-protein coupled, 5 (P2ry5), mRNA.	GO:0007165		GO:0004872|GO:0001584|GO:0004871|GO:0045028	GCAATATAAGCTGCCTGACTAAGCCACTGGGACTGCTCCGTGTTCAACTG
ILMN_2663186	Cct4	12464	-1.18697	1.11301	-1.01826	-2.17856	-2.59398	-5.6774	-1.19584	1.04618	-2.15822	-2.99869	-2.16915	-2.66082	-9.68742	0.0977169	-0.149572	0.252179	0.0716133	-1.02566	-1.27745	-2.40751	-0.0160474	-0.274074	0.0490794	-1.12589	-1.60038	-1.13318	-1.42792	-3.29216	Mus musculus chaperonin subunit 4 (delta) (Cct4), mRNA.	GO:0006457|GO:0044267		GO:0005524|GO:0051082|GO:0000166|GO:0005515	GTACTGTGGCTGGAATGAAGGACAACCACCTTGTTCCTTGTCTGGAAGCT
ILMN_1226280	Nola1	68147	-1.07331	1.16616	1.0404	-2.06417	-2.90563	-10.1022	-1.32534	1.03856	-2.04948	-3.34982	-1.86917	-2.34286	-11.9928	-0.0506631	-0.152735	0.171107	0.00647672	-1.09622	-1.58952	-3.38725	-0.0588516	-0.465218	-0.00426304	-1.09411	-1.80294	-0.961251	-1.28712	-3.64294	Mus musculus nucleolar protein family A, member 1 (H/ACA small nucleolar RNPs) (Nola1), mRNA.	GO:0006364|GO:0007046	GO:0005634|GO:0030529|GO:0005732	GO:0019843|GO:0030515|GO:0003723	CCGCTTTGTACAGAACCTGGCACTCTGTGGGTGCTTAGAGAAGACAGGAC
ILMN_2738865	Sfrs10		-1.17169	-1.42928	1.05225	-2.70801	-2.55061	-9.40208	-1.00187	-1.09527	-2.55379	-4.54497	-2.83013	-2.97246	-3.12349	-0.00226605	-0.230858	-0.51755	0.071216	-1.4395	-1.35311	-3.23525	0.0374963	0.0347996	-0.0937896	-1.31514	-2.14677	-1.46337	-1.53416	-1.60566					CGCTCCAAGGAAGACTCAAGGCGTTCTAGATCAAAGTCCAGGTCCAGGTC
ILMN_2484932	C030002B11Rik		1.07826	1.03359	-1.56919	-2.17282	-2.23793	-5.82562	1.02816	1.19079	-2.14455	-1.89176	-1.56694	-2.06107	-8.11455	-0.0912721	0.0174348	-0.0436074	-0.741293	-1.21084	-1.25344	-2.63368	-0.0545538	-0.0144895	0.19736	-1.15523	-0.974284	-0.702501	-1.09795	-3.07506					GCCTGGAGATTGGTTTTCGAACCACGTACCTTTATGCCTCGTGATTGTGA
ILMN_3157483	Ets1	23871	1.15132	-1.29126	-1.07344	-1.79017	-2.66036	-7.04009	1.05361	-1.22904	-1.69804	-1.87284	-2.11863	-1.65656	-10.3625	0.0140231	0.217312	-0.354753	-0.0882244	-0.826074	-1.3976	-2.80157	0.0383581	0.113694	-0.259178	-0.72551	-0.86687	-1.04477	-0.689833	-3.33495	Mus musculus E26 avian leukemia oncogene 1, 5' domain (Ets1), transcript variant 2, mRNA.				CTCTCTCCTAGCCATGCTGTGCATGCGGCCTTCTCTGTTGGGGTCTATAT
ILMN_2884968	Mina	67014	1.07628	1.02306	1.23532	-1.98786	-2.73818	-5.09379	1.25241	-1.19884	-1.54867	-2.48909	-2.95112	-2.73641	-4.46732	-0.00402121	0.102035	0.0288739	0.300864	-0.995234	-1.45724	-2.35276	0.00717799	0.331884	-0.254459	-0.623849	-1.30844	-1.55409	-1.44511	-2.15223	Mus musculus myc induced nuclear antigen (Mina), mRNA.	GO:0042127|GO:0042127	GO:0005634|GO:0005730|GO:0005634|GO:0005730		CCTGGCACTGTCTCTCTGGTCGGAGTCTTTAATCCAAGTACTCTAGTGCC
ILMN_1218051	A630086H07Rik		-1.11855	-1.36111	1.12058	-2.45029	-4.83902	-9.41051	-1.21248	1.03279	-1.84196	-2.25837	-1.72746	-2.81882	-11.4077	-0.069304	-0.230937	-0.514091	0.094938	-1.36225	-2.34402	-3.30358	-0.0152338	-0.293194	0.031316	-0.896478	-1.19052	-0.803889	-1.51033	-3.52717					GAAACCCCAACGCAGTGTTAACTTGTGTGGACGACAGCCTCTCACAGGAG
ILMN_2787785	Akna	100182	1.11146	1.00461	-1.19521	-2.69538	-3.51375	-9.31772	-1.00622	1.16831	-1.87347	-2.5033	-2.16931	-2.27166	-8.49934	-0.0484215	0.104035	-0.0417832	-0.305684	-1.47891	-1.86143	-3.2684	-0.105513	-0.114465	0.118913	-1.01123	-1.42935	-1.22275	-1.28926	-3.19286	Mus musculus AT-hook transcription factor (Akna), mRNA.				CTGCTCATGTAGGCCAGGAAGCACCCAGCAGCCTCAGACATACCCACTAT
ILMN_2602855	Nup205		1.25931	1.34087	-1.00201	-2.38957	-2.16273	-8.11127	1.01302	1.36505	-1.80236	-2.74142	-1.62721	-1.53549	-5.55018	0.0769623	0.409594	0.50013	0.0740622	-1.17979	-1.03589	-2.94297	-0.0164441	0.00222385	0.432508	-0.866332	-1.47137	-0.718847	-0.635144	-2.48898					ATCCCGCTATAGTTTCATCCAGGCTCTCATCAGACGTATCCGTGGCCTGC
ILMN_1218592	Tes	21753	1.18613	1.14042	1.24376	-1.60563	-2.72724	-6.03316	1.14558	1.19078	-1.62587	-2.39628	-1.71114	-1.95317	-10.8895	0.0600075	0.306268	0.249569	0.374713	-0.62313	-1.38744	-2.53291	-0.0928911	0.103189	0.159012	-0.7941	-1.35369	-0.867851	-1.05871	-3.53776	Mus musculus testis derived transcript (Tes), transcript variant 1, mRNA.			GO:0046872|GO:0008270|GO:0046872|GO:0008270|GO:0046872|GO:0008270|GO:0046872|GO:0008270	GACACAAAGGCTATTTTCTTTGCCTGTGCACTCCCATCCTTGGGTGTTTT
ILMN_3084954	Tes	21753	1.19629	1.11206	1.26014	-1.75169	-2.97783	-6.87223	1.06199	1.08997	-1.71149	-2.48399	-1.8935	-1.90002	-11.7061	-0.0055387	0.253032	0.14769	0.328049	-0.814289	-1.5798	-2.78632	0.0161149	0.10288	0.140407	-0.759137	-1.29654	-0.904944	-0.9099	-3.53308	Mus musculus testis derived transcript (Tes), transcript variant 1, mRNA.			GO:0046872|GO:0008270|GO:0046872|GO:0008270|GO:0046872|GO:0008270|GO:0046872|GO:0008270	GGTGTTACCAGATGGATCCTCTCTTGTGCTACCTCTGAGCTTGCTGTAGA
ILMN_2998135	Atg5	11793	1.06838	1.00782	-1.10122	-2.41863	-2.79856	-7.26197	1.12815	-1.02142	-2.04369	-2.48324	-2.14273	-2.42276	-6.03971	-0.00332383	0.0920951	0.00791462	-0.142425	-1.27751	-1.48801	-2.86368	-0.0885186	0.0854439	-0.119088	-1.11969	-1.40074	-1.18797	-1.36517	-2.683	Mus musculus autophagy-related 5 (yeast) (Atg5), mRNA.	GO:0000045|GO:0006914|GO:0000045|GO:0006914	GO:0005737|GO:0005776|GO:0005737|GO:0005776	GO:0005515|GO:0005515	GGAAAGTTTGCTGCACTCTCTCGATGGCTGCTTGGAGACTCCTGCTGTTG
ILMN_3088269	Gimap8	243374	1.11286	1.07239	1.16471	-1.43156	-2.38133	-6.01389	1.12725	1.05449	-1.53256	-1.88191	-6.65824	-2.21552	-11.0765	0.0262315	0.180502	0.127059	0.246196	-0.491355	-1.22554	-2.56207	0.0986578	0.271462	0.175206	-0.51729	-0.81354	-2.63648	-1.04899	-3.37077	Mus musculus GTPase, IMAP family member 8 (Gimap8), transcript variant 1, mRNA.			GO:0005525	GGCTCTGCTTGGAGGGTGGCACAGATGTTAGGTGAGGGTAAGATTCTGGT
ILMN_2505096	Usp48		1.04134	-1.38278	-1.45734	-2.17776	-4.34199	-5.31877	-1.10108	-1.25076	-2.3472	-2.74601	-2.89807	-2.43098	-5.21558	0.0105087	0.068945	-0.457059	-0.532828	-1.11233	-2.10785	-2.40059	-0.0618147	-0.200738	-0.384623	-1.29276	-1.51915	-1.59691	-1.34335	-2.44464					GTCTTCCTTGCGTAGCTGGCGCCAGCTGGCTCTTGAACAACTAGATGAGC
ILMN_1260073	D16Ertd472e		1.14146	1.433	1.43298	-1.23369	-2.66457	-5.72477	1.19523	1.33765	-1.64496	-1.52466	-2.7603	-2.21895	-7.42387	0.00761569	0.198498	0.526649	0.526639	-0.295369	-1.40628	-2.5096	0.0527914	0.310078	0.472495	-0.665261	-0.555698	-1.41203	-1.09709	-2.83938					AACTGGCCTGGCTGTGTGCATTAGTCAATGTCCCATTGGTTTTGCTCTGT
ILMN_2416460	TRBV8_AE000663_T_cell_receptor_beta_variable_8_270		-1.12503	1.68902	1.79946	-1.36818	-3.33827	-4.65901	1.1134	-1.0578	-1.31447	-2.33711	-2.78076	-3.05793	-8.3278	-0.0907775	-0.260736	0.665409	0.756789	-0.543039	-1.82988	-2.3108	0.0450244	0.200002	-0.0360473	-0.34946	-1.1797	-1.43046	-1.56753	-3.01291					GGAGTTGGCTACCCCCTCTCAGACATCAGTGTACTTCTGTGCCAGCGGTG
ILMN_1225291	B230354O11Rik		1.07784	1.40495	1.24379	-1.5596	-2.69863	-5.79723	1.00394	1.16993	-2.46468	-3.05552	-1.45917	-1.99775	-6.83005	-0.0685411	0.0395962	0.421974	0.246197	-0.709715	-1.50077	-2.60391	-0.0163061	-0.010633	0.210114	-1.31771	-1.62772	-0.561452	-1.01468	-2.7882					CAATGGACTGCTGTTACGTGGACTGGGCTGATGGGGCGTGGTTGAGAGGT
ILMN_2722488	Thumpd1	233802	1.18438	1.09452	-1.02257	-2.02792	-2.95734	-6.60185	-1.05341	1.02137	-2.19777	-2.36092	-1.77624	-2.31001	-6.15499	0.00026381	0.244393	0.130567	-0.0319384	-1.01974	-1.56404	-2.72261	-0.0970907	-0.17216	-0.0665782	-1.23313	-1.33644	-0.925916	-1.30499	-2.71885	Mus musculus THUMP domain containing 1 (Thumpd1), mRNA.			GO:0003674	GTCCCTACTGGCTATTTGCCAGTTGTACAGTGCTGTGTGCTCTTGGGATC
ILMN_1216849	Sp100		1.06877	1.00237	1.17496	-1.31289	-3.0855	-12.4107	1.17816	1.2932	-1.49608	-1.38887	-2.15397	-2.06874	-8.39229	-0.092814	0.00313473	-0.0893965	0.139794	-0.485559	-1.71832	-3.72633	0.0446098	0.281144	0.415552	-0.536579	-0.429306	-1.06239	-1.00414	-3.02445					GGATTCCTAAGAAGTGGATCAGGAGGATTAGGACGCTCAGCCTTGGCCCA
ILMN_2593143	Dock10		1.16618	-1.03401	-1.11231	-1.71902	-2.45258	-7.55726	1.08649	1.13599	-1.77733	-2.18196	-1.93129	-1.64323	-9.60311	0.132993	0.354784	0.084742	-0.0205615	-0.648596	-1.16131	-2.78487	-0.0940336	0.0256442	0.0899145	-0.923747	-1.21966	-1.0436	-0.810568	-3.35754					CCGCGGCTGTACCTGTGGTCTCCATCTCATCCAGTGCGGAGGTTTGAGAG
ILMN_1228231	Chchd1	66121	-1.04717	1.08798	-1.07167	-2.2275	-2.84425	-8.29359	-1.03105	1.0933	-2.4808	-3.02023	-2.08741	-2.46136	-9.45113	0.00806657	-0.0584326	0.129722	-0.0917972	-1.14736	-1.49998	-3.04393	-0.039974	-0.0840889	0.0887122	-1.35078	-1.63463	-1.10169	-1.33943	-3.28046	Mus musculus coiled-coil-helix-coiled-coil-helix domain containing 1 (Chchd1), mRNA.		GO:0005634	GO:0003674	CAGAGAGGCACGTTTGGGAGGTTTGCGGTTTGCATTTGCATTGCTACGAG
ILMN_2652719	Ptprcap		1.09275	1.26599	1.35307	-1.34738	-2.97019	-4.68764	1.3018	-1.07543	-1.10346	-2.14051	-2.54133	-1.97256	-7.734	-0.00870446	0.119259	0.331561	0.427534	-0.438863	-1.57926	-2.23757	-0.00745614	0.373055	-0.112364	-0.149484	-1.10541	-1.35304	-0.987528	-2.95867					TTGTGGGGCCACACCTGCCGCCTGCTCTGGGCCAGCCCTGCAGGCCGCTG
ILMN_2893683	Vps16	80743	1.19232	-1.05947	-1.0914	-2.08244	-3.00833	-9.53522	-1.02954	-1.22183	-1.87465	-2.06563	-1.19485	-2.18891	-9.68181	-0.0724795	0.181292	-0.155824	-0.198655	-1.13076	-1.66144	-3.32575	-0.0535847	-0.0955898	-0.342627	-0.960204	-1.10017	-0.31042	-1.1838	-3.32886	Mus musculus vacuolar protein sorting 16 (yeast) (Vps16), mRNA.	GO:0006886|GO:0006810|GO:0015031|GO:0006886|GO:0006810|GO:0015031|GO:0006886|GO:0006810|GO:0015031|GO:0006886|GO:0006810|GO:0015031	GO:0005884|GO:0005769|GO:0016020|GO:0005737|GO:0005884|GO:0005769|GO:0016020|GO:0005737|GO:0005884|GO:0005769|GO:0016020|GO:0005737|GO:0005884|GO:0005769|GO:0016020|GO:0005737	GO:0003779|GO:0005515|GO:0003779|GO:0005515|GO:0003779|GO:0005515|GO:0003779|GO:0005515	TGGCTGCCCTGGCAGATTTGGAAGATTGGGAGGAGCTGGAGAAGTTTTCC
ILMN_2588398	Impdh2		-1.08203	1.1358	1.2394	-2.05048	-3.03649	-8.75672	-1.20443	1.08235	-2.02875	-3.09994	-1.78975	-2.57177	-14.7738	-0.0447722	-0.158516	0.138936	0.264866	-1.08073	-1.64718	-3.17516	0.0202893	-0.248057	0.134451	-1.0003	-1.61195	-0.819472	-1.34247	-3.86468					ACCTGATTGCTGGCATCCAGCATTCCTGTCAGGACATTGGTGCCAAGAGT
ILMN_3079919	Ahnak	66395	-1.16029	-1.48691	1.02393	-2.33461	-2.88339	-8.06084	-1.76484	-1.25296	-1.86543	-2.10022	-2.80406	-1.64321	-7.12308	-0.106774	-0.321264	-0.679088	-0.0726522	-1.32995	-1.63454	-3.1177	-0.1196	-0.939139	-0.444937	-1.01911	-1.19014	-1.60712	-0.836114	-2.9521	Mus musculus AHNAK nucleoprotein (desmoyokin) (Ahnak), transcript variant 1, mRNA.		GO:0005911|GO:0005911	GO:0005515|GO:0005515	TCTGAAGGTTGGACCCGTGAAGCCCTGGCATAGACCTGAAGAGGTGGCAG
ILMN_2454195	Tusc4	56032	-1.07146	1.08094	-1.47853	-2.52385	-2.91607	-7.09682	1.1128	1.09892	-2.41855	-3.56844	-2.42488	-1.89982	-5.49323	-0.0188915	-0.118464	0.0933897	-0.583059	-1.35452	-1.56292	-2.84606	0.0272319	0.181427	0.163324	-1.24691	-1.80806	-1.25068	-0.898634	-2.43042	Mus musculus tumor suppressor candidate 4 (Tusc4), mRNA.	GO:0007049			GGAGCTAGACAAGTATGGTTGTACATATGGTCTGGAGGGTGAGACTCGGT
ILMN_2820893	Selpl	20345	1.0651	1.10617	1.05117	-1.50895	-2.68265	-6.28244	-1.0836	1.02275	-2.51693	-2.11943	-1.54027	-2.35745	-7.21382	-0.00697112	0.0840111	0.138605	0.0650269	-0.600515	-1.43063	-2.6583	0.0148005	-0.101035	0.0472548	-1.31686	-1.06888	-0.608385	-1.22242	-2.83596	Mus musculus selectin, platelet (p-selectin) ligand (Selplg), mRNA.	GO:0007155	GO:0016020	GO:0005529|GO:0005515	CCGCCATGTCTGCTTCTCTGATTCCAGTGGCAGGTAGCTCGGCTTTCCCA
ILMN_2652572	Ing4	28019	1.03933	-1.16582	-1.3727	-1.39886	-2.47402	-5.54866	1.0358	1.09162	-1.82939	-1.5778	-1.66793	-1.96906	-6.86619	-0.00389016	0.0517569	-0.225235	-0.460904	-0.488138	-1.31074	-2.47603	-0.0766091	-0.0258672	0.0498549	-0.947972	-0.734519	-0.814668	-1.05411	-2.85612	Mus musculus inhibitor of growth family, member 4 (Ing4), mRNA.	GO:0007049|GO:0007049|GO:0007049	GO:0005634|GO:0005634|GO:0005634	GO:0005515|GO:0046872|GO:0008270|GO:0005515|GO:0046872|GO:0008270|GO:0005515|GO:0046872|GO:0008270	GGGCAGTGGCCTAGTTAAGTGGTTACTCCAACCTCTATGGCCCGGGGATT
ILMN_2590015	2700038C09Rik	66496	1.19451	-1.3177	-1.67111	-2.39623	-2.48575	-5.73771	1.04128	-1.39252	-2.18513	-2.86664	-2.16221	-2.41175	-6.44417	0.0885902	0.345006	-0.30943	-0.652221	-1.17217	-1.22509	-2.43189	-0.056702	0.00166237	-0.534402	-1.18442	-1.57606	-1.16921	-1.32679	-2.7447	Mus musculus RIKEN cDNA 2700038C09 gene (2700038C09Rik), mRNA.				GGGAACCCTCCGGTGTGCGGTGACCAGGGCCCACATTCTGCTCTCGTCTC
ILMN_1213824	LOC381276		-1.14585	-1.17079	-1.37667	-1.61549	-2.3457	-8.14099	-1.52627	1.03402	-2.458	-2.09168	-1.4573	-1.94867	-10.4732	0.0350627	-0.161361	-0.192417	-0.426117	-0.656906	-1.19496	-2.99014	-0.0361821	-0.646194	0.0120785	-1.33367	-1.10085	-0.579483	-0.998674	-3.42481					ACACATCTGAAGGCCTACCCGGAAATCAGGAATCAGGTTCACCAGCTGTA
ILMN_1236059	Stat4	20849	1.3853	-1.00316	1.5107	-1.21648	-2.04056	-4.54617	1.21331	1.13877	-1.49654	-1.95544	-1.81089	-2.18097	-8.38783	-0.0223058	0.44789	-0.0268522	0.572907	-0.305014	-1.05127	-2.20696	-0.108753	0.170201	0.07873	-0.69038	-1.07624	-0.965449	-1.23373	-3.17705	Mus musculus signal transducer and activator of transcription 4 (Stat4), mRNA.	GO:0007165|GO:0006355|GO:0008283|GO:0019221|GO:0007242|GO:0006350|GO:0007165|GO:0006355|GO:0008283|GO:0019221|GO:0007242|GO:0006350|GO:0007165|GO:0006355|GO:0008283|GO:0019221|GO:0007242|GO:0006350	GO:0005634|GO:0005634|GO:0005634	GO:0005509|GO:0004871|GO:0003677|GO:0003700|GO:0005509|GO:0004871|GO:0003677|GO:0003700|GO:0005509|GO:0004871|GO:0003677|GO:0003700	GGAGCCACAATCTCCTTCAGACCTTCTCCCCATGTCTCCAAGTGCATATG
ILMN_1221429	Mllt11	56772	1.21811	1.00081	-1.27144	-2.24988	-2.29177	-5.50577	1.13694	-1.00602	-2.42514	-3.22582	-2.31032	-1.73533	-6.76554	0.0364081	0.321058	0.0375711	-0.31006	-1.13344	-1.16006	-2.42454	-0.0441802	0.140973	-0.0528438	-1.32225	-1.73384	-1.25227	-0.839391	-2.80238	Mus musculus myeloid/lymphoid or mixed-lineage leukemia (trithorax homolog, Drosophila); translocated to, 11 (Mllt11), mRNA.			GO:0003674|GO:0003674	CAGTTATGTTCAGACCCTACCCGTCCCCATTCCTTCCAAAGCTATTGCAG
ILMN_2790144	Tomm34	67145	-1.04687	1.01916	1.00026	-2.02835	-2.61679	-7.92947	1.0649	1.12277	-1.65286	-2.27444	-1.6323	-1.64412	-5.52404	-0.00861522	-0.0746998	0.0187662	-0.00824459	-1.02892	-1.39641	-2.99584	-0.0544986	0.036219	0.112565	-0.779463	-1.24001	-0.761406	-0.771812	-2.52022	Mus musculus translocase of outer mitochondrial membrane 34 (Tomm34), mRNA.	GO:0006457|GO:0006457	GO:0005739|GO:0016020|GO:0005739|GO:0016020	GO:0005488|GO:0005488	AAGTGCTTGCTCGTCCGCAGCCACAGCGGCCTGTTGAGCTGGTTCTCCAA
ILMN_1251853	1110019J04Rik		-1.12145	1.11338	1.13257	-1.74186	-3.57602	-9.14109	-1.05442	1.04667	-1.68849	-2.36622	-2.01374	-2.47128	-9.42084	-0.00334112	-0.168703	0.151601	0.176257	-0.803966	-1.8417	-3.19571	0.0219084	-0.0545478	0.0877143	-0.733821	-1.22068	-0.987971	-1.28335	-3.21395					GCATGGCATGAAGACCTGGTGACGGCTTCTCCTCCTGTCTGCAGCTGAAT
ILMN_2780489	Fh1	14194	-1.09853	-1.19654	1.06526	-2.07003	-3.54074	-10.4865	1.02122	-1.07078	-2.70667	-2.79679	-2.16041	-2.78278	-7.86839	-0.0245021	-0.160079	-0.28337	0.0667024	-1.07416	-1.84855	-3.41496	-0.151814	-0.12152	-0.250479	-1.58833	-1.63558	-1.26312	-1.62834	-3.12788	Mus musculus fumarate hydratase 1 (Fh1), mRNA.	GO:0006106|GO:0006099	GO:0005739|GO:0045239	GO:0004333|GO:0016829|GO:0003824	TGTGTTGCACTCAGCGAGGCTACTGGGAGATGCTTCAGTGTCCTTCACAG
ILMN_2662283	2010007H12Rik	69871	-1.11672	-1.01721	1.32255	-1.80346	-2.55856	-8.66903	-1.04837	1.14623	-1.41085	-2.58746	-2.46405	-2.65096	-9.74668	-0.0288941	-0.188161	-0.0535142	0.374428	-0.879665	-1.38423	-3.14476	0.0327193	-0.0354338	0.229621	-0.463847	-1.33882	-1.26831	-1.37379	-3.25219	Mus musculus RIKEN cDNA 2010007H12 gene (2010007H12Rik), mRNA.				CCTTTCTCATGCATCGGATGCTGAGGCGCTGGGAAGCGTAGCCCTCATAA
ILMN_2703385	H2afv		-1.09356	-1.29391	1.66449	-1.55185	-2.29859	-4.78835	-1.10993	-1.27151	-2.10676	-2.5753	-1.92892	-1.58597	-4.84305	0.0207132	-0.108324	-0.351021	0.755792	-0.613274	-1.18003	-2.23882	-0.0901162	-0.240579	-0.436657	-1.16514	-1.45486	-1.03791	-0.75548	-2.36603					GCATCCACAGACACTTGAAGACTCGCACCACAAGCCATGGACGGGTGGGC
ILMN_2688345	H2afv		-1.06429	-1.15801	1.84467	-1.80186	-2.97728	-7.11531	1.11496	-1.023	-1.28423	-2.19086	-1.45577	-2.44141	-7.39705	0.0128473	-0.0770451	-0.198797	0.896208	-0.83664	-1.56115	-2.81808	0.0447915	0.201789	0.011992	-0.316114	-1.08671	-0.496995	-1.24292	-2.84216					TGTAACAGGGCAGAGGGGACTAGTGCGGTGTGCGGAAGAGCATAGACGGT
ILMN_2486600	2810008M24Rik		-1.2509	-1.09597	-1.01853	-1.68562	-2.31106	-6.86792	1.12429	-1.08852	-2.43564	-2.7323	-1.36752	-1.86368	-7.38181	-0.0722122	-0.395173	-0.204423	-0.0987026	-0.825492	-1.28077	-2.85208	-0.0696613	0.0993535	-0.192026	-1.35396	-1.51978	-0.52122	-0.967819	-2.95364					GTAGAGCCAGCAGTGCAGATGCCTTGTGCTGGTGACACCTTGGGTTCTGT
ILMN_2516221	Tcrb-V8.2		-1.07744	1.48013	1.22222	-1.44034	-2.47352	-4.93296	1.06274	-1.21571	-1.43673	-2.23787	-3.43998	-3.7761	-8.95422	0.0746646	-0.0329387	0.640392	0.364172	-0.451748	-1.2319	-2.22779	0.0523256	0.140113	-0.229469	-0.470462	-1.1098	-1.73007	-1.86457	-3.11024					ACTTCTCCCTCATTCTGGAGTTGGCTACCCCCTCTCAGACATCAGTGTAC
ILMN_2684324	Dock11		1.10032	-1.08297	-1.26033	-2.256	-2.82626	-9.52487	1.20097	1.01509	-1.85195	-1.68558	-1.73689	-1.60995	-8.76861	-0.137831	8.95262e-05	-0.252824	-0.471635	-1.3116	-1.63672	-3.38953	-0.090373	0.173826	-0.0687628	-0.979415	-0.843621	-0.886882	-0.777392	-3.22272					CGTGGACATGATTCAGCTTCAGCTAAAGTTGCAGGGCTGTGTCTCTGTGC
ILMN_1237140	Sf3b3		1.12152	1.01725	-1.21821	-3.3814	-2.96016	-7.72879	1.01269	1.08132	-2.26803	-2.5569	-2.16821	-2.1209	-7.1594	0.100936	0.266391	0.125609	-0.183822	-1.65669	-1.46474	-2.84931	-0.0418523	-0.0236597	0.0709422	-1.22329	-1.39625	-1.15836	-1.12653	-2.88169					GTCCAAGAAGCTTGAGGACATTAGGACCCGCTATGCCTTCTGAACCCGTC
ILMN_2794460	Ncoa5	228869	1.16777	1.12404	-1.17012	-1.88385	-2.65665	-3.57868	-1.06208	1.08567	-1.43332	-2.43948	-2.42374	-2.00208	-4.94414	0.0225777	0.246329	0.191277	-0.204079	-0.891106	-1.38703	-1.81685	-0.0654309	-0.152328	0.0531563	-0.58479	-1.352	-1.34267	-1.06693	-2.37115	Mus musculus nuclear receptor coactivator 5 (Ncoa5), mRNA.	GO:0006412|GO:0006355|GO:0006350	GO:0005634	GO:0005524	GCAGTTTATGTTCTGATCTGTTTGTGTTATACGGTGGGTCCCCCTCCCCC
ILMN_1225348	C230093N12Rik	98952	1.09327	1.06586	-1.15719	-2.30106	-3.22218	-7.05515	1.25892	1.00508	-1.81143	-2.55151	-2.13447	-1.82445	-11.3793	0.0279305	0.156575	0.11995	-0.182696	-1.17437	-1.6601	-2.79075	-0.0177694	0.314418	-0.0104566	-0.874896	-1.36912	-1.11164	-0.885229	-3.52611	Mus musculus RIKEN cDNA C230093N12 gene (C230093N12Rik), mRNA.				CCAGGTTACCACTGCACCCCATTCCGTGGGCTGTTCATATCTGTCTCAGC
ILMN_3020829	Npm3	18150	1.09936	1.34949	1.2495	-1.77571	-3.24866	-7.10386	1.12253	1.16707	-1.80286	-3.29375	-2.08352	-2.98352	-12.5899	-0.000831048	0.135832	0.431579	0.320522	-0.829224	-1.70068	-2.82943	-0.0355912	0.131169	0.187299	-0.885878	-1.75532	-1.09461	-1.61261	-3.68978	Mus musculus nucleoplasmin 3 (Npm3), mRNA.	GO:0006457|GO:0006364|GO:0009303|GO:0006457|GO:0006364|GO:0009303|GO:0006457|GO:0006364|GO:0009303	GO:0005634|GO:0005730|GO:0005634|GO:0005730|GO:0005634|GO:0005730	GO:0003676|GO:0005515|GO:0003676|GO:0005515|GO:0003676|GO:0005515	CACCTCTTCTGACCCACCTAACCCAGATTCAGTCCCCAGCACTGCAAAAA
ILMN_2688681	Npm3	18150	-1.0072	1.286	1.7161	-1.4125	-5.22705	-7.03617	1.21369	1.20561	-1.38239	-2.20228	-2.85446	-3.9772	-9.08912	0.0419017	0.0315449	0.404792	0.821038	-0.456354	-2.3441	-2.77289	-0.101758	0.177645	0.168006	-0.568923	-1.24076	-1.61498	-2.09351	-3.2859	Mus musculus nucleoplasmin 3 (Npm3), mRNA.	GO:0006457|GO:0006364|GO:0009303|GO:0006457|GO:0006364|GO:0009303|GO:0006457|GO:0006364|GO:0009303	GO:0005634|GO:0005730|GO:0005634|GO:0005730|GO:0005634|GO:0005730	GO:0003676|GO:0005515|GO:0003676|GO:0005515|GO:0003676|GO:0005515	CCGGTTCTGGCCCAGTTCGGATCACTGGCCGGCATCAGATCGTTTGTATA
ILMN_1232925	BC042423		1.16893	1.11628	-1.01334	-2.08069	-2.90891	-6.70499	1.27079	1.30337	-1.72309	-1.92508	-1.73835	-1.90941	-9.26989	-0.128985	0.096199	0.0297112	-0.148104	-1.18604	-1.66946	-2.87422	-0.00769075	0.338035	0.374553	-0.792692	-0.952612	-0.805412	-0.940815	-3.22024					GGTGGCAGCAATCCCCCTGCTTTTGTGATGGCCTGCCTAATGGAGTCAGG
ILMN_1254734	Mrps12		1.03112	1.36311	1.3417	-1.4411	-2.50675	-6.89503	-1.16486	1.00671	-2.08976	-3.26599	-2.06203	-2.77518	-11.528	0.0353106	0.0795223	0.482217	0.459369	-0.491856	-1.29051	-2.75025	-0.0142248	-0.234386	-0.00458086	-1.07756	-1.72174	-1.05829	-1.4868	-3.54129					CACAGTGGTCTGGCACTCGATCCTTGGAAACGGGTTCTTCCTACTCCCGG
ILMN_2777706	Mrps12		-1.05149	1.39262	1.32825	-1.8871	-2.64895	-8.08061	-1.14928	1.20716	-1.91415	-3.19521	-1.66363	-2.27726	-9.0075	-0.0244284	-0.096859	0.453378	0.385101	-0.940597	-1.42985	-3.03889	-0.0174668	-0.218198	0.25415	-0.954174	-1.69338	-0.751805	-1.20477	-3.18859					GTGCGTCCATGTTCAGTGTTTGCAGGTTGACCTCATGTGCTGGGATGGGG
ILMN_1234196	6030458C11Rik		1.00879	-1.14061	-1.133	-3.09756	-3.55481	-6.44722	1.12416	1.23129	-2.30877	-3.00741	-3.41256	-1.9597	-5.53093	0.0877159	0.10034	-0.102093	-0.0924372	-1.54342	-1.74206	-2.60096	-0.14651	0.0223387	0.153655	-1.35363	-1.73503	-1.91737	-1.11715	-2.61403					AGGTGTCGCTCAGGAGTGGATCGCTTTCCTAACATGCCTACAGCCCTGTG
ILMN_2928051	Rab8a	17274	1.397	1.21104	-1.02572	-2.66795	-3.63807	-5.47079	-1.15889	-1.00916	-2.73913	-2.64843	-1.76405	-1.93402	-5.86098	-0.0997909	0.382539	0.176461	-0.136431	-1.51552	-1.96296	-2.55154	-0.181292	-0.394038	-0.19445	-1.63501	-1.58643	-1.00019	-1.1329	-2.73243	Mus musculus RAB8A, member RAS oncogene family (Rab8a), mRNA.	GO:0050875|GO:0006886|GO:0006810|GO:0015031|GO:0007046|GO:0006364|GO:0007264|GO:0050875|GO:0006886|GO:0006810|GO:0015031|GO:0007046|GO:0006364|GO:0007264	GO:0000178|GO:0016020|GO:0005622|GO:0000178|GO:0016020|GO:0005622	GO:0005524|GO:0008134|GO:0005525|GO:0005515|GO:0000166|GO:0005524|GO:0008134|GO:0005525|GO:0005515|GO:0000166	GACAAGCATTCCATGGCACAGCGCTCCCCTGCTGTCTTTACCCAGTTGTG
ILMN_3127790	Ikzf1	22778	1.185	1.20068	-1.17181	-2.47065	-1.67108	-5.08376	1.18948	1.02316	-1.91367	-2.90291	-2.4537	-1.78499	-6.52759	-0.157623	0.0872676	0.106232	-0.38636	-1.46252	-0.898406	-2.50352	-0.0461213	0.204209	-0.0130919	-0.982463	-1.58362	-1.34108	-0.882034	-2.75267	Mus musculus IKAROS family zinc finger 1 (Ikzf1), transcript variant 1, mRNA.	GO:0006355|GO:0030097|GO:0016481|GO:0045944|GO:0040018|GO:0006350|GO:0030900|GO:0045941|GO:0006355|GO:0030097|GO:0016481|GO:0045944|GO:0040018|GO:0006350|GO:0030900|GO:0045941	GO:0005667|GO:0005634|GO:0005721|GO:0005622|GO:0005667|GO:0005634|GO:0005721|GO:0005622	GO:0003700|GO:0003677|GO:0005515|GO:0016564|GO:0008270|GO:0046872|GO:0003676|GO:0003700|GO:0003677|GO:0005515|GO:0016564|GO:0008270|GO:0046872|GO:0003676	GGTGAGCCACAATTAAACTTGAGATGTACAGCCACCCAAACCCAGGAAGC
ILMN_2757489	Ppp1r11		-1.0293	1.12635	1.3569	-1.16459	-3.05904	-6.07541	1.01664	-1.02918	-1.32305	-2.00053	-2.32438	-2.18967	-7.30742	0.0199387	-0.021724	0.191598	0.46025	-0.199886	-1.59314	-2.58304	-0.0765026	-0.052694	-0.118	-0.480367	-1.07689	-1.29335	-1.20721	-2.94586					GACACTGTGGACAATGAGCATATGGGGCGACGCTCGTCGAAATGCTGCTG
ILMN_3141165	Gimap1	16205	1.08729	-1.16932	1.2041	-1.3737	-2.71539	-8.49802	1.01476	-1.29646	-1.69078	-2.08526	-3.45252	-3.24252	-16.4212	-0.0459747	0.0747659	-0.271642	0.221976	-0.504046	-1.48713	-3.1331	0.0168595	0.0379986	-0.357715	-0.740826	-1.04337	-1.77079	-1.68026	-4.02062	Mus musculus GTPase, IMAP family member 1 (Gimap1), transcript variant 1, mRNA.		GO:0016020|GO:0016021|GO:0005783	GO:0005525|GO:0000166	TGGCATCAACTTTGCTAAGGTTCTGTTGTGTGAGGAGCGGGTGTGGCGGC
ILMN_2639642	Arhgef6	73341	1.06999	-1.16089	-1.21874	-2.39203	-3.1471	-6.89849	-1.06856	-1.07671	-2.50821	-2.45411	-1.93659	-1.6955	-9.48407	0.0348514	0.13245	-0.180383	-0.250535	-1.22338	-1.61917	-2.75143	0.0448054	-0.0508637	-0.0618255	-1.28186	-1.25039	-0.908715	-0.716901	-3.2007	Mus musculus Rac/Cdc42 guanine nucleotide exchange factor (GEF) 6 (Arhgef6), mRNA.	GO:0035023|GO:0007242|GO:0035023|GO:0007242	GO:0005622|GO:0005622	GO:0003674|GO:0005089|GO:0005085|GO:0003674|GO:0005089|GO:0005085	CTCTGGATAAGGAAACTTGTGCAGTGGGCTGCCCATGCTTACACACTAAA
ILMN_2886646	Il2rg	16186	1.47194	1.44583	1.4522	-1.41677	-2.46312	-4.87342	1.2019	1.77859	-1.37975	-1.66757	-2.78816	-2.26863	-5.42517	-0.158836	0.398878	0.373065	0.379408	-0.661444	-1.45932	-2.44377	-0.123372	0.14195	0.707359	-0.587776	-0.861123	-1.60269	-1.30519	-2.56304	Mus musculus interleukin 2 receptor, gamma chain (Il2rg), mRNA.		GO:0016020|GO:0009897	GO:0004872|GO:0004896|GO:0005515	TCCACTTTCTTTGAAGAGAGTCTTACCCTGTAGCCCAGGGTGGCTGGGAG
ILMN_1254113	Snx2		-1.72729	-1.38059	-1.07766	-1.53279	-2.70798	-7.77395	-1.43611	-1.77541	-1.74938	-2.02906	-2.09042	-2.16933	-8.55497	0.0595915	-0.728917	-0.405691	-0.0483059	-0.556571	-1.37762	-2.89906	-0.0776279	-0.599794	-0.905782	-0.88447	-1.09844	-1.14142	-1.19488	-3.17439					CCTTGGACAGTCCCGAAAGAGAGCTCATCCTGTCCTCCGAGCCGTCTCCT
ILMN_2664491	Snx2		-1.50876	-1.58832	-1.08986	-1.50333	-3.3163	-7.89152	-1.42367	-1.7215	-1.9105	-2.02319	-2.43105	-2.07973	-9.48239	0.0687103	-0.524655	-0.598792	-0.055426	-0.519453	-1.66086	-2.91159	-0.0253266	-0.53494	-0.808989	-0.959278	-1.04196	-1.30691	-1.08172	-3.27058					CTTGGACAGTCCCGAAAGAGAGCTCATCCTGTCCTCCGAGCCGTCTCCTG
ILMN_1249242	Zrf2		-1.0235	1.06763	1.1754	-1.78137	-3.64984	-6.92742	-1.19016	-1.04551	-1.90646	-2.35645	-1.29465	-2.63005	-7.31817	0.0446639	0.0111511	0.139074	0.277817	-0.788327	-1.82317	-2.74765	0.0164259	-0.234733	-0.0477789	-0.914474	-1.22019	-0.35614	-1.37867	-2.85506					AAGAACATGGAGTGGCCTCTCAGGCTGACAGTGCAGCACCATCAGAACGG
ILMN_2828838	Isy1	57905	1.03998	1.12695	1.48938	-1.25749	-3.46098	-8.80812	-1.09956	1.20767	-1.37877	-1.85611	-1.44506	-2.89108	-10.9403	-0.0861862	-0.0296251	0.0862363	0.488529	-0.416737	-1.87737	-3.22502	-0.06914	-0.206072	0.203091	-0.532525	-0.961425	-0.600272	-1.60075	-3.52072	Mus musculus ISY1 splicing factor homolog (S. cerevisiae) (Isy1), mRNA.	GO:0000398|GO:0006397	GO:0005681|GO:0005634		CGTCTGGGCACTGCTTACCTTGCCATGATCCCCCTCTGGGAGAGCCATTT
ILMN_2777769	H2-DMa		-1.06318	1.09342	-1.52941	-1.48359	-2.51955	-9.23223	-1.10318	1.09374	-2.0839	-1.68545	-2.3073	-2.02844	-14.6658	0.0575271	-0.0308566	0.18637	-0.55545	-0.511561	-1.27564	-3.14915	-0.0652875	-0.206962	0.0639789	-1.12457	-0.818423	-1.27149	-1.08566	-3.93967					CCTTTGGCCTCGGTGTGCTAGGCACCATCATGGGCATTGTCTTCTTCCTC
ILMN_2611022	Bcl11b		1.12485	1.02223	-1.463	-2.72948	-4.58495	-13.2467	1.48316	1.20586	-1.59171	-2.56157	-2.58123	-3.00886	-8.88417	0.0290068	0.198736	0.0607313	-0.519922	-1.41962	-2.1679	-3.69856	0.078656	0.647326	0.348722	-0.591926	-1.27837	-1.2894	-1.51056	-3.07258					GCGGCAGTCCAGCCTAACCTGTGTCTGCGAAGTCCTATGGAAACCTGAGG
ILMN_3123120	Rnps1	19826	1.07026	1.11588	1.08743	-2.16149	-3.16487	-8.93509	1.09943	1.11549	-1.511	-2.17148	-1.32872	-1.57594	-7.729	-0.0430182	0.0549492	0.115161	0.0779095	-1.15505	-1.70517	-3.2025	-0.0375822	0.099178	0.120092	-0.633089	-1.15626	-0.447621	-0.693797	-2.98786	Mus musculus ribonucleic acid binding protein S1 (Rnps1), transcript variant 2, mRNA.	GO:0000184|GO:0006397|GO:0000398	GO:0005634	GO:0003723|GO:0000166|GO:0003677	TCGGCCGACCATGCCCTGCTGAGTACGCTTCAACTTAGAGGGCTAAAACC
ILMN_3097868	Casp8	12370	1.15893	1.28183	1.08622	-1.62225	-2.29078	-5.93208	-1.02858	1.08125	-1.80715	-2.14222	-1.6466	-1.94833	-6.64627	-0.110348	0.102448	0.247852	0.0089643	-0.808346	-1.30619	-2.67889	-0.0240003	-0.064649	0.0886964	-0.877715	-1.12311	-0.743493	-0.986235	-2.75655	Mus musculus caspase 8 (Casp8), transcript variant 2, mRNA.	GO:0001525|GO:0030225|GO:0006915|GO:0007507|GO:0042981	GO:0030690|GO:0005634|GO:0005737	GO:0008234|GO:0016787|GO:0030693|GO:0008233|GO:0005515	GGAGGAACAAGGGAAAGCAGATGCCACAGCCCACCTTCACACTACGGAAG
ILMN_2437470	2810423A18Rik		1.03716	1.08366	1.03563	-1.94332	-2.40904	-6.18322	-1.03391	1.48613	-1.53136	-1.88054	-1.99259	-1.8593	-6.04033	0.0785363	0.131176	0.194452	0.129042	-0.87999	-1.18993	-2.54982	-0.0479564	-0.0960608	0.523604	-0.662767	-0.959105	-1.0426	-0.942719	-2.64258					CTGTAAGTCCGTACGCTCAGTAGTGATGTTCTGAAGGCTGATGATGGCAT
ILMN_2857086	Tra2a	101214	1.08922	1.11995	1.27161	-1.81859	-2.07323	-6.16376	-1.04768	1.30028	-1.51882	-2.3744	-2.2813	-1.37871	-5.5505	-0.0308233	0.0924754	0.132613	0.315832	-0.893641	-1.08271	-2.65463	0.022466	-0.0447297	0.401288	-0.580488	-1.2251	-1.16739	-0.44085	-2.45015	Mus musculus transformer 2 alpha homolog (Drosophila) (Tra2a), mRNA.	GO:0006397|GO:0000398	GO:0005634	GO:0003723|GO:0000166|GO:0003676	GGGAGCCCGGGTTCTGCTTTGTGGTTCTTCTTTGCCTTTACAGAGGATTG
ILMN_2822621	Mrpl10	107732	1.0731	1.0846	-1.02496	-2.12097	-2.47311	-6.94934	1.03181	-1.15387	-2.72836	-3.38126	-1.92022	-1.99267	-10.4594	-0.0080243	0.0937638	0.109134	-0.0435869	-1.09275	-1.31435	-2.8049	-0.0136773	0.0315068	-0.220164	-1.46171	-1.77124	-0.954952	-1.00838	-3.4004	Mus musculus mitochondrial ribosomal protein L10 (Mrpl10), mRNA.	GO:0007046|GO:0007046	GO:0005762|GO:0005762	GO:0003735|GO:0003735	AAAGTAGAACACGAGTGGGTCCTGGTGGGCTGACGTTGGCGTTCCACCCT
ILMN_2502996	Tpr	108989	1.12716	-1.02921	-1.09334	-2.09559	-2.73721	-10.1029	1.02911	-1.13284	-2.06752	-2.54979	-1.67277	-2.24374	-11.8216	0.117555	0.290242	0.0760237	-0.0111928	-0.949798	-1.33515	-3.21914	-0.0931865	-0.0517825	-0.27313	-1.14109	-1.44357	-0.835424	-1.25909	-3.65654	Mus musculus translocated promoter region (Tpr), mRNA.		GO:0005634|GO:0005634	GO:0003674|GO:0003674	CCCCCTTCGAGCTCCTCCGTAGATACCAGTAGTAGTCAACCGAAGCCTTT
ILMN_2727992	D10Ertd322e	67270	-1.12989	-1.00707	1.13961	-2.12681	-3.33673	-9.93184	-1.1917	1.09716	-2.27095	-2.87837	-1.28385	-2.13538	-10.454	0.058976	-0.117209	0.0488184	0.24752	-1.02972	-1.67946	-3.25309	-0.0635444	-0.316565	0.0702322	-1.24684	-1.5888	-0.424025	-1.15804	-3.44953	Mus musculus DNA segment, Chr 10, ERATO Doi 322, expressed (D10Ertd322e), mRNA.		GO:0005739|GO:0030529		GACGGCAGGACAATAGTGTGCTACCACCCTTCTGTGGACATCCCCTACGA
ILMN_2776521	2810410M20Rik	66310	-1.04166	1.05687	1.47756	-2.03579	-3.1446	-6.97842	-1.12225	-1.00903	-1.59394	-2.89839	-1.66258	-2.7742	-8.07473	0.101923	0.0430375	0.18172	0.665145	-0.923665	-1.55095	-2.70098	-0.0835616	-0.249951	-0.0965372	-0.756162	-1.61881	-0.816986	-1.55563	-3.09698	Mus musculus RIKEN cDNA 2810410M20 gene (2810410M20Rik), mRNA.		GO:0005634|GO:0005634		TGGATCTACAGTCCTTGCCCACCCGTGCCTACCTGGACCAGACAGTTGTG
ILMN_2602396	2810410M20Rik	66310	1.11052	1.14845	1.05394	-2.59703	-3.07253	-6.69582	-1.11999	1.15352	-2.36235	-4.17133	-1.53487	-3.03438	-8.26808	-0.0347272	0.116505	0.164958	0.0410723	-1.41159	-1.65416	-2.77799	-0.0222402	-0.185724	0.183797	-1.26247	-2.08275	-0.640354	-1.62364	-3.06979	Mus musculus RIKEN cDNA 2810410M20 gene (2810410M20Rik), mRNA.		GO:0005634|GO:0005634		GACCACAGACCTCACTTTTGGAGTTGCAGAAGAGAGCATATCCCTGTTTG
ILMN_2925711	Dusp6	67603	-1.07943	1.32698	-1.54329	-2.16152	-3.4754	-5.72514	-1.03442	1.46644	-2.60217	-2.26415	-2.65922	-2.35489	-6.79819	0.0124039	-0.0978649	0.420546	-0.613608	-1.09964	-1.78478	-2.50491	-0.0610215	-0.10984	0.491296	-1.44074	-1.23999	-1.47202	-1.29668	-2.82617	Mus musculus dual specificity phosphatase 6 (Dusp6), mRNA.	GO:0006470|GO:0006470|GO:0006470		GO:0008138|GO:0005515|GO:0004725|GO:0004721|GO:0016787|GO:0017017|GO:0008138|GO:0005515|GO:0004725|GO:0004721|GO:0016787|GO:0017017|GO:0008138|GO:0005515|GO:0004725|GO:0004721|GO:0016787|GO:0017017	GTGCGAGTATGAGCGCCCATTTGGTGGATGCAACAGGTTGAGAGGAAGGG
ILMN_1258687	E430026C09Rik		1.12747	-1.13726	-1.12944	-2.05467	-2.94867	-8.6481	1.09505	1.16576	-1.88561	-2.27934	-1.69587	-1.91655	-5.94163	-0.0624192	0.110669	-0.247985	-0.238022	-1.10133	-1.62248	-3.1748	-0.0317845	0.0992057	0.189485	-0.946815	-1.2204	-0.793814	-0.970293	-2.60264					GTTACAAAACATCTGCGTTCACAGTGCTGCCCCGACCTGTAGTGGTGTGG
ILMN_2755730	Nip7	66164	-1.09437	1.07131	-1.02075	-1.95861	-3.56414	-7.13383	-1.18205	-1.03361	-2.07184	-3.40063	-1.81057	-2.4308	-7.1156	0.0527576	-0.077348	0.152134	0.0231325	-0.917069	-1.7808	-2.78192	0.0115537	-0.229738	-0.036144	-1.03936	-1.75425	-0.844892	-1.26988	-2.81943	Mus musculus nuclear import 7 homolog (S. cerevisiae) (Nip7), mRNA.	GO:0007046|GO:0007046|GO:0007046	GO:0005634|GO:0005634|GO:0005634		CACATCTCAGTACCAGGGAGTGGTTGTCTATTCCATGGCGGACATTCCTC
ILMN_1225192	AY078069	243910	-1.00972	1.07846	-1.07671	-2.43542	-2.79031	-8.98124	1.15536	1.10567	-2.20515	-3.29642	-2.28406	-1.92087	-8.15605	-0.0314179	-0.0453696	0.0775577	-0.138042	-1.31559	-1.51185	-3.19833	-0.0703902	0.137955	0.0745348	-1.21126	-1.79129	-1.26199	-1.01215	-3.09826	Mus musculus cDNA sequence AY078069 (AY078069), mRNA.				CATTTAGAACCCAATGTCTCTGACGCTAGCATTCCCCGTGATTGTTCCCC
ILMN_3149944	Cklf	75458	-1.14074	-1.2999	1.00042	-1.79758	-3.29883	-9.2437	-1.04857	-1.02742	-2.30465	-2.38245	-2.4088	-2.51704	-7.69091	0.0153845	-0.174589	-0.363018	0.0159867	-0.830668	-1.70657	-3.19309	-0.0535905	-0.12202	-0.0926111	-1.25814	-1.30604	-1.3219	-1.38532	-2.99674	Mus musculus chemokine-like factor (Cklf), transcript variant 4, mRNA.	GO:0006935|GO:0006935	GO:0016020|GO:0016021|GO:0019031|GO:0005615|GO:0016020|GO:0016021|GO:0019031|GO:0005615	GO:0005125|GO:0005125	GTCGGCCCTTCTGCTGTACTCTGAAATGCTTTGTGAAGTTCCTGCGGTTG
ILMN_1249719	Ascc1		-1.17412	1.01985	-2.47237	-3.05885	-2.86836	-6.98302	1.36629	-1.06423	1.02209	-1.49516	-1.46755	-2.04696	-7.55197	0.00985992	-0.22172	0.0382167	-1.29603	-1.60313	-1.51036	-2.79399	-0.109362	0.340906	-0.199172	-0.0778365	-0.689665	-0.662771	-1.14285	-3.02621					TCCTTACCCTCCACCCTCCTTTCTGTGACTCTGCTCCTGAGCTCTGTGGT
ILMN_1232024	Nr1i3		1.09287	1.01036	-1.05891	-2.01807	-2.3079	-7.05578	-1.14262	-1.17728	-2.40349	-3.18762	-2.22006	-2.42569	-9.0921	0.0851406	0.213262	0.100014	0.00256387	-0.927836	-1.12144	-2.73367	-0.0276387	-0.21999	-0.263094	-1.29277	-1.70012	-1.17824	-1.30603	-3.21225					TTTCCAGTTAGGTAGCGGGTTGAGGTTCCCAATACTGCCATCAGCCCCAC
ILMN_2596970	2610033C09Rik	67846	1.0664	-1.05876	-1.21402	-2.82648	-4.68924	-6.10245	1.00988	-1.03505	-2.14354	-2.75111	-1.86777	-2.35376	-5.7105	0.0915139	0.184259	0.00913771	-0.188276	-1.40749	-2.13784	-2.51787	-0.158514	-0.144328	-0.208215	-1.25851	-1.61853	-1.05983	-1.39348	-2.67213	Mus musculus transmembrane protein 39a (Tmem39a), mRNA.		GO:0016021		GCTCCTCCGGGACAGAATAGTCTTAGGCAGGGCATACTCCTACCCCCTCA
ILMN_2675232	Prss19	259277	1.27221	1.28515	1.07123	-1.65154	-2.82907	-5.66822	1.16369	-1.15788	-2.49993	-3.43743	-2.07985	-3.40038	-9.60801	0.0148511	0.362183	0.376785	0.114116	-0.708964	-1.48548	-2.48804	0.01922	0.237922	-0.192271	-1.30267	-1.76211	-1.03726	-1.74648	-3.24502	Mus musculus kallikrein related-peptidase 8 (Klk8), mRNA.	GO:0050808		GO:0004252	CCGAGAAACCTGGAGTCTACACCAAAATCTGCCGCTACACTACCTGGATC
ILMN_2731769	Plekhb2		-1.03063	-1.40719	-1.13624	-2.14572	-3.82297	-8.63835	-1.17531	-1.21808	-2.29037	-2.57693	-1.76744	-2.72288	-6.40373	0.00301667	-0.040503	-0.489796	-0.181251	-1.09845	-1.93168	-3.10774	-0.153374	-0.386418	-0.437978	-1.34895	-1.51903	-0.975035	-1.59851	-2.83229					CCCTTTCGATGGCTTTTGCGGCGTCACTTGTACCTCAGTGAGTCCTGCGA
ILMN_2742293	1810009O10Rik		1.05659	-1.10905	1.00756	-2.18125	-2.88552	-7.4563	1.15726	-1.10086	-2.48952	-2.91626	-1.63303	-2.50373	-8.56517	0.0301971	0.109616	-0.119124	0.0410693	-1.09496	-1.49864	-2.86826	0.00152063	0.212235	-0.137115	-1.31435	-1.5426	-0.706028	-1.32256	-3.09696					GGTATCGTTCCACCAAGTTGCTGTGATGGCGTGTCTCCACTCGGAGGACT
ILMN_2711570	C77668	229543	1.07408	-1.04049	-1.17865	-2.03484	-3.21772	-5.82706	-1.20014	1.02046	-2.66281	-3.41196	-3.4425	-3.00604	-5.90554	0.0591379	0.162239	0.00187953	-0.178001	-0.96578	-1.6269	-2.48363	0.031618	-0.23159	0.0608423	-1.38133	-1.73898	-1.75184	-1.55625	-2.53045	Mus musculus integrator complex subunit 3 (Ints3), transcript variant 1, mRNA.				TCTTGCTGCACCTGGGATGCTTGGGTTGGCCCGGCATTGGCACTTCAAGC
ILMN_3006534	BC003885	225215	-1.00917	1.01435	1.25326	-1.46045	-3.43289	-7.24076	-1.01809	1.13205	-1.77313	-2.30594	-1.39563	-1.87767	-6.492	-0.0948438	-0.108016	-0.0742916	0.230841	-0.641257	-1.87427	-2.95099	-0.0858849	-0.111748	0.0930466	-0.912183	-1.29124	-0.5668	-0.994827	-2.78455	Mus musculus cDNA sequence BC003885 (BC003885), mRNA.	GO:0006412|GO:0007046	GO:0005634|GO:0005840|GO:0005622	GO:0003735	AGCACAGCTTAGTTTTGTTGGGCCGTCTGACCTGCTTCAGCCATTCAGCC
ILMN_2790636	Sar1a	20224	1.15315	1.07252	1.1509	-1.63442	-3.63551	-6.27205	-1.26365	-1.02974	-1.60311	-1.69664	-1.20326	-2.3011	-6.18698	0.0649403	0.270519	0.165941	0.267697	-0.643842	-1.79722	-2.584	-0.113945	-0.45154	-0.156229	-0.794821	-0.876623	-0.380892	-1.31627	-2.74318	Mus musculus SAR1 gene homolog A (S. cerevisiae) (Sar1a), mRNA.	GO:0006886|GO:0016192|GO:0006810|GO:0015031|GO:0007264	GO:0016020|GO:0005783|GO:0016529|GO:0005622	GO:0000166|GO:0005525	TCGGTAGCAACCTAGAAGACTGGACTCTGCCCAGGGTGGCTCTTTGTGAA
ILMN_2652936	Spc18	56529	1.11904	1.1355	-1.02223	-2.24397	-2.64146	-8.68765	-1.15565	1.06616	-2.15752	-3.47193	-1.69308	-2.34429	-10.8928	0.0488991	0.211157	0.23223	0.0171728	-1.11716	-1.35244	-3.07007	0.0175021	-0.191203	0.109922	-1.09187	-1.77823	-0.742151	-1.21165	-3.4278	Mus musculus SEC11 homolog A (S. cerevisiae) (Sec11a), mRNA.	GO:0006465	GO:0016020|GO:0005783|GO:0005792	GO:0008236|GO:0016787|GO:0008233	GCACCGTGGAGTGCACACAAGGGGACTGTCAATCACAGGGTTTCATATGT
ILMN_2603953	Stip1	20867	-1.0931	1.61327	1.12158	-2.52417	-4.07088	-10.1342	-1.15907	1.94894	-1.41093	-3.18873	-2.47668	-3.0695	-7.27252	0.0603315	-0.0680932	0.75032	0.225858	-1.27548	-1.96501	-3.28083	-0.0565232	-0.269488	0.90617	-0.553169	-1.72951	-1.36493	-1.67453	-2.91898	Mus musculus stress-induced phosphoprotein 1 (Stip1), mRNA.			GO:0005488	GATGGATGTGGGTCTCATCGCAATTCGGTGATAACTTGCTTTTCCCCCTC
ILMN_2484278	9930031P18Rik		1.3643	-1.07402	-1.05467	-2.28105	-3.51793	-9.02781	1.25446	1.25618	-1.86691	-1.47071	-1.42373	-1.46863	-5.71606	-0.0114156	0.436743	-0.114443	-0.0882107	-1.20111	-1.82614	-3.18579	-0.108669	0.218401	0.22037	-1.00932	-0.665178	-0.618341	-0.663137	-2.62369					GGACCCAGTGCCTGATCAGGGCTTGATTAAGTGACAGCCTGAGAGTGGAG
ILMN_2677408	Hrmt1l2		1.13792	1.3332	1.07969	-1.92259	-2.30142	-9.56046	1.03693	1.20437	-2.08988	-3.27117	-1.54189	-1.92366	-11.0089	0.0185917	0.204987	0.433483	0.129205	-0.924458	-1.18393	-3.23849	0.0443701	0.0966908	0.312651	-1.01905	-1.66544	-0.580327	-0.899485	-3.41623					TCAGCTGTGTGAGCTCTCTTGTTCCACCGACTACCGGATGCGCTGAGGAG
ILMN_2713841	Hspd1	15510	-1.20066	1.83745	1.04377	-2.49171	-2.76471	-8.2939	-1.16507	1.87928	-1.50712	-2.92312	-1.88955	-2.64795	-8.11937	0.0164534	-0.247375	0.894159	0.0782505	-1.30069	-1.45068	-3.0356	-0.0893384	-0.309756	0.820839	-0.681132	-1.63685	-1.00738	-1.49422	-3.11071	Mus musculus heat shock protein 1 (chaperonin) (Hspd1), mRNA.	GO:0009408|GO:0006986|GO:0044267|GO:0009408|GO:0006986|GO:0044267	GO:0005743|GO:0005739|GO:0005743|GO:0005739	GO:0005515|GO:0051082|GO:0000166|GO:0005515|GO:0051082|GO:0000166	GGTTTCCTTTGACGATATATAATGGTTTACTGCTGTCATTGTCCATGCCT
ILMN_2738921	2410187C16Rik		-1.00475	-1.04186	1.11538	-2.31328	-2.84644	-3.763	1.20663	1.05644	-1.34098	-2.74759	-2.34678	-2.60786	-3.91591	-0.033564	-0.0404001	-0.09272	0.123965	-1.24351	-1.54272	-1.94545	-0.0561617	0.214822	0.0230491	-0.479453	-1.51433	-1.28684	-1.43903	-2.02551					CGACTTCATCAGCATGGACCCTGCAGTAGGATGGGGAGCTGTCTACACGC
ILMN_2470889	9130227C08Rik		1.07896	1.08929	1.09797	-1.8252	-2.8595	-7.21408	1.19694	-1.24341	-1.98677	-3.23728	-4.293	-3.11675	-11.525	-0.00358768	0.106053	0.119803	0.131246	-0.87164	-1.51935	-2.8544	0.00832256	0.267676	-0.305983	-0.9821	-1.68646	-2.09367	-1.63172	-3.51837					TGGCTTCTGTGTTACATTGTTGCCCTGGTTCTCATATATGCTGTGTAGAC
ILMN_1229530	Csk	12988	1.06071	-1.02767	-1.5743	-2.23927	-2.48112	-5.7244	1.11489	1.00489	-2.24289	-2.52685	-1.7819	-1.97474	-10.3946	0.053362	0.138392	0.013985	-0.601347	-1.10967	-1.25763	-2.46376	-0.027783	0.129114	-0.0207505	-1.19314	-1.36512	-0.861198	-1.00945	-3.40555	Mus musculus c-src tyrosine kinase (Csk), mRNA.	GO:0050863|GO:0008285|GO:0007242|GO:0006468	GO:0005886|GO:0005911	GO:0016301|GO:0016740|GO:0004713|GO:0000166|GO:0005524|GO:0005515|GO:0004672	CCGTGCAGCTGGCCTCCTCAAGGCCCCACCATTCGCCTTCTTAGAGTTTT
ILMN_2546724	Ddx21		-1.01927	-1.05072	1.06915	-1.951	-3.77324	-7.26201	1.16799	1.11183	-1.31403	-1.46958	-2.12649	-2.2671	-5.33399	-0.0233529	-0.0508912	-0.0947337	0.0731118	-0.987565	-1.93916	-2.88372	-0.0330141	0.191016	0.119927	-0.427007	-0.588416	-1.12149	-1.21386	-2.44823					AGCCGGTAGGCCTGAGAAGCTGCTGCTGAATAATGCCGGGAAAACTCCGC
ILMN_2772582	Smad3		1.14605	1.10723	-1.19292	-2.69542	-3.36556	-6.76393	1.02976	1.17576	-2.54447	-3.16474	-2.64077	-2.19557	-6.68077	0.127788	0.324452	0.274747	-0.126704	-1.30272	-1.62306	-2.63007	0.0671818	0.109484	0.300775	-1.28018	-1.5949	-1.33377	-1.06742	-2.67283					AAGAGCCGTGTCCCCTCTTCTTATAAACGCCCTTCTAATAAACTTTTCAC
ILMN_2502542	Uap1	107652	-1.2146	-1.16933	-1.17351	-2.85954	-3.83662	-6.25155	-1.57674	-1.37174	-2.91396	-3.00357	-2.05349	-1.86837	-5.31182	0.20118	-0.0793036	-0.0244991	-0.0296549	-1.3146	-1.73865	-2.44303	-0.141482	-0.798431	-0.597495	-1.68446	-1.72816	-1.17956	-1.04327	-2.55069	Mus musculus UDP-N-acetylglucosamine pyrophosphorylase 1 (Uap1), mRNA.	GO:0008152		GO:0016779|GO:0003977|GO:0016740	GGGCCACATAGGGAGCCGTTGTTTTGGTAGATCAATTGTGAACCTGTGGG
ILMN_1226997	Rassf2	215653	1.14331	-1.01618	-1.15132	-1.84014	-2.55044	-5.79427	1.02465	-1.13951	-1.84537	-1.60433	-2.58843	-2.21675	-5.51617	0.0308705	0.224092	0.00771205	-0.172413	-0.848945	-1.31988	-2.50376	-0.127522	-0.0923945	-0.315931	-1.01143	-0.809489	-1.4996	-1.27597	-2.59119	Mus musculus Ras association (RalGDS/AF-6) domain family 2 (Rassf2), mRNA.	GO:0007049|GO:0007165|GO:0007049|GO:0007165|GO:0007049|GO:0007165		GO:0005515|GO:0005515|GO:0005515	CCCTTCCTTCAGACATAATTGACAGTGGTTGCCATTCCTTGGGGTACACC
ILMN_1219113	Ing1		1.11655	-1.05624	1.06596	-1.51486	-3.57524	-6.13911	-1.04149	-1.19766	-2.51523	-2.37492	-1.23539	-2.84715	-7.09275	0.0366749	0.195722	-0.0422635	0.128833	-0.562512	-1.80137	-2.58135	0.000986179	-0.0576646	-0.259235	-1.3297	-1.24689	-0.303981	-1.50853	-2.82536					GTGTTTATGGTATCGCTGCCTTCGTGGAAGTCCGAGGGCAGTCAGATGAG
ILMN_2880906	Pdlim2	213019	-1.19959	-1.25348	1.37968	-1.47604	-5.24774	-9.37292	-1.24687	-1.19777	-1.51314	-1.51427	-1.87035	-2.94245	-7.55807	0.0781733	-0.184362	-0.247765	0.542506	-0.483558	-2.31352	-3.15032	-0.0238107	-0.342125	-0.284162	-0.621358	-0.622437	-0.927115	-1.58083	-2.94183	Mus musculus PDZ and LIM domain 2 (Pdlim2), mRNA.		GO:0005856|GO:0005856|GO:0005856|GO:0005856	GO:0008270|GO:0046872|GO:0005515|GO:0008270|GO:0046872|GO:0005515|GO:0008270|GO:0046872|GO:0005515|GO:0008270|GO:0046872|GO:0005515	GTCCTTGCTGGGTGAGGCCAAGGGTTGGGACTAATGTCAGGTTGCTAGTG
ILMN_2913544	Ssrp1	20833	1.28479	1.74183	1.53002	-1.69307	-2.34626	-7.26521	1.0101	1.36068	-1.62729	-2.42417	-2.1752	-2.49171	-8.66608	0.0647205	0.426249	0.865321	0.678267	-0.694923	-1.16564	-2.79628	-0.064829	-0.0503343	0.379499	-0.767301	-1.34232	-1.18598	-1.38196	-3.18021	Mus musculus structure specific recognition protein 1 (Ssrp1), mRNA.	GO:0006974|GO:0006281|GO:0006355|GO:0006260|GO:0006350	GO:0005634|GO:0000785|GO:0005694	GO:0003677	CCATCTGAGTAACTGCTCTTGGTGGCTTCCACTGCCCTGAGGCTTTGAGG
ILMN_2613841	Sf3a3		1.02183	1.1059	-1.15154	-2.17612	-2.99199	-7.68454	1.05941	1.07626	-2.07301	-3.20412	-1.58398	-2.18555	-11.8757	0.0185337	0.0496891	0.163748	-0.185029	-1.10322	-1.56257	-2.92343	-0.108455	-0.0251895	-0.00242531	-1.16018	-1.78839	-0.772008	-1.23645	-3.6784					GAGGATCTGAAAAGACAAGGGCTGCTCTAGTGCTCGGTTCCCTGAGAAGC
ILMN_2867382	Psd4	215632	1.19009	-1.16054	-1.13647	-1.88942	-2.17097	-7.80151	1.07513	-1.04406	-1.96036	-2.27475	-2.19427	-1.97838	-6.87521	0.0377937	0.288867	-0.177003	-0.146769	-0.880152	-1.08055	-2.92596	-0.173267	-0.0687563	-0.235478	-1.14438	-1.35898	-1.30701	-1.15759	-2.95467	Mus musculus pleckstrin and Sec7 domain containing 4 (Psd4), mRNA.		GO:0005622|GO:0005622	GO:0005086|GO:0005085|GO:0005086|GO:0005085	AAAGAGGTTGCTGGCCAAATGGAAGCCTCTGCTGCTCACCCTTCAGCTGG
ILMN_2774825	G3bp		1.01909	1.16102	-1.02809	-2.41278	-3.35929	-7.48629	-1.09389	1.08061	-2.3342	-3.61788	-4.3177	-2.82421	-8.87326	0.0310729	0.0583484	0.24647	-0.00889015	-1.23963	-1.71708	-2.87318	-0.0629733	-0.192441	0.0488746	-1.2859	-1.91812	-2.17324	-1.56082	-3.21244					CTGCTGTCTGTCAGGGTTCCTGCTGGGCCAGAAGAGAAATTTGGTTGAGT
ILMN_1229630	Trim30		1.46248	1.79839	-1.22724	-2.43564	-3.8674	-6.76306	1.08807	2.2069	-1.95981	-1.75514	-2.0703	-2.75194	-6.56555	-0.0995435	0.448872	0.747166	-0.39496	-1.38384	-2.05091	-2.85722	-0.00591644	0.115859	1.1361	-0.97663	-0.817502	-1.05575	-1.46637	-2.72083					GGATATTAGATCCTGGAAGCTGCCGCCAAGAATATTCTAATGTGTTGTGG
ILMN_2483422	scl000868.1_2		-1.06158	1.173	1.25872	-1.58631	-3.25958	-8.11397	-1.2206	1.49547	-1.42765	-1.80396	-2.52421	-2.82536	-7.5015	-0.00827459	-0.0944816	0.221934	0.323678	-0.67395	-1.71296	-3.02868	0.00465862	-0.282932	0.585259	-0.508988	-0.846507	-1.33117	-1.49377	-2.90252					TAAAAAAGGATGAAGATTGCCTCCAGACTCCTCCTAAGCCTCCACCAACA
ILMN_1259946	Spec1	57912	1.13515	1.01741	-1.17077	-1.75876	-2.23472	-6.12357	1.05872	1.03226	-2.0243	-2.20415	-1.70803	-1.60154	-9.67834	-0.0393337	0.143545	-0.0144307	-0.266795	-0.853894	-1.19943	-2.65371	-0.0428973	0.0394226	0.00291467	-1.06032	-1.18312	-0.815232	-0.722353	-3.31766	Mus musculus CDC42 small effector 1 (Cdc42se1), transcript variant 1, mRNA.	GO:0007264|GO:0008360|GO:0046329	GO:0005938	GO:0003674	TCTTTGAGCACAGTCTTCTGGTGGATACTCTCCTGCATCGAGCTACCTTC
ILMN_2706451	2810413I22Rik		1.01368	-1.15669	-1.47989	-1.86522	-3.45154	-6.45543	1.09776	-1.27597	-2.90529	-2.54409	-3.92625	-1.85101	-5.3376	0.117182	0.136788	-0.0928219	-0.448308	-0.782166	-1.67006	-2.57333	-0.0213914	0.113174	-0.372985	-1.56008	-1.36854	-1.99454	-0.909702	-2.43758					GGTTGTCAGTCAGCCTCCGCGTCCTCGGCTTCTGCAGATCTTGACTCTCT
ILMN_1224505	Irf3		1.14873	1.11967	-1.10527	-2.78717	-2.66621	-5.64189	1.01143	-1.08215	-2.21168	-3.18256	-2.62406	-2.15032	-5.24154	0.0784352	0.278478	0.241512	-0.0659675	-1.40037	-1.33636	-2.41774	-0.153155	-0.136757	-0.267055	-1.2983	-1.82334	-1.54495	-1.2577	-2.54315					GGCAGCCAGTCACCCTGCCCGATCCTGAGGGGTTTCTGACGGACAAGCTT
ILMN_2602011	Papola		-1.01344	-1.13699	1.04005	-1.82203	-3.37897	-6.07258	-1.14977	-1.24108	-1.98692	-2.4824	-1.90098	-1.8688	-5.78547	-0.0464367	-0.065696	-0.231662	0.0102208	-0.911987	-1.80302	-2.64875	0.0431307	-0.158218	-0.26847	-0.947406	-1.2686	-0.883609	-0.85898	-2.4893					GTCTCCAGAGTTGTCTCCTCAACACGACTGGTAAACCCATCGCCTAGACC
ILMN_1239346	Klre1	243655	1.39968	3.42328	3.03115	1.04081	-2.46797	-2.71585	1.15725	2.87001	-1.39877	-2.37926	-11.5967	-5.89807	-5.38726	-0.149802	0.335294	1.62558	1.45006	-0.0921023	-1.45313	-1.59121	0.0512746	0.261978	1.57233	-0.432888	-1.19924	-3.48437	-2.50897	-2.37828	Mus musculus killer cell lectin-like receptor family E member 1 (Klre1), mRNA.			GO:0005515|GO:0045233|GO:0005529|GO:0004872	GCGTGCCTGCTTGTCTCTTAACTCCAGTCTCATAAGGATGAACAAAGAGG
ILMN_2816180	Lbh	77889	1.11636	-1.18903	-1.43853	-2.29704	-3.08526	-8.1416	1.09162	-1.29204	-2.31489	-2.70756	-2.85336	-2.45983	-12.0192	-0.0123654	0.146442	-0.262155	-0.536958	-1.21214	-1.63776	-3.03768	0.0498923	0.176364	-0.319754	-1.16105	-1.3871	-1.46277	-1.24867	-3.53738	Mus musculus limb-bud and heart (Lbh), mRNA.	GO:0006357|GO:0006357	GO:0005634|GO:0005634	GO:0016563|GO:0016563	TTTCAGTGACATGCCTGTTGTGAGATGAACCTCCTGTGACTTCTGTCTGT
ILMN_1233545	Lbh	77889	-1.04654	-1.20105	-1.19631	-1.80276	-2.84066	-7.23598	1.12583	-1.29054	-1.40329	-2.04939	-2.68104	-2.01912	-4.44567	-0.0626593	-0.12829	-0.326961	-0.321255	-0.912863	-1.56888	-2.91785	-0.055338	0.115651	-0.423309	-0.544147	-1.09053	-1.47813	-1.06906	-2.20774	Mus musculus limb-bud and heart (Lbh), mRNA.	GO:0006357|GO:0006357	GO:0005634|GO:0005634	GO:0016563|GO:0016563	CCTACCCCAGTTATCTGTCTTGGTCTTGCCGTGTGATGGGATGTGCTTGT
ILMN_2883907	Lsm8	76522	-1.15028	1.21182	1.53127	-1.62115	-2.49193	-6.96359	1.01375	1.15375	-1.66437	-2.32634	-1.52869	-2.2066	-7.85332	-0.0117713	-0.213752	0.265399	0.602954	-0.708785	-1.32903	-2.8116	-0.0115601	0.00813603	0.194765	-0.74654	-1.22962	-0.623853	-1.15339	-2.98486	Mus musculus LSM8 homolog, U6 small nuclear RNA associated (S. cerevisiae) (Lsm8), mRNA.	GO:0016071	GO:0030529		TGAAGAGACGGATTCTGCACTCGACTTGGGGAACATCCGAGCAGAGCCTC
ILMN_1237580	Klra3	16634	1.48566	2.83553	2.01862	1.14415	-2.83455	-5.20174	1.25169	2.42842	-1.48913	-2.03672	-3.3406	-3.22175	-6.14861	-0.104346	0.466754	1.39927	0.909027	0.089928	-1.60746	-2.48334	-0.0381296	0.285747	1.24189	-0.612604	-1.06438	-1.77824	-1.72598	-2.65839	Mus musculus killer cell lectin-like receptor, subfamily A, member 3 (Klra3), mRNA.	GO:0006952|GO:0006952	GO:0005886|GO:0005886	GO:0005529|GO:0004872|GO:0005529|GO:0004872	ACGCATCTACTCGGGTGAATGGGCACGCTTTGCCCTAAAGCCTTCAGAAT
ILMN_3114114	BC003479	216820	1.09323	1.18971	1.06602	-1.90065	-3.40057	-6.63398	-1.15922	1.12495	-2.16469	-3.23983	-1.72488	-2.46831	-6.60613	-0.111073	0.0175228	0.139537	-0.0188399	-1.03756	-1.87685	-2.84095	-0.0654668	-0.278625	0.104394	-1.17963	-1.76139	-0.851965	-1.36899	-2.78927	Mus musculus dehydrogenase/reductase (SDR family) member 7B (Dhrs7b), mRNA.	GO:0008152|GO:0008152|GO:0008152		GO:0016491|GO:0016740|GO:0016491|GO:0016740|GO:0016491|GO:0016740	GATCCGCCGCTAAGACCTGGTGGAGGGCTACCTTGTATTTGTTTCCCAGG
ILMN_2436183	9130430L19Rik		1.14252	-1.07676	-1.08639	-2.73409	-4.62087	-9.53554	1.34358	1.11305	-1.53284	-2.23475	-3.9971	-2.68046	-6.91283	-0.0451598	0.147056	-0.151852	-0.164698	-1.49622	-2.25332	-3.29847	-0.0138378	0.412241	0.140681	-0.630045	-1.17395	-2.01279	-1.43632	-2.80311					GCTTTTGTTGTTTGCCTAGAGGGTTTGTCTCTTACAGCAAGTTTGGAGCT
ILMN_3074516	Tnfsf5ip1	107047	1.03813	1.13498	-1.06682	-2.61687	-3.50551	-6.20529	1.03652	-1.048	-2.87402	-4.80801	-2.45511	-2.96241	-8.0762	-0.0199313	0.034062	0.162735	-0.113243	-1.40777	-1.82956	-2.65343	-0.0509558	0.000787973	-0.11859	-1.57403	-2.3164	-1.34674	-1.61773	-3.06463	Mus musculus tumor necrosis factor superfamily, member 5-induced protein 1 (Tnfsf5ip1), mRNA.	GO:0042981|GO:0007094|GO:0006915|GO:0042981|GO:0007094|GO:0006915|GO:0042981|GO:0007094|GO:0006915	GO:0005634|GO:0005634|GO:0005634		TTGGAAGATCCCCAGCTCTTGGCGGCTGCTCTTTGGCAGTGGGCTTCCTC
ILMN_1237089	Ganab	14376	1.15256	-1.09828	-1.18883	-2.22563	-3.33418	-8.79149	-1.05033	-1.00225	-1.83548	-2.39971	-1.92387	-2.6156	-8.04344	0.0564305	0.261266	-0.0788096	-0.193115	-1.09779	-1.6809	-3.07968	-0.0036095	-0.0744534	-0.00685662	-0.879765	-1.26647	-0.947621	-1.39075	-3.01142	Mus musculus alpha glucosidase 2 alpha neutral subunit (Ganab), mRNA.	GO:0006491|GO:0006491|GO:0006491	GO:0005783|GO:0005783|GO:0005783	GO:0016787|GO:0005515|GO:0015926|GO:0016787|GO:0005515|GO:0015926|GO:0016787|GO:0005515|GO:0015926	GCCCCTCTGGTCCCCTTGGGACACTCAAGATAGAGACATGAGTTGTGGTT
ILMN_2637165	2310001H17Rik		-1.18991	1.07812	-1.14635	-1.82713	-2.85589	-8.68581	1.2484	1.2097	-2.79007	-2.05991	-3.07566	-2.13261	-5.80316	-0.0510491	-0.3019	0.0574723	-0.248093	-0.92063	-1.56499	-3.16971	0.121802	0.441882	0.396455	-1.3585	-0.920782	-1.4991	-0.970818	-2.41504					GCCCTGGCTTAACGTTCCAGACACTGCTGCCAATACTTGCGGCTGTTAGT
ILMN_2669088	9930116P15Rik		-1.00194	1.10323	-1.05272	-2.22602	-2.97382	-6.9126	-1.13444	-1.12629	-1.89756	-2.54343	-1.07646	-2.21476	-5.84441	-0.0706653	-0.073458	0.071065	-0.144791	-1.22513	-1.64298	-2.85989	-0.101153	-0.283138	-0.272734	-1.0253	-1.44793	-0.207449	-1.24831	-2.64821					GGCTACTGGTCATGCAAGAGCACCTTCAGCCACAGCATCTTTAAACAGTG
ILMN_1252490	2610101N10Rik	67958	1.14766	1.04981	-1.38467	-2.38862	-2.31888	-8.59967	1.10909	1.05743	-2.13686	-2.95078	-2.34016	-1.65981	-5.61185	0.0617534	0.260453	0.131879	-0.407792	-1.19442	-1.15167	-3.04253	-0.0293017	0.120077	0.0512591	-1.1248	-1.5904	-1.25591	-0.76032	-2.51778	Mus musculus RIKEN cDNA 2610101N10 gene (2610101N10Rik), mRNA.	GO:0006396|GO:0006396		GO:0003723|GO:0003676|GO:0000166|GO:0003723|GO:0003676|GO:0000166	GTGACTTAGACACATAATACAGATGTCTTCCCCCCTTTTGTAGCTTTGAC
ILMN_1215530	Ccnt2		1.36801	-1.04898	-1.24348	-1.98238	-3.09254	-6.94798	1.11825	1.23661	-2.06185	-1.98081	-1.96302	-1.76034	-7.09309	-0.0129762	0.4391	-0.0819582	-0.327361	-1.00021	-1.64177	-2.80957	0.038026	0.199264	0.344413	-1.00591	-0.948068	-0.935046	-0.777825	-2.78839					CGGGCTGCCAGTGTTGCTTTTCTAGTTCCCATCTGGATTGCTTATGGTGC
ILMN_2492491	C030026E19Rik		1.2451	1.09328	-1.59648	-2.4134	-3.08035	-9.5006	1.0326	1.16214	-2.47736	-2.35237	-2.31038	-1.67854	-7.69917	0.112797	0.429064	0.241464	-0.562101	-1.15827	-1.5103	-3.13522	-0.117764	-0.0714759	0.0990216	-1.42657	-1.35188	-1.3259	-0.864969	-3.06247					CCCCTCAAATGGTCCCCAGTCAGGTCCTAAGGCTAAGGTCATCATAGCGT
ILMN_1224003	Ptbp1		1.0966	1.16978	1.04115	-2.16912	-2.76908	-6.17108	1.02574	1.19916	-1.95017	-2.97244	-1.24959	-2.23443	-10.2326	0.0495145	0.182552	0.275749	0.107692	-1.0676	-1.41989	-2.57601	0.0418533	0.0785142	0.303877	-0.921744	-1.5298	-0.279597	-1.11806	-3.31325		GO:0006397|GO:0000398	GO:0030529|GO:0005634	GO:0003723|GO:0000166|GO:0003676|GO:0005515	TTTATAACCTCTGTCTTCCCTGAGCCCTTCATTCTGAGCTGTAGGCCAGG
ILMN_1227001	Ptbp1		1.14781	1.19655	-1.16595	-2.35761	-2.91888	-5.90328	1.1277	1.22032	-2.1102	-3.37906	-1.12172	-2.11579	-10.8127	-0.0287494	0.170132	0.230135	-0.250253	-1.26607	-1.57417	-2.59027	0.0753187	0.2487	0.362575	-1.00206	-1.6813	-0.0903961	-1.00588	-3.35933		GO:0006397|GO:0000398	GO:0030529|GO:0005634	GO:0003723|GO:0000166|GO:0003676|GO:0005515	CCCTGAGCCCTTCATTCTGAGCTGTAGCGAGCTGGGCCTGGATTCAATAA
ILMN_2679037	Cklfsf3	68119	-1.33866	-1.00049	-1.26078	-1.67887	-2.7285	-6.91255	-1.87206	-1.02872	-2.65108	-1.95956	-1.37134	-2.38	-7.18812	0.19374	-0.227053	0.193029	-0.140573	-0.553754	-1.25437	-2.59548	-0.0710919	-0.97572	-0.111941	-1.47767	-1.04162	-0.526679	-1.32205	-2.91671	Mus musculus CKLF-like MARVEL transmembrane domain containing 3 (Cmtm3), mRNA.	GO:0006935	GO:0005615|GO:0016020	GO:0005125	AGGACCACTGGTGACATGGACTTCTCTGTAGTCCCTTGGGGGCGGTTACT
ILMN_2874443	Polr2h	245841	1.0556	1.18864	-1.00437	-2.22283	-2.88387	-5.27885	-1.06551	1.02959	-2.26866	-2.6435	-2.41019	-2.20514	-6.70347	0.00242452	0.0804875	0.25174	-0.00387152	-1.14997	-1.52558	-2.3978	-0.014665	-0.106205	0.0274114	-1.19651	-1.41711	-1.28381	-1.15554	-2.75957	Mus musculus polymerase (RNA) II (DNA directed) polypeptide H (Polr2h), mRNA.			GO:0016779	GAAGCTGGCCTTCTGAACTTCGTGGGAAACCAGACTTGCTGCTTAGTCAC
ILMN_1239525	Polr2j	20022	1.1019	1.21328	1.559	-1.31161	-2.43891	-5.91115	-1.06684	1.07814	-1.53648	-2.15164	-1.61338	-2.52389	-8.07947	-0.065936	0.0740517	0.212974	0.574681	-0.457277	-1.35217	-2.62937	-0.0151699	-0.108509	0.0933771	-0.634802	-1.12061	-0.705258	-1.35082	-3.02943	Mus musculus polymerase (RNA) II (DNA directed) polypeptide J (Polr2j), mRNA.	GO:0006350	GO:0005634|GO:0005666	GO:0016740|GO:0003899|GO:0046983|GO:0003677|GO:0016779|GO:0005515	AGCAGCTGAAAGAAGCGTTGCTTAGTGGCTGGAAGGCTGGCACATACTCC
ILMN_2615096	Dpp4	13482	1.23456	-1.04553	-1.33853	-2.18803	-2.68872	-7.16129	1.09874	1.01202	-1.94647	-2.23745	-1.78779	-1.6677	-10.5388	0.0499395	0.353936	-0.014296	-0.37071	-1.07969	-1.37698	-2.79028	0.0206712	0.156525	0.0379084	-0.940186	-1.14119	-0.817505	-0.71719	-3.37697	Mus musculus dipeptidylpeptidase 4 (Dpp4), mRNA.		GO:0046581|GO:0016020	GO:0004252|GO:0004274|GO:0008236|GO:0016787|GO:0004177|GO:0008233|GO:0004287	ACGCTGCCAGCAATGTAAGGGCCCCAGGTGCCAGTTATGGCTATAGGTGC
ILMN_2975640	Snrpg	68011	-1.04614	1.31155	1.80331	-1.51028	-2.49346	-7.10051	1.02063	1.04276	-1.34282	-2.38317	-2.23955	-2.30983	-7.7409	0.0452109	-0.019865	0.436479	0.895859	-0.549608	-1.27294	-2.78271	-0.0492251	-0.0197691	0.0111809	-0.474491	-1.3021	-1.21243	-1.25701	-3.00173	Mus musculus small nuclear ribonucleoprotein polypeptide G (Snrpg), mRNA.	GO:0008380|GO:0016071|GO:0000245	GO:0030529|GO:0030532|GO:0005681		GCTCACTCCTTCGCCGTTGTGCCGAGCCCGCAGAGGAGTCGCCATGAGCA
ILMN_1218934	Rad52b	66599	1.13441	-1.21504	1.02206	-2.19156	-2.1141	-6.45503	1.0487	-1.11956	-1.58665	-3.51498	-2.27448	-1.57338	-5.64685	-0.0400002	0.141947	-0.320999	-0.00852521	-1.17196	-1.12005	-2.73042	-0.0299882	0.0386081	-0.192917	-0.695968	-1.8435	-1.21553	-0.683851	-2.52743	Mus musculus RAD52 motif 1 (Rdm1), mRNA.			GO:0000166|GO:0003723	GACCTGCCTTCTGACTTTGACAGGAAGTTCTGCGTGTCCAATCAGTGGGT
ILMN_1247530	Llgl1	16897	1.16292	1.09269	-1.23272	-2.75689	-3.41827	-8.70705	1.12173	1.12343	-2.03875	-3.35572	-1.73416	-2.38292	-8.16799	-0.0169605	0.200795	0.110917	-0.318801	-1.48	-1.79023	-3.13914	0.0105982	0.176324	0.178515	-1.01709	-1.73602	-0.783643	-1.24213	-3.01938	Mus musculus lethal giant larvae homolog 1 (Drosophila) (Llgl1), mRNA.		GO:0005856|GO:0005737|GO:0005856|GO:0005737		GGATGGGCTTCCCTGTAGATGCCACCTTCGGCTTTTCTGTCTTTTTTTAA
ILMN_2630438	Psmd7	17463	1.10525	1.19497	-1.04295	-2.14975	-2.68871	-7.12591	-1.28564	1.13631	-2.15558	-2.87596	-1.16482	-2.40028	-9.37102	0.0404038	0.184777	0.297372	-0.0202695	-1.06377	-1.38651	-2.79267	-0.0982896	-0.460775	0.0860687	-1.20637	-1.62233	-0.318401	-1.36149	-3.3265	Mus musculus proteasome (prosome, macropain) 26S subunit, non-ATPase, 7 (Psmd7), mRNA.		GO:0043234|GO:0005829|GO:0043234|GO:0005829		CTTAGGGCTTGGGGTCCAAGGCCATGTATTGTTTACCTTCAAAGATACAA
ILMN_1229312	9430065L19Rik		1.046	1.22417	1.10704	-2.65166	-3.77764	-11.6259	-1.06866	1.18869	-1.69466	-4.35278	-2.50072	-2.63562	-9.30987	0.0245298	0.0894077	0.316332	0.171243	-1.38237	-1.89295	-3.51474	-0.065219	-0.161023	0.184156	-0.826214	-2.18716	-1.38756	-1.46336	-3.28398					ATCGAGATCCCGCTCAAGGTCGAGATCAAGATCCAGGTCTATTTCACGAC
ILMN_2591814	Sfrs1		1.04754	1.03675	1.12845	-2.03662	-2.04692	-6.90398	1.014	1.12589	-1.74406	-2.75951	-1.68263	-1.69608	-7.7916	-0.0240386	0.0429676	0.0280361	0.150305	-1.05021	-1.05749	-2.81147	0.0071466	0.0272053	0.178214	-0.795301	-1.45726	-0.74357	-0.755061	-2.95477		GO:0006376	GO:0005634	GO:0003723|GO:0000166	GCGAGGACCTGGAGATATACGCTGGAGCAATCTCCTTGGAAGGATTCAGC

## Sheet: C1-275
Probe_Id	Symbol	Entrez_Gene_ID	FC ([AS-2] vs [AS-naive])	FC ([AS-4] vs [AS-naive])	FC ([AS-6] vs [AS-naive])	FC ([AS-8] vs [AS-naive])	FC ([AS-10] vs [AS-naive])	FC ([AS-12] vs [AS-naive])	FC ([CB-2] vs [CB-naive])	FC ([CB-4] vs [CB-naive])	FC ([CB-6] vs [CB-naive])	FC ([CB-8] vs [CB-naive])	FC ([CB-9] vs [CB-naive])	FC ([CB-10] vs [CB-naive])	FC ([CB-12] vs [CB-naive])	[AS, naive](normalized)	[AS, 2](normalized)	[AS, 4](normalized)	[AS, 6](normalized)	[AS, 8](normalized)	[AS, 10](normalized)	[AS, 12](normalized)	[CB, naive](normalized)	[CB, 2](normalized)	[CB, 4](normalized)	[CB, 6](normalized)	[CB, 8](normalized)	[CB, 9](normalized)	[CB, 10](normalized)	[CB, 12](normalized)	Definition	Ontology_Process	Ontology_Component	Ontology_Function	Probe_Sequence
ILMN_2621882	0910001L09Rik		1.02546	1.04333	1.22937	-1.14797	-2.36571	-7.02938	-1.08697	-1.04461	-1.94228	-1.68198	1.41847	-1.44581	-7.97178	0.00666102	0.0429354	0.0678511	0.304577	-0.192426	-1.23561	-2.80674	0.0676237	-0.052693	0.00466037	-0.890126	-0.682533	0.571955	-0.464255	-2.92728					ACCTTCTGCTGTCCTTGCTGGAGTTGGGCTTGTGCTCACTACCTCCTTCC
ILMN_2878979	Tnfaip8l2	69769	1.06585	1.20229	-1.29245	-1.56893	-1.96076	-7.46356	1.19309	-1.03054	-2.18505	-1.54713	1.22647	-1.29373	-6.87755	0.0141132	0.106121	0.279894	-0.356	-0.635669	-0.957302	-2.88575	-0.109936	0.144769	-0.15334	-1.2376	-0.739535	0.184582	-0.481474	-2.89183	Mus musculus tumor necrosis factor, alpha-induced protein 8-like 2 (Tnfaip8l2), mRNA.				TCCTCCACAAACCCGAGGAAGGGGACACTAAAGGCCACACGCAGGAAGGT
ILMN_1242559	LOC382016		1.11217	1.09612	-1.38153	-2.25897	-2.057	-9.10722	1.14155	1.07862	-2.66894	-3.14766	1.43189	-1.38333	-10.2556	0.0977333	0.251113	0.230142	-0.368538	-1.07793	-0.942808	-3.08928	0.0315367	0.222533	0.140721	-1.38473	-1.62274	0.549458	-0.436612	-3.3268					TCCAGCCACGGATCTGGCAAGGCCCCTTCACTGCTCTGACCTCGAGCACT
ILMN_2692509	Dlst		1.00355	-1.0405	-1.10495	-2.03878	-2.16606	-7.27383	-1.07699	-1.07951	-2.10199	-2.27107	1.22477	-1.23517	-7.99505	0.0419767	0.0470896	-0.0152955	-0.102005	-0.985728	-1.0731	-2.82074	-0.0523199	-0.159326	-0.162702	-1.12407	-1.23569	0.240196	-0.357033	-3.05143					AAATGCTTAAGTGGTTTTGAGCGCTCCTAGGCCTCGTATCCTGCACTGAG
ILMN_1215493	Cops4	26891	1.04968	1.01905	-1.18759	-2.2614	-2.09684	-6.78167	1.09066	1.08733	-2.26757	-2.40887	1.24607	-1.09864	-10.5734	0.0529434	0.122897	0.0801652	-0.195095	-1.12428	-1.01528	-2.7087	-0.10831	0.0168964	0.0124856	-1.28946	-1.37667	0.209072	-0.244031	-3.51067	Mus musculus COP9 (constitutive photomorphogenic) homolog, subunit 4 (Arabidopsis thaliana) (Cops4), mRNA.		GO:0005634|GO:0008180|GO:0005634|GO:0008180	GO:0005488|GO:0005515|GO:0005488|GO:0005515	TAGCTCCCGTGAGATCTGGGTCTGTGTATTGAACTAACTCAGACGCTTTG
ILMN_2920549	Map2k4	26398	1.03519	-1.04963	-1.03962	-2.06624	-2.18634	-6.72825	1.05781	1.07072	-2.41526	-2.26555	1.03453	-1.42859	-4.58485	-0.0668061	-0.0169051	-0.136686	-0.122864	-1.11382	-1.19533	-2.81704	-0.00246604	0.0786161	0.0961152	-1.27464	-1.18233	0.0465065	-0.51706	-2.19934	Mus musculus mitogen activated protein kinase kinase 4 (Map2k4), mRNA.	GO:0006468|GO:0000165		GO:0004672|GO:0005515|GO:0000166|GO:0004713|GO:0004674|GO:0016740|GO:0005524|GO:0016301	GTAATTCTGACTGTCCAGGAGCTATCTCACTTTCTGCTGTGTGGGCGGCC
ILMN_2810405	Myo1g	246177	-1.07153	-1.01202	-1.12886	-2.25562	-2.0166	-5.54991	1.08557	1.29672	-2.0847	-2.53014	-1.56984	-1.66	-8.44638	0.0766704	-0.0230062	0.0594384	-0.0981948	-1.09686	-0.935253	-2.3958	0.0100482	0.128497	0.384917	-1.04979	-1.32917	-0.640573	-0.721131	-3.06828	Mus musculus myosin IG (Myo1g), mRNA.		GO:0016459	GO:0003774|GO:0005524	GCCAGAGCAGCCTGAGCCAGATTTCCAAAGCAGCCGTAGCACCTTTACCC
ILMN_1244773	2700094K13Rik		1.0922	1.38593	1.79878	-1.78538	-2.25076	-6.9492	1.07018	1.27924	-1.44334	-2.79908	-1.56992	-1.83321	-7.80018	0.0278014	0.15504	0.498651	0.874817	-0.808432	-1.14261	-2.76904	0.0737315	0.171589	0.42902	-0.455676	-1.41122	-0.576956	-0.800644	-2.88978					GCATGGCCAAACTTAAGCTATGCACCTGAAGCCATAGTTTCTTCCTCACC
ILMN_2681186	Rab7l1	226422	1.006	1.03587	1.35617	-1.41334	-2.50701	-7.9778	-1.05342	1.14206	-1.3448	-1.64372	1.07179	-1.45272	-8.09672	0.0941082	0.102742	0.144949	0.533644	-0.405002	-1.23186	-2.90188	-0.0177338	-0.0928149	0.173906	-0.445126	-0.734699	0.0822853	-0.556492	-3.03507	Mus musculus RAB7, member RAS oncogene family-like 1 (Rab7l1), mRNA.	GO:0007264|GO:0006810|GO:0015031	GO:0016020	GO:0005525|GO:0000166	CCTCTGGCTGGACATGCTGCTAGTTCTGTTTGGCTCCTTTTCTATCCAGG
ILMN_1257771	Ifi205		1.23878	1.56701	1.09325	-1.74885	-3.07791	-13.9133	1.12708	2.25506	-1.4346	-1.90502	-1.30996	-1.72953	-9.10281	-0.0304464	0.278468	0.617572	0.0981709	-0.836851	-1.6524	-3.82884	-0.00242567	0.170163	1.17074	-0.523071	-0.932228	-0.391953	-0.792803	-3.18874					GGAAGGAGATAAGCTCCACCTCTTCTGCTTTCACCTGAAAAGAGAAAGAG
ILMN_1241535	Tbk1	56480	1.10036	-1.01418	-1.44036	-2.0704	-2.11975	-8.47385	-1.03851	1.20395	-2.12365	-2.15158	1.44627	-1.27748	-7.94839	-0.0778384	0.0601373	-0.0981514	-0.604269	-1.12775	-1.16173	-3.16086	0.05969	0.0051688	0.327465	-1.02685	-1.04571	0.592024	-0.293616	-2.93097	Mus musculus TANK-binding kinase 1 (Tbk1), mRNA.	GO:0006468|GO:0045087|GO:0006955		GO:0004672|GO:0005515|GO:0005524|GO:0000166|GO:0016740|GO:0016301	CGGTTCCCTGACAAGGATAAAGTGGCATTATCTCATTTGACCGGGTGCCC
ILMN_3163053	Commd3	12238	1.14868	1.11157	1.24624	-1.63028	-2.47078	-7.24294	1.13121	1.11756	-1.66936	-2.2632	1.18143	-1.31156	-6.25228	0.0291302	0.229106	0.181733	0.346712	-0.675988	-1.27583	-2.82745	0.038878	0.216739	0.199235	-0.700419	-1.13948	0.279413	-0.352406	-2.6055	Mus musculus COMM domain containing 3 (Commd3), mRNA.	GO:0000160		GO:0003674	AATTTGGGGAGGCTGATGACCCCAGGAGCCTAGAGGAAAACCAGACGCGC
ILMN_2826161	Taf12	66464	-1.01044	1.17272	1.23666	-1.47033	-1.75009	-5.46213	-1.08708	1.18039	-1.79226	-2.80516	-1.59675	-1.64713	-5.73055	-0.153297	-0.168281	0.0765568	0.153151	-0.709437	-0.960727	-2.60276	-0.0360299	-0.156481	0.203229	-0.877812	-1.52411	-0.711172	-0.755983	-2.5547	Mus musculus TAF12 RNA polymerase II, TATA box binding protein (TBP)-associated factor (Taf12), mRNA.	GO:0006350|GO:0006350|GO:0006350	GO:0005669|GO:0005669|GO:0005669		CTGGTCCCTTTTCCCTGCCGTCTCAAAGAGAAGCAGTGTATCTACCAGAG
ILMN_1215967	Alg5	66248	-1.08212	-1.10659	-1.12026	-2.2368	-2.97388	-5.70069	-1.01595	-1.0725	-1.75285	-1.88864	1.48122	-1.33442	-5.67828	-0.123336	-0.237199	-0.269458	-0.287164	-1.28477	-1.69568	-2.63447	-0.0474788	-0.0703129	-0.148451	-0.857182	-0.964829	0.519307	-0.463697	-2.55293	Mus musculus asparagine-linked glycosylation 5 homolog (yeast, dolichyl-phosphate beta-glucosyltransferase) (Alg5), mRNA.	GO:0007368|GO:0007368|GO:0007368	GO:0005783|GO:0016021|GO:0016020|GO:0005783|GO:0016021|GO:0016020|GO:0005783|GO:0016021|GO:0016020	GO:0004581|GO:0016740|GO:0016757|GO:0004581|GO:0016740|GO:0016757|GO:0004581|GO:0016740|GO:0016757	GATCCTCATGGCAGATGCTGACGGAGCCACAAAGTTTCCAGATGTTGAGA
ILMN_1222503	Alg5	66248	1.05971	1.04388	-1.06024	-1.78099	-2.24058	-6.49152	-1.13637	-1.09147	-2.02431	-2.30404	1.23911	-1.4991	-11.3753	0.000504295	0.0841759	0.06246	-0.0838905	-0.832171	-1.16337	-2.69805	-0.00472228	-0.189156	-0.131	-1.02215	-1.20889	0.304577	-0.588823	-3.51255	Mus musculus asparagine-linked glycosylation 5 homolog (yeast, dolichyl-phosphate beta-glucosyltransferase) (Alg5), mRNA.	GO:0007368|GO:0007368|GO:0007368	GO:0005783|GO:0016021|GO:0016020|GO:0005783|GO:0016021|GO:0016020|GO:0005783|GO:0016021|GO:0016020	GO:0004581|GO:0016740|GO:0016757|GO:0004581|GO:0016740|GO:0016757|GO:0004581|GO:0016740|GO:0016757	GTTGCTGGCAGGGCTGGACTGCATTTTTATCCCACATGCAATTTCACTTG
ILMN_2477221	Cited2		-1.02962	1.288	1.29767	-1.23565	-1.80153	-5.6744	1.04299	1.07071	-1.95471	-2.22083	1.17365	-1.66548	-8.6987	0.0159934	-0.0261226	0.381122	0.391922	-0.289282	-0.833231	-2.48847	0.0315238	0.0922431	0.130088	-0.935432	-1.11957	0.262529	-0.704418	-3.08928					GTGGGCCAAACCGTTCTGGATCAGGAAAAGTCATACCGTTCACTTTCAAG
ILMN_2774941	Cct6a		-1.12202	1.26464	1.28579	-1.77296	-3.55244	-9.80845	-1.2035	1.28989	-1.28303	-2.05636	-1.04975	-2.15044	-10.6685	0.0254712	-0.140623	0.364196	0.388127	-0.800685	-1.80334	-3.26855	0.0621827	-0.205058	0.429433	-0.29737	-0.977909	-0.00786042	-1.04245	-3.35311					GCCGATGGTGGCTGCAGAGATGGGTGTGTGGGATAACTACTGTGTGAAGA
ILMN_2771712	Ankfy1		1.21104	1.2497	-1.02074	-1.36741	-2.64876	-5.40027	-1.01288	1.13095	-2.09933	-1.89894	-1.62582	-1.65312	-6.42219	0.0678105	0.344054	0.38939	0.0381923	-0.383639	-1.33751	-2.36522	-0.0496582	-0.0681227	0.127873	-1.11959	-0.974854	-0.750827	-0.774849	-2.73272					ACTGACTTGCCAGTTTGGCAGCTGTGTGGAACTGGGCGTTCCATGATATC
ILMN_2768926	Abcf1	224742	1.16978	1.15136	1.16963	-1.78226	-2.04226	-7.46461	-1.06716	1.13092	-1.37974	-1.91518	1.33511	-1.23471	-9.88085	0.059	0.285231	0.262336	0.285058	-0.774706	-0.971169	-2.84107	-0.102747	-0.196519	0.0747534	-0.567146	-1.04022	0.314207	-0.406917	-3.40738	Mus musculus ATP-binding cassette, sub-family F (GCN20), member 1 (Abcf1), mRNA.			GO:0005524|GO:0016887|GO:0000166|GO:0017111|GO:0005524|GO:0016887|GO:0000166|GO:0017111|GO:0005524|GO:0016887|GO:0000166|GO:0017111	AGAGGTGACCTTTGCTGTGCTGGGTTCCCCTCAGGCCTAGTTAAGGTGGC
ILMN_3013874	LOC434858	434858	-1.15762	-1.0321	1.2412	-1.57869	-2.2657	-5.61283	-1.08683	-1.01154	-1.33869	-1.54192	1.83503	-1.46678	-8.21596	-0.102232	-0.313388	-0.147817	0.209507	-0.760963	-1.28219	-2.59096	-0.0748981	-0.195026	-0.0914526	-0.495715	-0.699627	0.800906	-0.627551	-3.11333	Mus musculus predicted gene, EG434858 (EG434858) on chromosome X.				CTTTGACGCTGCCGAGGAAGCATCGCTGAAGGCTCTTGTAACTCTACCGT
ILMN_2633805	Mrpl43		-1.05197	1.00307	1.04129	-1.39599	-1.9434	-9.61057	-1.20473	-1.17296	-2.05446	-2.18347	-1.11217	-1.73025	-7.95388	0.0521192	-0.0209786	0.056547	0.110489	-0.429169	-0.906466	-3.2125	-0.0220084	-0.290722	-0.252157	-1.06076	-1.14863	-0.175389	-0.812991	-3.01367					TTCGCCCGACGGAACCCAGGAGTCGTAGTATACGTGAACCCGCGCCCGTG
ILMN_2604922	Rnf34	80751	-1.01408	-1.01649	-1.21453	-1.81441	-2.4539	-9.79735	1.07353	1.17933	-2.27598	-1.96701	-1.31298	-1.26354	-7.75355	0.0492315	0.0290607	0.0256317	-0.231166	-0.810272	-1.24584	-3.24316	-0.0684336	0.0339336	0.169528	-1.25492	-1.04444	-0.461275	-0.405908	-3.02329	Mus musculus ring finger protein 34 (Rnf34), mRNA.	GO:0006512|GO:0006915|GO:0006512|GO:0006915|GO:0006512|GO:0006915	GO:0005634|GO:0016020|GO:0005634|GO:0016020|GO:0005634|GO:0016020	GO:0003677|GO:0008270|GO:0046872|GO:0005515|GO:0003677|GO:0008270|GO:0046872|GO:0005515|GO:0003677|GO:0008270|GO:0046872|GO:0005515	CACTGTCATGACTGGGTAGTGTGGACTATCCTGAGCCGTAACTGCTCTGA
ILMN_3122081	5133401N09Rik	75731	-1.01271	1.53893	1.03151	-1.96196	-2.28709	-5.05963	-1.00681	1.45791	-2.19698	-2.6154	-1.55028	-1.68685	-6.43289	0.0461363	0.0279104	0.668065	0.0908933	-0.926163	-1.14738	-2.29289	-0.00524076	-0.0150383	0.538661	-1.14076	-1.39227	-0.637766	-0.759572	-2.69071	Mus musculus RIKEN cDNA 5133401N09 gene (5133401N09Rik), transcript variant 1, mRNA.	GO:0005975|GO:0008652		GO:0005524|GO:0004765	GGCAGTGTTTCTCTGTTGACCAGGGTGGTCTGGAATGCAGAGATCTGCCT
ILMN_2435373	D6Ertd245e		1.21674	1.02245	1.24055	-1.97243	-2.93084	-7.03192	1.24061	1.19561	-1.57464	-2.32126	-1.21359	-1.74907	-9.39252	0.00496364	0.287984	0.036996	0.315941	-0.975009	-1.54635	-2.80896	0.0151148	0.326159	0.272858	-0.639908	-1.19979	-0.264166	-0.791472	-3.2164					GTAATACCTCTCATTGCAGGCTGTTGGGTTTCTGTCGTTCACTCGGTGTG
ILMN_2536518	LOC383942		-1.29456	-1.37561	1.09739	-1.6388	-2.97233	-8.6752	-1.5505	-1.16051	-2.39535	-1.69402	-1.30821	-1.83854	-6.03754	-0.0123779	-0.38484	-0.472452	0.121704	-0.725016	-1.58397	-3.12927	-0.00406949	-0.636802	-0.218829	-1.2643	-0.764518	-0.391665	-0.882634	-2.59803					GAACAAGTCTGCTACCTCTTCATCCCCAGGAAGCCCACTACATAGTTTGG
ILMN_2551227	E430039I23Rik		-1.04142	1.42545	1.33503	-1.76854	-1.70895	-7.34366	1.0088	1.12831	-2.06345	-3.20548	-1.12598	-1.80379	-9.0902	-0.0253373	-0.0838865	0.486084	0.391539	-0.8479	-0.798443	-2.90184	-0.00780654	0.00483763	0.166358	-1.05286	-1.68835	-0.178992	-0.858839	-3.19212					GCCTTCTTCCTCACTGTGAGGACTCCAGAGGACACACGATGGCATCGTGG
ILMN_2754253	Gna13		-1.22168	-1.14282	-1.21139	-1.89233	-2.96	-13.8051	1.07773	1.10851	-1.7287	-1.91553	1.4198	-1.47492	-7.56277	-0.0666242	-0.355493	-0.259224	-0.343282	-0.986787	-1.63222	-3.85375	-0.0584507	0.0495424	0.0901673	-0.848136	-0.996198	0.447235	-0.619085	-2.97737					CAGAGCTGGGCCCTAGTGTATGTATACTTGAGAGACCTGACTTGTCCTGG
ILMN_1219468	AI481105		1.02191	1.36551	1.10106	-1.84857	-2.14332	-5.26316	-1.18404	1.43435	-2.25548	-2.17243	-1.37957	-1.62202	-5.95753	-0.00892158	0.0223504	0.440515	0.129968	-0.895332	-1.10877	-2.40485	-0.0828064	-0.326522	0.437593	-1.25624	-1.20212	-0.54703	-0.780596	-2.65752					CAGCAGCACCTCCTGTGAGTCTTTATCCAGGCACCCTCCCTTGCAGCCTT
ILMN_1229193	Msn		1.2002	-1.06292	-1.46682	-1.7323	-2.5467	-7.17849	1.10788	1.07067	-2.23616	-1.48746	-1.05719	-1.41162	-10.3577	0.0383344	0.301615	-0.0497011	-0.514358	-0.754353	-1.3103	-2.80535	0.0380842	0.185889	0.136605	-1.12294	-0.534768	-0.0421515	-0.459267	-3.33455					GTGCCCTGGGACTCTTTCCTCGTCAGTGGCATGAAGTCTGAGATGGCATA
ILMN_2806029	Sfrs2	20382	1.11886	1.47919	-1.10562	-1.82111	-1.7986	-5.73265	1.21277	1.20063	-1.88184	-2.64567	-1.10883	-1.82301	-6.22738	-0.0363257	0.1257	0.528478	-0.181176	-0.901147	-0.883204	-2.55553	0.0393089	0.317609	0.303096	-0.872833	-1.36432	-0.109726	-0.827011	-2.59932	Mus musculus splicing factor, arginine/serine-rich 2 (SC-35) (Sfrs2), mRNA.	GO:0006376|GO:0006397|GO:0000398|GO:0006376|GO:0006397|GO:0000398|GO:0006376|GO:0006397|GO:0000398	GO:0016607|GO:0005634|GO:0005681|GO:0016607|GO:0005634|GO:0005681|GO:0016607|GO:0005634|GO:0005681	GO:0003723|GO:0000166|GO:0003676|GO:0005515|GO:0003723|GO:0000166|GO:0003676|GO:0005515|GO:0003723|GO:0000166|GO:0003676|GO:0005515	ACCCCCCTTCCCTCAAAAAATGCAAAATGGTAAATCTGATCATCCTTGTG
ILMN_1242053	Ppp6c		-1.02585	-1.04117	-1.25623	-2.05543	-2.60068	-6.20575	1.2674	1.12947	-1.9091	-2.49606	1.04333	-1.38797	-8.15615	-0.0321989	-0.0690156	-0.0903992	-0.361304	-1.07164	-1.41109	-2.6658	0.0232399	0.365107	0.198881	-0.90965	-1.29642	0.0844339	-0.449737	-3.00465					GGAAGTCCTCCTCATTTGTATCAGCCAGCCTTCTGTTTTTGTTTGGTAGG
ILMN_1238423	Tcerg1		1.16009	1.19297	-1.04327	-2.40316	-2.66736	-8.41115	-1.00953	1.0561	-2.18427	-2.87224	-1.18716	-1.86065	-7.74998	0.0736225	0.287858	0.328176	0.0125075	-1.19131	-1.34179	-2.99868	-0.00652003	-0.0202099	0.0722317	-1.13367	-1.5287	-0.254037	-0.902326	-2.96071					TCTCCCCTCCGGAGTTATAGGCCAAGTCTTGTTTACCCCAGGAGAAGATG
ILMN_2798183	Commd4	66199	1.08127	1.03183	1.01511	-1.70641	-2.69574	-7.9165	1.08446	-1.07899	-1.65496	-1.89765	-1.02773	-1.83587	-10.4287	0.0387566	0.151488	0.0839674	0.0603857	-0.732205	-1.39193	-2.94611	-0.0710351	0.0459462	-0.180712	-0.797831	-0.99525	-0.110497	-0.947498	-3.45352	Mus musculus COMM domain containing 4 (Commd4), mRNA.			GO:0003674	GTACCCAGGCCCAACCTGTTTCCATGTCCCTCTCGGCAGACAAGTTCCAG
ILMN_2698046	Stat3		1.01884	1.10659	1.07046	-1.8105	-2.60296	-9.56518	1.03664	1.6079	-2.22056	-1.57008	1.82237	-1.20905	-8.32207	0.00845536	0.0353842	0.154574	0.106686	-0.847934	-1.3717	-3.24934	-0.0192397	0.0326773	0.665934	-1.17016	-0.670077	0.846574	-0.293108	-3.07618		GO:0001754|GO:0040014|GO:0006366|GO:0019221|GO:0006357|GO:0006953|GO:0042593|GO:0006355|GO:0019953|GO:0007165|GO:0007259|GO:0006350|GO:0001659|GO:0007242|GO:0042755	GO:0005634|GO:0005886|GO:0005737	GO:0016563|GO:0003700|GO:0003677|GO:0004871|GO:0008134|GO:0005515|GO:0046983|GO:0005509	CCTTGCTAATATCCACATAGAAGCTAGGACTAAGCCCAGAGGTTCCTCTT
ILMN_2589790	Stat3		1.02003	1.36658	1.16402	-1.37036	-2.99028	-13.9639	1.00466	1.41142	-1.65859	-1.50851	1.64341	-1.24012	-8.07672	0.0641823	0.0927877	0.514752	0.2833	-0.390375	-1.5161	-3.73944	0.0438909	0.0506024	0.54104	-0.686069	-0.549233	0.760588	-0.266587	-2.96988		GO:0001754|GO:0040014|GO:0006366|GO:0019221|GO:0006357|GO:0006953|GO:0042593|GO:0006355|GO:0019953|GO:0007165|GO:0007259|GO:0006350|GO:0001659|GO:0007242|GO:0042755	GO:0005634|GO:0005886|GO:0005737	GO:0016563|GO:0003700|GO:0003677|GO:0004871|GO:0008134|GO:0005515|GO:0046983|GO:0005509	CGGGGTTGGTTGTTAGACAAGTGCCTCCTGGTGCCCATGGCATCCTGTTG
ILMN_1248860	Dpm3		1.0937	1.06576	1.03879	-1.71658	-3.08907	-11.4031	-1.07407	-1.0972	-2.40219	-2.41155	-1.10671	-1.66241	-10.9534	0.0639032	0.193121	0.155783	0.118814	-0.715637	-1.56327	-3.44746	-0.0339016	-0.136993	-0.167731	-1.29825	-1.30386	-0.180174	-0.767181	-3.48721					ATTTCACGACTGCGAGGACGCTGCCCGAGAGCTGCAGAGCCAGATCGTGG
ILMN_3162174	Immt		-1.00167	1.10191	1.01828	-1.92303	-2.17026	-7.88442	-1.12703	-1.05734	-2.18741	-2.54373	1.34327	-1.22507	-9.31038	-0.0390418	-0.0414528	0.100962	-0.0129027	-0.982423	-1.15691	-3.01805	-0.017255	-0.189779	-0.0977007	-1.14648	-1.3642	0.408492	-0.310119	-3.23609			GO:0016020|GO:0005739|GO:0016021|GO:0005743	GO:0003674	GCAGGGTTTGCAACAAGGGTCCCAGAATTGTCCAGAAGTGAGCAGGTTCC
ILMN_1233954	Ppia		-1.11967	1.17409	1.32357	-1.48907	-1.75652	-5.59764	1.04175	-1.00598	-1.99004	-2.48711	-1.03765	-1.39967	-6.40802	-0.0583391	-0.221414	0.173208	0.3461	-0.63275	-0.871057	-2.54316	-0.00618124	0.0528297	-0.0147798	-0.998981	-1.32065	-0.0594983	-0.491271	-2.68606					TCCTGGCATCTTGTCCATGGCAAATGCTGGACCAAACACAAACGGTTCCC
ILMN_2726308	Rpp21	67676	1.12717	1.10453	-1.12521	-1.74834	-1.76486	-7.83382	1.19376	1.06101	-2.67759	-2.69599	-1.19618	-1.46703	-8.50738	0.0142545	0.186964	0.157692	-0.155942	-0.79173	-0.805296	-2.95546	-0.103667	0.151849	-0.0182289	-1.5246	-1.53448	-0.3621	-0.656567	-3.19238	Mus musculus ribonuclease P 21 subunit (human) (Rpp21), mRNA.	GO:0008033	GO:0005634	GO:0004526|GO:0016787	CAGACTCAGGCTTTGAACACCAGTGAATGACTTCACTCCACTTGCCAGAT
ILMN_2639373	Mrpl17		1.07624	1.15446	-1.20604	-1.84426	-2.51269	-8.7335	-1.09357	1.05521	-2.72547	-3.04574	1.03349	-1.5139	-10.4465	0.0898877	0.195885	0.2971	-0.18039	-0.793154	-1.23935	-3.03667	0.0337376	-0.0953106	0.111272	-1.41277	-1.57305	0.0812674	-0.564532	-3.35121					AATGAGACCCAGACCTCCCTGCTGACTCACACGATCCTCTTTGCACAGAA
ILMN_1234388	Ptk9l	23999	1.06774	-1.01864	1.20459	-1.43314	-2.0125	-5.20932	1.10448	-1.0811	-1.57073	-1.94512	-1.14587	-1.59285	-9.04784	0.0220933	0.116659	-0.00454871	0.290641	-0.497091	-0.986894	-2.359	-0.0525304	0.0908395	-0.165029	-0.703962	-1.01239	-0.248975	-0.724137	-3.2301	Mus musculus twinfilin, actin-binding protein, homolog 2 (Drosophila) (Twf2), mRNA.	GO:0007242	GO:0005737|GO:0005856	GO:0005080|GO:0005524	TGGACCAGCACTGTGTGACCTTGCCCTGTCACTGTCCCTGCCTCTCATCT
ILMN_2428301	sty		-1.27959	-1.25238	1.01736	-1.42427	-2.01697	-9.46597	1.00027	1.03039	-1.90533	-1.8843	-1.46134	-1.25637	-7.8271	-0.141504	-0.497183	-0.466171	-0.116671	-0.651723	-1.15369	-3.38425	-0.10182	-0.101424	-0.0586289	-1.03186	-1.01585	-0.649107	-0.431079	-3.0703					GAGTGTAGAGGATGATGAGGAGGGTCACCTGATCTGTCAGAGTGGAGACG
ILMN_2855590	BC019977	245877	-1.23542	1.15158	-1.23794	-2.00044	-2.73294	-7.05922	-1.06051	1.22873	-2.67251	-2.61567	1.4681	-1.65597	-9.03005	-0.000787497	-0.30579	0.202829	-0.308723	-1.00111	-1.45124	-2.8203	-0.00219822	-0.0869563	0.294971	-1.42039	-1.38938	0.551756	-0.729875	-3.17693	Mus musculus microtubule-associated protein 7 domain containing 1 (Mtap7d1), mRNA.				CACACAATACTGGTTGCTTCAGGGGTGATGCCCCCTGTCCTCGCCTGGAA
ILMN_2732576	Pml		1.26618	1.23113	-1.41268	-1.88435	-1.99486	-8.35234	1.05874	1.14858	-2.50425	-2.54679	-1.25488	-1.39754	-10.9631	0.0636054	0.404083	0.363586	-0.434834	-0.85046	-0.932686	-2.99858	-0.0485769	0.0337762	0.151279	-1.37296	-1.39726	-0.376129	-0.531466	-3.50316					GTGTTTTCCAGATAGCCCAGAGTTCCAGCTTTGACAGCCTGATGACCTCC
ILMN_2594149	Sdhc	66052	1.0388	1.32011	1.50315	-1.23642	-2.05924	-7.30417	-1.20835	1.04607	-1.48669	-2.07126	1.05376	-1.67053	-6.4852	-0.0473683	0.00755143	0.353288	0.540622	-0.353536	-1.08948	-2.91609	-0.0355838	-0.308625	0.0293916	-0.607688	-1.0861	0.0399631	-0.775891	-2.73274	Mus musculus succinate dehydrogenase complex, subunit C, integral membrane protein (Sdhc), mRNA.	GO:0006118|GO:0006810|GO:0006099|GO:0006118|GO:0006810|GO:0006099	GO:0005739|GO:0016020|GO:0005739|GO:0016020	GO:0000104|GO:0005506|GO:0046872|GO:0000104|GO:0005506|GO:0046872	TGTCCTGCTCAGCTAGAGGGAGATAAAGAGCAGCCTGGGAGCTTGGAGCT
ILMN_2904961	2310008M10Rik	66357	-1.07831	1.10791	1.2336	-1.5199	-2.30507	-6.7777	1.03083	1.12913	-1.53097	-2.19492	-1.21964	-1.54488	-9.65515	0.0599614	-0.0488048	0.207799	0.362833	-0.544011	-1.14485	-2.70084	-0.0475705	-0.0037632	0.12764	-0.662018	-1.18174	-0.334028	-0.675063	-3.31887	Mus musculus RIKEN cDNA 2310008M10 gene (2310008M10Rik), mRNA.	GO:0018279	GO:0008250	GO:0004579	TCGGCTTCGTCTGTGTTCTCCTGAGTTTCTTCATGGCCAGAGTGTTCATG
ILMN_2946088	Panx1	55991	-1.19257	1.5876	1.42468	-1.37794	-2.0363	-5.30642	1.32266	1.28716	-1.91314	-2.52153	1.66163	-1.5601	-8.069	-0.0399089	-0.293983	0.626943	0.470729	-0.502424	-1.06586	-2.44765	0.0610262	0.464471	0.425214	-0.874916	-1.27327	0.793621	-0.580614	-2.95136	Mus musculus pannexin 1 (Panx1), mRNA.		GO:0005921|GO:0016020		TAAGAGCACAGAGCCTCAGCCACAGAGGAGCAGCATTCTGGACTGGCAGG
ILMN_1250564	Cycs	13063	-1.16978	1.41805	1.37791	-1.62553	-2.24887	-9.2788	-1.12204	1.53319	-1.79784	-2.61968	1.07804	-1.97283	-7.37642	0.0341587	-0.192079	0.538067	0.496645	-0.666755	-1.13504	-3.17978	0.0689826	-0.0971434	0.685519	-0.777285	-1.32041	0.177396	-0.911283	-2.81394	Mus musculus cytochrome c, somatic (Cycs), mRNA.	GO:0008635|GO:0006810|GO:0043065|GO:0008635|GO:0006810|GO:0043065	GO:0005625|GO:0005829|GO:0005739|GO:0005625|GO:0005829|GO:0005739	GO:0005506|GO:0046872|GO:0020037|GO:0005506|GO:0046872|GO:0020037	CCTCTTTCAGGTCATGGCTAACCACCAGGAGGCAACTGTCTATTCTTGAC
ILMN_2612502	Sf3b4	107701	1.03276	1.11505	1.07868	-1.73122	-2.17114	-4.55057	-1.04494	-1.11449	-2.27053	-2.78648	-1.26143	-1.75921	-6.84365	-0.00716929	0.0393428	0.149944	0.102097	-0.798958	-1.12562	-2.19322	-0.00720286	-0.0706247	-0.163589	-1.19023	-1.48564	-0.342266	-0.822131	-2.78197	Mus musculus splicing factor 3b, subunit 4 (Sf3b4), mRNA.			GO:0003723|GO:0003676|GO:0000166|GO:0003723|GO:0003676|GO:0000166|GO:0003723|GO:0003676|GO:0000166	CACCTCGTGGTCCTCTTCGGGGCCCACTTCCTCAGTAAATTGCCATCCTT
ILMN_2932359	Tpi1	21991	-1.27659	1.20446	-1.01526	-1.75723	-2.16774	-8.20851	1.25827	1.15857	-3.05202	-2.44167	1.96663	-1.41221	-8.93374	0.00683073	-0.345464	0.27522	-0.0150197	-0.806476	-1.10936	-3.03029	-0.0472731	0.284169	0.165076	-1.65704	-1.33514	0.928454	-0.545226	-3.20654	Mus musculus triosephosphate isomerase 1 (Tpi1), mRNA.	GO:0008152|GO:0006098|GO:0006633|GO:0008610|GO:0006094|GO:0006096|GO:0008152|GO:0006098|GO:0006633|GO:0008610|GO:0006094|GO:0006096|GO:0008152|GO:0006098|GO:0006633|GO:0008610|GO:0006094|GO:0006096		GO:0004807|GO:0016853|GO:0004807|GO:0016853|GO:0004807|GO:0016853	TCAGAGCTTTCGGGTCTGAATTCGGTATACATGAGACCCTAAGAGGCCTG
ILMN_1220294	Itgb4bp	16418	1.20812	1.30073	1.08717	-1.81213	-1.94676	-5.16136	1.06585	1.26141	-1.63635	-2.52661	1.16635	-1.50674	-7.81535	0.0258893	0.298656	0.405206	0.146473	-0.831796	-0.935184	-2.34186	-0.127566	-0.035556	0.207474	-0.838044	-1.46477	0.0944334	-0.718993	-3.09388	Mus musculus integrin beta 4 binding protein (Itgb4bp), mRNA.	GO:0007229|GO:0006412	GO:0005634|GO:0005638|GO:0005882	GO:0043022|GO:0003743	TGCCCAACCCTTCACCTGTGCCATCTCTTGACAATTGTTACTGGAAAGCC
ILMN_2724191	Ard1		1.05301	1.09577	1.16929	-1.9926	-1.87204	-6.13061	1.06568	1.1318	-1.60245	-2.67261	-1.19554	-1.42177	-6.86473	0.0102003	0.0847154	0.142149	0.23583	-0.984452	-0.894411	-2.60583	0.0260365	0.117817	0.204655	-0.654246	-1.39221	-0.23162	-0.481649	-2.75317					CAACCTTGCCCCATGTGCTTTTACAATAAATGTCACCCAGTGGCCTTGGG
ILMN_1220975	Ptpn8	19260	1.30277	-1.03143	1.17122	-1.835	-3.18333	-7.27884	-1.14236	-1.08425	-1.90769	-2.14992	1.24938	-1.94987	-13.4377	0.0373582	0.41894	-0.00729219	0.26537	-0.83842	-1.63318	-2.82635	0.00131504	-0.190705	-0.115388	-0.930511	-1.10296	0.322525	-0.962064	-3.7469	Mus musculus protein tyrosine phosphatase, non-receptor type 22 (lymphoid) (Ptpn22), mRNA.	GO:0006470|GO:0050852|GO:0006470|GO:0050852		GO:0004872|GO:0016787|GO:0004721|GO:0004725|GO:0004872|GO:0016787|GO:0004721|GO:0004725	CCTCACCAAGCAAGCCTACAGAACGTGTTCAGCCAAAAAATTCCAGCTCC
ILMN_1216919	Sec24c	218811	1.14614	1.13521	1.11707	-1.43046	-3.28654	-8.84964	1.13168	1.0929	-1.61088	-1.67448	-1.38021	-1.87972	-8.24853	-0.0772555	0.119522	0.105706	0.0824703	-0.59373	-1.79383	-3.22287	-0.0184424	0.160018	0.109723	-0.706292	-0.762158	-0.483333	-0.928962	-3.06258	Mus musculus SEC24 related gene family, member C (S. cerevisiae) (Sec24c), mRNA.	GO:0006886	GO:0030127	GO:0008270|GO:0005515	TATTAACACCTTGGGGAAGTAGCAGCCTCCTTTCCAGATGGAGAAGCCCC
ILMN_2580159	C230070D10Rik		1.11439	-1.16795	-1.58709	-2.14839	-2.67344	-8.6453	1.11658	1.12363	-2.15457	-1.52365	-1.01252	-1.09766	-6.71591	0.0403582	0.19661	-0.183624	-0.626025	-1.0629	-1.37834	-3.07156	-0.129017	0.0300701	0.0391526	-1.23642	-0.736548	-0.146964	-0.26345	-2.8766					GGATCTCCAAGCCTCCAGATAAGGGTCACTGGTGAGCCTTCCAATTCCGG
ILMN_2746766	Ppp2r5a		1.06488	-1.00131	-1.02708	-1.66193	-2.40907	-6.91591	1.08583	1.29807	-1.77323	-1.83086	-1.09645	-1.29763	-5.30876	-0.0406815	0.050004	-0.0425684	-0.0792244	-0.773539	-1.30916	-2.8306	-0.0397633	0.0790389	0.336605	-0.866143	-0.912281	-0.172602	-0.415648	-2.44814					CAGCAGTACCAGTGCCAAATAAAGATCAGCTCCCCCTGCTGGGCGGTCGT
ILMN_1228026	Midn	59090	1.20138	1.14044	-1.17263	-1.52651	-2.47502	-7.02579	1.04247	1.0588	-2.18617	-1.87251	-1.09422	-1.53108	-8.78005	0.0867016	0.351396	0.276291	-0.143042	-0.52354	-1.22074	-2.72596	-0.0337323	0.0262753	0.048692	-1.16214	-0.938704	-0.16363	-0.648282	-3.16796	Mus musculus midnolin (Midn), mRNA.	GO:0006464|GO:0006464|GO:0006464	GO:0005730|GO:0005730|GO:0005730		GAATCCGGCTGTGGGGTATCCACCTCGCCCAAGTCTCCTTTTACTGAAAT
ILMN_2658566	Midn	59090	1.03022	1.03328	1.04255	-1.58707	-2.25979	-7.97133	1.15365	1.25217	-1.74981	-1.4716	1.02665	-1.49227	-7.71987	0.0943828	0.137339	0.141611	0.1545	-0.571982	-1.08181	-2.90044	-0.0477133	0.158493	0.276715	-0.854915	-0.605102	-0.00977051	-0.625222	-2.99629	Mus musculus midnolin (Midn), mRNA.	GO:0006464|GO:0006464|GO:0006464	GO:0005730|GO:0005730|GO:0005730		GGAAGAATCCGGCTGTGGGGTATCCACCTCGCCCAAGTCTCCTTTTACTG
ILMN_2542231	LOC382157		-1.03162	1.01638	1.08179	-1.62541	-2.87341	-6.59685	-1.24698	-1.0071	-1.96111	-2.23258	1.3739	-1.71925	-4.76353	0.0123433	-0.0325713	0.035785	0.125764	-0.688464	-1.51042	-2.70943	-0.00397031	-0.322407	-0.0141798	-0.975642	-1.16268	0.454306	-0.785751	-2.256					CCGAGGCGTTATCGAACTTCTTCCAGATCCAGATCGAGGGATCGATTCAA
ILMN_1217408	Prkacb	18749	1.12653	-1.04401	-1.22506	-1.78844	-2.85346	-9.8149	1.19727	-1.01362	-2.20254	-2.28405	-1.14488	-1.63052	-9.01745	0.0554524	0.227335	-0.0066824	-0.237401	-0.783246	-1.45726	-3.23952	0.0040009	0.263747	-0.0155184	-1.13516	-1.1876	-0.191197	-0.701328	-3.16872	Mus musculus protein kinase, cAMP dependent, catalytic, beta (Prkacb), mRNA.	GO:0007188|GO:0006468	GO:0005952|GO:0005634	GO:0016301|GO:0016740|GO:0004691|GO:0000166|GO:0005524|GO:0000287|GO:0004674|GO:0004672	GGGTATTGCTGTCTTGTTCTTGGTGTGTACCTGTACTGATTGCCCCTTGG
ILMN_2661971	Gm2a	14667	-1.05406	-1.03486	-1.55843	-1.66024	-2.2134	-5.84393	-1.09935	1.16773	-2.0779	-1.68117	-1.05689	-1.78487	-8.38601	0.0282323	-0.0477293	-0.0212081	-0.611857	-0.703156	-1.11803	-2.51871	0.0395129	-0.0971314	0.263218	-1.01562	-0.709954	-0.0403079	-0.796303	-3.02847	Mus musculus GM2 ganglioside activator protein (Gm2a), mRNA.	GO:0019915|GO:0006689|GO:0050885|GO:0007611|GO:0006665|GO:0006629	GO:0005764|GO:0005739	GO:0008047|GO:0004563	CAATCTCAAGTTATCTGGCCGCATCTCTTCCCCCTTCAAGGTCAAGTCCT
ILMN_2704499	Hprt		-1.05439	1.26939	1.3936	-1.42884	-1.98335	-4.81144	-1.03875	1.16002	-1.61208	-2.23064	-1.09366	-1.64162	-6.93949	-0.0495029	-0.12591	0.294637	0.429315	-0.564352	-1.03745	-2.31597	-0.050861	-0.105704	0.163294	-0.739781	-1.20832	-0.180019	-0.76598	-2.84569					TTGCTGCGTCCCCAGACTTTTGATTTGCACTATGAGCCTATAGGCCAGCC
ILMN_1252831	2310014H01Rik		1.06475	1.15913	1.27489	-1.16719	-2.11189	-6.04081	1.22277	1.02751	-1.71435	-1.64026	1.4615	-1.34646	-7.2639	-0.162217	-0.0717075	0.050828	0.188157	-0.385259	-1.24075	-2.75696	0.00996995	0.300126	0.0491259	-0.767688	-0.703954	0.557418	-0.419196	-2.85077					CGCTTCCCTGGCGCTCCTTTGTCAGCTGCCTGATTTGTATCGTTTTTGTA
ILMN_2746906	D7Rp2e		-1.15211	1.01024	-1.11161	-1.64623	-2.83322	-5.24589	-1.37489	-1.08974	-1.82024	-2.45013	-1.30196	-2.22768	-8.73164	0.00746612	-0.196817	0.0221593	-0.145186	-0.711702	-1.49498	-2.38372	0.0864395	-0.372875	-0.0375386	-0.777686	-1.20642	-0.294249	-1.0691	-3.03981					CTGTGCCAGCAGGGTCCTTTGTTTCTCCATCTGAGGAGATGCGAGCAGAC
ILMN_2744204	Mrpl34		1.08315	1.0681	-1.06393	-1.86497	-2.09079	-7.0085	-1.0074	1.0054	-2.68289	-2.90497	-1.23718	-1.81706	-8.48526	-0.0224266	0.092801	0.0726201	-0.111824	-0.921576	-1.08648	-2.83153	0.0103071	-0.000334024	0.0180705	-1.41348	-1.52822	-0.296754	-0.851302	-3.07465					ATGCTGAAGGGCCGCAAGTCCCTGAGCCACTGAGGAGCGCAACGTCGCAG
ILMN_1254631	AI481316		1.24895	1.22182	-1.08434	-2.23085	-2.06773	-7.90539	1.08038	1.15159	-2.14751	-2.4747	1.73533	-1.14523	-10.8635	0.0187463	0.339466	0.307776	-0.0980739	-1.13884	-1.0293	-2.96409	0.0260042	0.137539	0.229632	-1.07666	-1.28125	0.82121	-0.169633	-3.41541					CCTGCCTTTGTTCGTGCTATGAAATGACCACACCCTATGTACTTGGCTGT
ILMN_2527341	LOC381365		-1.16215	1.10235	1.05557	-1.88453	-2.11583	-6.51365	1.07911	1.11808	-2.66219	-3.24924	1.21146	-1.4674	-4.99256	0.0299147	-0.186887	0.170494	0.107944	-0.884294	-1.05131	-2.67355	-0.121994	-0.0121576	0.0390344	-1.53461	-1.8221	0.154752	-0.675254	-2.44177					CCTGAAGCATGTGGTCTTTGGGAAGGTGAAAGAAGGCATGAACATTGTGG
ILMN_1246069	0610007J10Rik		-1.2374	1.16277	1.28343	-1.52301	-1.9841	-9.04732	-1.06182	1.19125	-1.44623	-2.65109	-1.27232	-1.27467	-7.15617	0.0133827	-0.293927	0.230947	0.373389	-0.593546	-0.975099	-3.16411	0.120447	0.0339073	0.372922	-0.411846	-1.28614	-0.227017	-0.229675	-2.71874					GGCATCCTGGGTTGGCGTAGCCATGGCGTCTCGTGTCCTCTGCGCCTGTG
ILMN_2736530	Cdk2ap1		1.0305	1.27246	1.09531	-1.81284	-1.80452	-5.64658	1.05733	1.38272	-1.7421	-2.58283	1.18949	-1.0803	-6.99296	0.012127	0.0554652	0.359744	0.143464	-0.846124	-0.839491	-2.48525	-0.0517557	0.0286666	0.415754	-0.852585	-1.42071	0.198588	-0.163182	-2.85766					CCATCCTGAGGCTGTAGATCTCAGTTCTGTGTTTACTGTGAGCCCATCAC
ILMN_1218058	Atp1a1	11928	1.02701	1.12467	-1.28324	-1.94937	-2.06766	-5.43698	-1.14198	1.1937	-2.36969	-2.53039	-1.1605	-1.74851	-8.32975	0.091692	0.130137	0.261189	-0.2681	-0.871313	-0.956305	-2.35111	0.0179096	-0.173622	0.273355	-1.22679	-1.32145	-0.196838	-0.788216	-3.04036	Mus musculus ATPase, Na+/K+ transporting, alpha 1 polypeptide (Atp1a1), mRNA.	GO:0006811|GO:0015991|GO:0030317|GO:0006814|GO:0030641|GO:0045823|GO:0006810|GO:0006813|GO:0015672	GO:0042383|GO:0005890|GO:0005792|GO:0005886|GO:0016323	GO:0031402|GO:0030955|GO:0005391|GO:0005515|GO:0015077|GO:0000166|GO:0046872|GO:0016820|GO:0000287|GO:0003824	CACCGTGTACGGGGACGACAGCGGGCAAGGTTTATACGTGCCTTTTTGTT
ILMN_2818396	5033414D02Rik	67759	1.07306	-1.02714	-1.09397	-1.52782	-2.1283	-6.41893	1.14728	1.03441	-2.16047	-1.77921	-1.13872	-1.43069	-6.77546	-0.0321993	0.069525	-0.0708275	-0.161777	-0.643675	-1.1219	-2.71453	-0.039361	0.15886	0.00945079	-1.15071	-0.870601	-0.22677	-0.556071	-2.79968	Mus musculus RIKEN cDNA 5033414D02 gene (5033414D02Rik), mRNA.		GO:0016021|GO:0016020		GCTTCATCTTCACCTACCAGTATGACCTGGGCTACGGAACTCTCCTACAG
ILMN_1228132	Lypla2	26394	1.1264	1.16314	1.06003	-1.53594	-1.8317	-4.86113	1.11013	1.06764	-1.90587	-2.12099	-1.1783	-1.54274	-7.51439	-0.0334235	0.138296	0.184599	0.0506872	-0.652546	-0.906609	-2.31471	0.00649953	0.15723	0.100924	-0.923953	-1.07824	-0.230202	-0.618997	-2.90316	Mus musculus lysophospholipase 2 (Lypla2), mRNA.	GO:0006629|GO:0006631		GO:0016787	TTGTCTTCTGTCTTCATGTGGTTTTGGGTGTTTTTCTCGTTTTGTCCTGG
ILMN_1255743	Il6ra		-1.2142	1.17924	-1.81242	-2.30369	-3.88938	-7.75135	-1.20531	1.19381	-2.0199	-1.22905	1.24315	-1.79384	-5.46265	0.00958749	-0.270422	0.247446	-0.848327	-1.19436	-1.94995	-2.94486	-0.0598122	-0.329221	0.195765	-1.0741	-0.357356	0.254189	-0.902866	-2.50941					CTACTGTATGAACCCTCACTGCCCACCCTGGAGGACCAAGTGCAGTAACG
ILMN_2585738	A730086L23Rik		1.01738	-1.21156	-1.00809	-1.65719	-3.81765	-9.48331	1.11309	-1.00238	-1.68402	-1.62159	-1.26458	-1.61912	-6.69915	0.0435165	0.0683782	-0.233348	0.0318855	-0.685225	-1.88917	-3.20187	0.0919541	0.246529	0.0885297	-0.659951	-0.605453	-0.246702	-0.603257	-2.65202					CCCAGCGCTTAGCCACCTTACCCATGCCTGATGACTCTCTAGAAAAGCTT
ILMN_2613399	Scye1		-1.04408	-1.05106	1.01373	-1.78568	-2.03842	-8.65155	-1.0723	-1.02922	-1.59763	-2.16623	1.32946	-1.59426	-10.362	-0.0166346	-0.0788651	-0.0884768	0.00304341	-0.853106	-1.04408	-3.12959	-0.0100724	-0.11078	-0.0516192	-0.686004	-1.12526	0.400768	-0.682962	-3.3833					GCGTCTGGATCTTCGAATTGGTTGTATTGTTACTGCCAAGAAGCACCCTG
ILMN_1257061	1110030J09Rik	66172	-1.24645	1.09078	1.27052	-1.56817	-2.68972	-6.76207	-1.07589	1.19465	-1.64216	-2.20644	-1.28596	-1.92723	-7.35961	0.0545532	-0.263269	0.179919	0.399971	-0.594528	-1.3729	-2.70291	-0.0296048	-0.13513	0.226988	-0.745201	-1.17132	-0.392452	-0.976137	-2.90923	Mus musculus mediator of RNA polymerase II transcription, subunit 11 homolog (S. cerevisiae) (Med11), mRNA.		GO:0000119|GO:0000119		GCGAGTAGACTACGCCCGCCTCAAGATTAGTGATGTGGCGAGAACCTGTG
ILMN_2657546	Cops3	26572	1.19191	1.1513	-1.06705	-1.91727	-1.88657	-7.00877	1.0576	1.07364	-2.74006	-2.53322	1.12422	-1.36705	-7.64955	-0.0179082	0.235373	0.185349	-0.111536	-0.956961	-0.933672	-2.82707	-0.0222796	0.0585111	0.0802279	-1.47649	-1.36325	0.146643	-0.473349	-2.95765	Mus musculus COP9 (constitutive photomorphogenic) homolog, subunit 3 (Arabidopsis thaliana) (Cops3), mRNA.	GO:0001701	GO:0005634|GO:0008180	GO:0005488|GO:0005515	TGGCCTGGCAAGTGTGAAGAGCGCAGCAGGAAGTACCATGCGGGTTCCAT
ILMN_2913326	2610039C10Rik	66578	1.00206	1.08362	1.36045	-1.772	-2.34028	-7.45214	-1.06377	-1.03714	-1.94952	-2.78845	-1.17082	-2.55809	-11.0312	-0.00942087	-0.00644875	0.106439	0.434664	-0.834796	-1.2361	-2.90708	0.0292076	-0.0599782	-0.0233997	-0.93391	-1.45025	-0.198317	-1.32586	-3.43432	Mus musculus RIKEN cDNA 2610039C10 gene (2610039C10Rik), mRNA.				GAGACCCCCATTTTGCTGTGTGCTACTTCATGCTTAAAGAGTCTGGAGGC
ILMN_2636490	Htatsf1	72459	1.04485	-1.03374	-1.08258	-1.76076	-2.48006	-5.45788	-1.04399	-1.08178	-1.60369	-2.15303	-1.17489	-1.70105	-6.71758	-0.0951336	-0.0318364	-0.143006	-0.209606	-0.911334	-1.40551	-2.54347	0.0460027	-0.0161097	-0.0674046	-0.635396	-1.06037	-0.186528	-0.720424	-2.70194	Mus musculus HIV TAT specific factor 1 (Htatsf1), mRNA.	GO:0006355|GO:0006350	GO:0005634	GO:0003723|GO:0003676|GO:0000166	GCCATCTGACTAATGTCTCGAAGGGTTTTGTTCTCACCTGTACCAGTGGA
ILMN_2501489	Was	22376	1.00062	1.14665	-1.09364	-1.31797	-2.58493	-12.4743	1.09568	-1.13076	-2.28655	-1.65175	1.78873	-1.41452	-11.0686	-0.163601	-0.162703	0.03383	-0.292741	-0.561922	-1.53372	-3.80449	0.0570829	0.188909	-0.120211	-1.13609	-0.666909	0.896018	-0.443235	-3.41131	Mus musculus Wiskott-Aldrich syndrome homolog (human) (Was), mRNA.	GO:0030048|GO:0008154|GO:0016197|GO:0030041	GO:0012506|GO:0005856		CTCACAGTCCCTTTTGGCTTTGATCTTGCTTTGTGTGTTTTTATTGAGCC
ILMN_2771944	Psma4		-1.09355	1.26197	1.39502	-1.48118	-2.50174	-8.25001	-1.03807	1.21954	-1.28452	-1.86031	-1.10661	-1.83634	-8.06166	-0.0238152	-0.152839	0.311859	0.456474	-0.590557	-1.34675	-3.06821	0.0170745	-0.0368243	0.303408	-0.344157	-0.878466	-0.129066	-0.859756	-2.994					GCGAAATGACTCTGAAGTCAGCGCTTGCTCTGGCTGTTAAGGTGCTAAAT
ILMN_2612423	Hnrpab		1.05393	1.42751	1.44805	-1.81462	-2.46834	-5.85608	-1.03764	1.29063	-1.41682	-2.50596	-1.20415	-1.98684	-8.2071	0.0540273	0.129813	0.567527	0.588135	-0.80564	-1.24952	-2.49591	-0.015994	-0.0692982	0.352085	-0.518653	-1.34136	-0.284015	-1.00647	-3.05287					AAGGTATTTTACACGTGTCCTGATTTTGCCACGACCTGGATATTGAAGCT
ILMN_2681221	C130052I12Rik	218335	1.15136	1.15106	-1.29684	-1.88824	-2.38865	-6.0564	1.06266	1.0712	-2.18967	-2.15772	-1.13538	-1.62251	-8.49008	-0.00538143	0.19796	0.197582	-0.380384	-0.922421	-1.26157	-2.60384	-0.0893874	-0.00171196	0.00984573	-1.2201	-1.19889	-0.272568	-0.787612	-3.17517	Mus musculus CLPTM1-like (Clptm1l), mRNA.				AGTATCCCTGAGCACCCTCTCTTCTCGTGTTTCAGAAGGAACCATAGCAC
ILMN_1244536	Hnrpa1		1.06027	-1.061	-1.02301	-2.03208	-2.78323	-6.79028	-1.14394	-1.08528	-1.71093	-2.15406	1.51301	-1.66757	-7.46077	0.0411473	0.125574	-0.0442823	0.00832502	-0.981807	-1.43561	-2.72232	0.0707785	-0.123229	-0.0472862	-0.704	-1.03628	0.668202	-0.666971	-2.82855					TGTGCTGTGTAAAGTTAGTCTATTCTGAAGCCATCTTGGTAAACTTCCCC
ILMN_2699003	Siva		-1.08689	1.52863	1.30144	-1.8418	-2.33399	-7.4652	-1.1315	1.2235	-1.99331	-2.76865	-1.17037	-2.0087	-8.45908	0.153227	0.0330225	0.765465	0.533332	-0.727891	-1.06957	-2.74695	0.0936623	-0.0845685	0.384676	-0.901507	-1.37552	-0.133304	-0.912597	-2.98684					AGACACTGTGCACCAGCTGTGCTATGTTTGAAGCCTGAGGTGGCCACAGA
ILMN_2796557	Rwdd1	66521	1.01378	1.13545	-1.00912	-1.94097	-2.7098	-7.94597	-1.18978	1.12512	-1.94361	-2.92054	-1.02049	-2.39635	-8.72623	0.00548792	0.0252335	0.188757	-0.00761445	-0.951292	-1.4327	-2.98474	0.0554101	-0.195289	0.225493	-0.903327	-1.49083	0.0261508	-1.20543	-3.06995	Mus musculus RWD domain containing 1 (Rwdd1), mRNA.			GO:0004872	AGACTGATGGACTGTCCCAGTCTCCAGAAGAGGCGTGACCGCCACAGCAT
ILMN_2662097	Rab35	77407	-1.16551	1.00814	-1.19011	-2.45469	-2.456	-8.69829	1.00172	1.03813	-2.14499	-2.38665	1.08096	-2.14264	-11.0728	0.0169925	-0.203968	0.028683	-0.234108	-1.27855	-1.27932	-3.10374	0.0178863	0.0203609	0.0718703	-1.08308	-1.2371	0.130203	-1.0815	-3.45106	Mus musculus RAB35, member RAS oncogene family (Rab35), mRNA.	GO:0006810|GO:0015031|GO:0006355|GO:0007264	GO:0016020|GO:0005622	GO:0000166|GO:0005524|GO:0005525|GO:0008134	GTTTTAGATTTTCTTTCCTAGGCGATTTCCAGGCACAGTCCTGACTGGAC
ILMN_2822134	Hmgcl	15356	-1.05308	-1.02068	-1.45427	-1.85883	-2.57122	-7.25424	1.03298	1.02653	-2.99557	-1.71869	1.24899	-1.67722	-8.48982	0.0321917	-0.0424248	0.00266099	-0.508099	-0.862204	-1.33026	-2.82663	-0.0133004	0.0335118	0.0244815	-1.59613	-0.79461	0.30746	-0.759374	-3.09904	Mus musculus 3-hydroxy-3-methylglutaryl-Coenzyme A lyase (Hmgcl), mRNA.		GO:0005739|GO:0005743|GO:0005739|GO:0005743|GO:0005739|GO:0005743	GO:0016829|GO:0004419|GO:0003824|GO:0016829|GO:0004419|GO:0003824|GO:0016829|GO:0004419|GO:0003824	GAGGAGATGGAATGAGAGCAAATGAGCCGGCATCACAGAGGTCCCTGTCC
ILMN_2998548	Pycr2	69051	1.07081	1.03198	-1.09621	-1.82855	-1.68074	-7.12247	-1.0923	-1.16978	-2.63742	-2.80123	1.01365	-1.40532	-6.81593	-0.0121856	0.0865183	0.0332333	-0.144712	-0.882882	-0.761279	-2.84456	0.0040342	-0.123336	-0.2222	-1.39509	-1.48203	0.0235968	-0.486868	-2.76488	Mus musculus pyrroline-5-carboxylate reductase family, member 2 (Pycr2), mRNA.	GO:0008652|GO:0006118		GO:0016491	AGCATCCCCCTCAGCGGAAGTCTGTGGAGAGCTTTAGTTAGATCCGAGGC
ILMN_1220034	Junb	16477	-1.02871	-1.18821	-1.08823	-1.50604	-2.41903	-8.19576	-1.00286	1.21241	-1.58664	-1.32527	1.21145	-1.04342	-5.36654	-0.020134	-0.0609684	-0.268923	-0.142117	-0.610892	-1.29456	-3.05501	-0.153135	-0.157258	0.124747	-0.819108	-0.559423	0.123605	-0.214449	-2.57713	Mus musculus Jun-B oncogene (Junb), mRNA.	GO:0050875|GO:0006350|GO:0006355	GO:0005634|GO:0005622	GO:0043565|GO:0046983|GO:0003700|GO:0003677	CGCCCAGTCCTTCCACCTCGAGGTTTACATGGCCCCCTTCCAGCGTATTT
ILMN_1221470	5430432P15Rik		1.21809	-1.11054	1.05899	-1.75796	-2.56108	-10.4292	1.04257	1.01635	-1.67586	-1.80577	-1.56085	-1.59076	-4.97691	-0.0311364	0.25349	-0.1824	0.0515503	-0.845038	-1.38789	-3.41369	-0.0300633	0.0300816	-0.00666803	-0.774967	-0.882679	-0.672396	-0.699779	-2.34531					GCAATGTTTATTGGGAGCTGGGAGTTTGGGGGTGTGGTTTAGTGCTTTGC
ILMN_2701664	Dsip1		-1.02711	1.09229	-1.15253	1.09116	-2.12654	-7.15611	-1.24407	-1.11657	-2.11908	-1.23409	-1.33675	-1.58668	-9.44214	0.0624696	0.023873	0.189821	-0.142334	0.188336	-1.02604	-2.77671	-0.0168157	-0.331883	-0.175884	-1.10026	-0.320264	-0.435543	-0.682824	-3.25593					CTATAGCGGCGCGCCAGCAGCCACTCAAACCAGCCACAGCTCCCCGGCAA
ILMN_2971567	Ddx24	27225	1.09378	1.09795	-1.47999	-1.96132	-2.43085	-4.66462	-1.00808	1.01702	-2.83678	-2.91726	1.15064	-1.57912	-9.46298	0.136416	0.265741	0.271232	-0.429171	-0.835412	-1.14505	-2.08534	-0.003649	-0.0152566	0.0206929	-1.5079	-1.54827	0.198788	-0.662772	-3.24594	Mus musculus DEAD (Asp-Glu-Ala-Asp) box polypeptide 24 (Ddx24), mRNA.			GO:0005524|GO:0008026|GO:0003723|GO:0016787|GO:0003676|GO:0000166|GO:0004386|GO:0005524|GO:0008026|GO:0003723|GO:0016787|GO:0003676|GO:0000166|GO:0004386|GO:0005524|GO:0008026|GO:0003723|GO:0016787|GO:0003676|GO:0000166|GO:0004386	GCCCGGTCAATGTGGTGACTGTTGTCTGTAAAGGCTTCCCTCCTTGCCTT
ILMN_1249708	Ddx24	27225	1.08995	1.02488	-1.28911	-1.79213	-2.20857	-7.78506	-1.00242	1.10761	-1.71958	-1.84646	1.09044	-1.21793	-5.94144	-0.0172579	0.10701	0.0182012	-0.383636	-0.858932	-1.16037	-2.97797	-0.0195434	-0.023026	0.127912	-0.801604	-0.904303	0.105367	-0.303973	-2.59036	Mus musculus DEAD (Asp-Glu-Ala-Asp) box polypeptide 24 (Ddx24), mRNA.			GO:0005524|GO:0008026|GO:0003723|GO:0016787|GO:0003676|GO:0000166|GO:0004386|GO:0005524|GO:0008026|GO:0003723|GO:0016787|GO:0003676|GO:0000166|GO:0004386|GO:0005524|GO:0008026|GO:0003723|GO:0016787|GO:0003676|GO:0000166|GO:0004386	CTGGCCTCCAGGAATATCGAGTCTGCGCTGAGCTGCCTGTCTAGGCAGAA
ILMN_2959480	Eif4a1	13681	-1.09746	1.18859	-1.08636	-1.92111	-2.42014	-7.69236	-1.0999	1.11519	-1.81642	-2.30293	1.03275	-1.6881	-9.62029	0.0115977	-0.122566	0.26085	-0.107907	-0.930344	-1.26349	-2.93183	-0.0193864	-0.15676	0.137901	-0.880486	-1.22286	0.0270985	-0.774787	-3.28547	Mus musculus eukaryotic translation initiation factor 4A1 (Eif4a1), mRNA.	GO:0006412|GO:0006412		GO:0004386|GO:0000166|GO:0003743|GO:0003676|GO:0016787|GO:0003723|GO:0008026|GO:0005524|GO:0004386|GO:0000166|GO:0003743|GO:0003676|GO:0016787|GO:0003723|GO:0008026|GO:0005524	ACAAGGCTGGCCTCATTTGCTGGACCAAATCTACAGGGAGAACCCCTGAG
ILMN_3108109	Nup88		-1.03267	1.09874	1.10573	-2.04819	-2.65776	-7.94863	-1.00991	1.08647	-1.93796	-2.45669	-1.02083	-1.74222	-9.26009	-0.0552222	-0.101599	0.0806251	0.089774	-1.08957	-1.46543	-3.04593	-0.0495779	-0.0638109	0.0700699	-1.00412	-1.34629	-0.0793209	-0.850504	-3.2606		GO:0006810|GO:0015031|GO:0006810|GO:0015031	GO:0005634|GO:0016021|GO:0019867|GO:0005634|GO:0016021|GO:0019867	GO:0015288|GO:0015288	GAGTCCTCAGAAACCCACCATTACTCTCAGTGCCTACCAGCGAAAGTGCA
ILMN_1241612	LOC386021		1.19186	-1.03867	-1.03757	-1.55251	-2.00734	-5.36755	1.15415	-1.00485	-2.11735	-1.45776	-1.17847	-1.42006	-6.29886	-0.0212259	0.231983	-0.0759695	-0.0744386	-0.655826	-1.02651	-2.44549	-0.0391432	0.167686	-0.0461235	-1.1214	-0.582899	-0.276056	-0.54509	-2.69423					CCTAGCCAAATGGATCGACCTGGAGGGCATCATCCTGAGTGAGGTAACAC
ILMN_1212989	H2afy		1.09563	1.1578	1.39728	-1.38756	-2.32265	-6.26351	1.10623	1.23738	-1.44152	-1.8779	-1.05914	-1.44421	-9.70988	0.0358171	0.167574	0.247205	0.518433	-0.436729	-1.17995	-2.61115	-0.0277137	0.117932	0.279576	-0.555306	-0.936836	-0.110602	-0.557997	-3.30717					CAGCAGGAAGCCCCGTTTGTAATGTGCGTTGCGCTGCTTTACCGTACACC
ILMN_2705673	Spg21		-1.07817	-1.02349	1.22583	-1.26696	-2.28067	-7.51853	-1.02465	1.07865	-1.41418	-1.43242	1.18924	-1.51597	-8.88201	0.0232099	-0.0853812	-0.0102901	0.316975	-0.318158	-1.16624	-2.88724	0.0501866	0.0150535	0.159412	-0.44978	-0.468263	0.30023	-0.550055	-3.1007					TGCCATCGATCCGTCAGTGGTCAGTGCGGAGGAGCTAGAGGTGCAGAAAG
ILMN_2782503	Trim8	93679	-1.01655	-1.03306	-1.19163	-1.92605	-2.17129	-9.28629	1.26623	-1.06853	-2.91762	-2.3336	1.60158	-1.59492	-7.64276	-0.0633797	-0.0870566	-0.110302	-0.316319	-1.00903	-1.18193	-3.27848	-0.0296098	0.310935	-0.125233	-1.5744	-1.25217	0.649882	-0.703092	-2.9637	Mus musculus tripartite motif protein 8 (Trim8), mRNA.		GO:0005622|GO:0005634	GO:0005515|GO:0046872|GO:0008270	GACCCTCTTTCTAGCCGGAAGTTCAAGGCCACATCTCAAGCAGCCTTTGG
ILMN_2689274	Dnchc1	13424	1.26148	1.04902	-1.2344	-2.31582	-2.14047	-5.59532	1.0577	-1.01303	-1.9957	-2.01306	1.10841	-1.25256	-6.25113	-0.0627341	0.272384	0.00630339	-0.36654	-1.27426	-1.16066	-2.54695	-0.118337	-0.0374104	-0.137018	-1.11523	-1.12773	0.0301517	-0.443211	-2.76246	Mus musculus dynein cytoplasmic 1 heavy chain 1 (Dync1h1), mRNA.	GO:0007018	GO:0005868|GO:0005874|GO:0030286	GO:0005515|GO:0003774|GO:0005524|GO:0017111|GO:0003777|GO:0016887	ACAAGCTATCACTCTCCAATGCCATCTCCACAGTCCTCCCCCTCACACAG
ILMN_1253452	9530068E07Rik		-1.08633	-1.1717	-1.11526	-1.65988	-2.91631	-5.15845	-1.19333	1.10516	-2.38783	-1.97352	-1.07054	-1.80507	-6.58535	-0.0701942	-0.189663	-0.298803	-0.227575	-0.801272	-1.61434	-2.43713	-0.0134681	-0.268459	0.130784	-1.26917	-0.994238	-0.111807	-0.865527	-2.73273					CCCCCAGCCACTGGGATTATTTGCCGTATTTCATGGTAGCCTGCCTTTTC
ILMN_2737193	Eif3s4		1.02851	1.13619	-1.1408	-2.10489	-2.10377	-7.48238	-1.1281	-1.01989	-2.52205	-3.10136	-1.18107	-1.63247	-7.99716	0.0682886	0.108845	0.252491	-0.121757	-1.00545	-1.00469	-2.83521	-0.00255291	-0.176447	-0.0309706	-1.33715	-1.63545	-0.242653	-0.709611	-3.00204					CAAGGGTTTTGCTTTTATCAGCTTTCACCGCCGGGAGGATGCTGCACGTG
ILMN_2802263	Cnp1	12799	1.11672	1.126	-1.25507	-1.64515	-2.40157	-8.34943	1.29415	-1.06758	-2.30416	-1.69416	1.11186	-1.76121	-13.4838	-0.0603044	0.0989603	0.110903	-0.388072	-0.778522	-1.32428	-3.12198	0.00514785	0.377154	-0.0892013	-1.19909	-0.755422	0.158124	-0.811423	-3.74801	Mus musculus 2',3'-cyclic nucleotide 3' phosphodiesterase (Cnp), mRNA.	GO:0009214|GO:0007409|GO:0008344|GO:0009214|GO:0007409|GO:0008344	GO:0005624|GO:0016020|GO:0005624|GO:0016020	GO:0004113|GO:0016787|GO:0004113|GO:0016787	GCCCATCTTGCCTGCATGGTGCCTCTGGGTCTTTAAAGGAGGGTGGTAGG
ILMN_2962958	Nudc	18221	-1.00795	1.46144	1.09423	-2.01657	-2.18521	-5.89437	-1.22253	1.51061	-1.80399	-2.48686	-1.00506	-1.4595	-7.79157	-0.048496	-0.0599217	0.49889	0.0814222	-1.0604	-1.17627	-2.60783	-0.0110368	-0.30091	0.58409	-0.86223	-1.32536	-0.0183243	-0.556507	-2.97295	Mus musculus nuclear distribution gene C homolog (Aspergillus) (Nudc), mRNA.	GO:0007067|GO:0007049|GO:0051301|GO:0007067|GO:0007049|GO:0051301	GO:0005874|GO:0005856|GO:0005634|GO:0005874|GO:0005856|GO:0005634	GO:0003674|GO:0003674	GCTCCAAGGATTCACTGGAGAAGGGCTGGGTCTTGTCCTTGCCATTCGTC
ILMN_1243082	1700108N18Rik		-1.20559	-1.25368	1.17994	-1.47067	-2.1821	-7.25611	1.18227	-1.1021	-1.32911	-1.29728	-1.66413	-1.40608	-8.49991	0.0187725	-0.250964	-0.307391	0.257485	-0.537705	-1.10694	-2.84042	-0.171687	0.0698689	-0.311946	-0.582143	-0.547176	-0.906454	-0.663369	-3.25913					ATCGTATGCCTTGCCGTCTTTCTGCTGTGTTCTCAGGGTTGAGTGGCCCC
ILMN_2694926	Snx17		1.06168	1.19394	-1.43258	-2.16143	-2.32986	-5.96076	-1.02081	1.05374	-2.43565	-2.47609	1.25992	-1.59616	-11.4591	-0.0212932	0.0650561	0.234439	-0.539905	-1.13328	-1.24154	-2.59679	-0.0198549	-0.0495628	0.0556576	-1.30416	-1.32792	0.313476	-0.69446	-3.53827					GTGAATGGTCTGAGCAGCTCCCCATCATTAAACTCAGCCTGATTGCCGCC
ILMN_2837865	Lsm3	67678	-1.10262	1.25408	1.06905	-1.87732	-2.54714	-5.63954	1.32632	1.04449	-2.69239	-3.00039	1.12274	-1.62774	-8.41019	-0.0633839	-0.204324	0.263244	0.0329389	-0.97206	-1.41226	-2.55896	-0.0467546	0.360675	0.0160482	-1.47564	-1.6319	0.120267	-0.749625	-3.11889	Mus musculus LSM3 homolog, U6 small nuclear RNA associated (S. cerevisiae) (Lsm3), mRNA.	GO:0000398|GO:0006397|GO:0016071	GO:0005634|GO:0030529	GO:0003723	TATGCTCTTCGTCCGGGGAGATGGCGTCGTTCTAGTCGCCCCTCCATTGA
ILMN_2665666	Pstpip1	19200	1.0306	1.30383	1.39768	-1.50349	-2.03752	-7.77761	1.12531	1.15866	-1.50669	-1.56984	-1.06882	-1.59463	-9.83491	0.0997838	0.143263	0.482544	0.582816	-0.488534	-0.927032	-2.85954	0.0321414	0.202461	0.244593	-0.559239	-0.618476	-0.0638767	-0.641076	-3.26577	Mus musculus proline-serine-threonine phosphatase-interacting protein 1 (Pstpip1), mRNA.	GO:0007155|GO:0000910	GO:0005826|GO:0001725	GO:0019903|GO:0003779|GO:0005515	CTCTGAGGAAAGGCTAGCAGTCTCCACATACCTCCGCCCTGACTGTGAGG
ILMN_3159059	Rheb	19744	-1.17479	1.03254	-1.04871	-1.97802	-2.68819	-7.52461	-1.06597	1.00565	-2.13499	-2.31038	-1.11611	-1.66482	-6.16535	0.0163538	-0.216049	0.0625469	-0.0522582	-0.9677	-1.41028	-2.89526	-0.0127946	-0.104968	-0.00466776	-1.10703	-1.22092	-0.17128	-0.748158	-2.63698	Mus musculus RAS-homolog enriched in brain (Rheb), mRNA.	GO:0007264|GO:0007264	GO:0005622|GO:0005681|GO:0016020|GO:0005622|GO:0005681|GO:0016020	GO:0000166|GO:0005525|GO:0000166|GO:0005525	GAGCAGCTTCACAAGGAAAGTCTTCGTGCTCGGTGATGTGACAATTCTGC
ILMN_1239234	2010309L07Rik		1.26816	-1.23569	-1.43829	-2.04232	-2.47127	-7.2439	1.23052	1.1344	-2.30181	-1.81869	1.14415	-1.3969	-10.6085	-0.0435175	0.299222	-0.348831	-0.567873	-1.07373	-1.34877	-2.90028	-0.0783459	0.220917	0.103582	-1.28111	-0.941249	0.115931	-0.56057	-3.48549					GAGACAAACTGTAGCTGGCCGTCTTGATTAAAGCCAAGTGGTCCCTGTGG
ILMN_3116330	0610039D01Rik	67675	1.05683	1.02167	-1.07919	-1.97726	-1.99634	-8.68528	1.14055	1.21944	-2.42645	-1.92057	1.13387	-1.47416	-9.06838	0.000368079	0.0801119	0.0312931	-0.109582	-0.983132	-0.996987	-3.1182	0.00747903	0.197213	0.293697	-1.27137	-0.934055	0.188731	-0.552418	-3.17337	Mus musculus cutA divalent cation tolerance homolog (E. coli) (Cuta), transcript variant 1, mRNA.				GCACCCTTATGAAGTGGCCGAAGTGATTGCACTGCCTGTGGAGCAGGGAA
ILMN_2931779	Wdr45l	66840	1.30402	1.03788	-1.19284	-2.13337	-2.43114	-7.84736	1.16075	1.01649	-2.61753	-2.90722	1.05202	-1.69501	-5.84143	0.0985635	0.48153	0.152209	-0.155837	-0.994568	-1.18307	-2.87364	0.0320091	0.247069	0.0555989	-1.3562	-1.50763	0.10517	-0.729286	-2.51431	Mus musculus Wdr45 like (Wdr45l), mRNA.			GO:0003674|GO:0003674|GO:0003674|GO:0003674|GO:0003674	CTCTAGCTCCCGTTGGTGTGGAGGGTACTGCCTTGGCCTGTGGCGTTTGT
ILMN_3002011	Cox18	231430	-1.02056	1.05916	1.11044	-1.92491	-1.95694	-4.9624	1.0557	1.04678	-2.06575	-2.91949	-1.17527	-1.54534	-5.64382	-0.022971	-0.0523328	0.0599429	0.128162	-0.96776	-0.991574	-2.33401	-0.000294209	0.0779089	0.0656677	-1.04696	-1.54601	-0.233285	-0.628214	-2.49697	Mus musculus COX18 cytochrome c oxidase assembly homolog (S. cerevisiae) (Cox18), mRNA.	GO:0051205	GO:0016021|GO:0005739|GO:0016020		GTTTTGCTGAGAACAGGATTAGGTCCTGTGTGATCTCTACCCAACTGTCC
ILMN_2848588	LOC654842	654842	-1.04372	1.0804	1.46851	1.08611	-2.19902	-7.33555	1.12879	1.04844	-1.3688	-1.45577	-1.06117	-1.77432	-9.34606	-0.0366946	-0.0984319	0.074874	0.517655	0.0824801	-1.17355	-2.9116	-0.0210996	0.153671	0.0471479	-0.474006	-0.562884	-0.106753	-0.848362	-3.24546	Mus musculus hypothetical protein LOC654842 (LOC654842), mRNA.				TTGGGAACAGTGCTGATGCGGTGCCTGCTCCAGTGATCGCCTCAGAAGCA
ILMN_1225042	2400007G07Rik		1.07389	1.12376	-1.19074	-1.98228	-2.08262	-5.61175	1.11951	1.10962	-2.01714	-2.28761	-1.14129	-1.43217	-5.83581	-0.0545517	0.0482925	0.113786	-0.306416	-1.04171	-1.11295	-2.543	-0.0104561	0.152407	0.139609	-1.02277	-1.20429	-0.201126	-0.528661	-2.55539					CTGCAGGTCTAATTCCCCACTGGACAGGAGCATCTTGCATGTGGTTACTC
ILMN_2710419	Plec1		1.04014	-1.059	-1.18082	-2.21177	-2.18894	-6.33143	-1.10519	1.03857	-2.18152	-2.32542	-1.3575	-1.56354	-9.50858	0.0881267	0.144899	0.00542736	-0.151661	-1.05707	-1.04211	-2.57441	-0.0549414	-0.19924	-0.000346661	-1.18028	-1.27243	-0.495898	-0.699758	-3.30417					CTTGAGCTGGTGGCAGGTGGAGATGCCAGGCAGAACACTAACCTGACCAT
ILMN_2613558	Lass5	71949	1.12691	-1.06696	1.0176	-1.75107	-2.52805	-6.70703	1.04312	-1.00915	-1.94338	-2.40346	-1.19605	-1.83849	-8.35993	-0.00318635	0.169181	-0.0966891	0.0219889	-0.811426	-1.34121	-2.74886	-0.011167	0.0497367	-0.0243136	-0.969734	-1.27628	-0.269441	-0.889692	-3.07466	Mus musculus longevity assurance homolog 5 (S. cerevisiae) (Lass5), mRNA.	GO:0008610|GO:0045449|GO:0006355	GO:0005634|GO:0016020|GO:0005783	GO:0043565|GO:0003700|GO:0003677	ACCTCGTCCCATGGCTCTTGAGACTCTGGGTTCCTGATCACTTAAATAAG
ILMN_1257298	1500011L16Rik	68991	1.10173	1.06427	-1.03035	-1.44397	-2.32507	-6.41757	1.00645	1.02336	-2.14054	-2.07147	-1.13565	-1.59235	-10.2035	0.0606447	0.200412	0.15051	0.0175147	-0.469396	-1.15663	-2.62138	0.0220563	0.0313293	0.0553758	-1.07592	-1.0286	-0.161461	-0.649101	-3.32894	Mus musculus Ssu72 RNA polymerase II CTD phosphatase homolog (yeast) (Ssu72), mRNA.				CCTGCACAGCCACCTTTGTTGAAGCCACTTTTTCAGTGTGTTTTCCTTTC
ILMN_2876015	AA407659	106840	1.003	-1.08646	-1.12541	-1.94451	-2.50553	-6.43203	1.12051	-1.01286	-1.66719	-2.41592	-1.11197	-1.77675	-7.14012	0.00600553	0.0103279	-0.113629	-0.164448	-0.953403	-1.31911	-2.67927	-0.0409947	0.123161	-0.0594353	-0.778412	-1.31357	-0.194119	-0.870238	-2.87694	Mus musculus expressed sequence AA407659 (AA407659), mRNA.				GGCCTTTACGATGCTGTCACTCAAGTTGTGAAAGTCCATTTTCCCTGTAA
ILMN_2876010	AA407659	106840	1.00744	-1.11099	1.17732	-2.04164	-2.76921	-7.99604	1.0161	-1.00342	-1.85205	-2.58427	-1.1834	-1.82492	-10.7334	0.037516	0.0482123	-0.114332	0.273028	-0.992209	-1.43196	-2.96177	0.0530119	0.0760573	0.0480806	-0.836115	-1.31675	-0.189922	-0.814823	-3.37102	Mus musculus expressed sequence AA407659 (AA407659), mRNA.				CAGAGCACCATAGCCACAGGGAGTCTGGACGAGGTGGGCGCATTCTTGTT
ILMN_2526297	LOC277856		-1.20987	1.01994	1.2251	-2.05893	-1.86744	-7.61459	1.04629	1.4002	-1.7321	-2.11105	1.61105	-1.4412	-7.0915	-0.0172953	-0.292146	0.0111876	0.275608	-1.05919	-0.918355	-2.94606	0.0158474	0.0811274	0.501482	-0.776672	-1.06211	0.703851	-0.511425	-2.81024					GGCGCGCGATGAAGGGAGCAAGGCTTTTTTCAAGGGCACATGGTTCAACG
ILMN_3010110	Slc25a11	67863	1.08975	1.17582	-1.40819	-1.54991	-2.43202	-5.63126	1.1163	1.04655	-1.92254	-1.86834	-1.23423	-1.54953	-5.55388	0.0324542	0.156454	0.266119	-0.461387	-0.599728	-1.2497	-2.461	0.0220373	0.180759	0.087679	-0.920979	-0.879718	-0.281568	-0.609793	-2.45146	Mus musculus solute carrier family 25 (mitochondrial carrier oxoglutarate carrier), member 11 (Slc25a11), mRNA.	GO:0006810|GO:0006810|GO:0006810	GO:0016020|GO:0005739|GO:0016021|GO:0005743|GO:0016020|GO:0005739|GO:0016021|GO:0005743|GO:0016020|GO:0005739|GO:0016021|GO:0005743	GO:0005488|GO:0005215|GO:0005488|GO:0005215|GO:0005488|GO:0005215	GCCCCTGGCTCTTCCTGAGGAGACCTAAGACACACACCAAGGATTTCTAG
ILMN_1235493	Fxyd5	18301	-1.05143	1.32422	-1.13847	-2.07003	-1.88451	-6.8298	-1.16608	-1.02816	-2.87907	-2.4615	1.05333	-1.90593	-7.74485	0.0588313	-0.0135233	0.46397	-0.128262	-0.99082	-0.85536	-2.71301	-0.0108033	-0.232471	-0.0508683	-1.53641	-1.31034	0.0641502	-0.941301	-2.96404	Mus musculus FXYD domain-containing ion transport regulator 5 (Fxyd5), mRNA.	GO:0006811|GO:0006810|GO:0006811|GO:0006810|GO:0006811|GO:0006810	GO:0016020|GO:0016020|GO:0016020	GO:0005216|GO:0005216|GO:0005216	TGAAAGAATCCTGAAAGGAAGAGGCCACTGGAGGGAGTCAGGCTTAAGGC
ILMN_1239725	LOC277837		1.31052	1.11317	1.17788	1.05011	-2.45713	-6.3971	1.10124	1.21988	-2.30524	-1.35611	-1.2845	-1.41941	-4.88547	-0.113507	0.276634	0.0411633	0.122685	-0.04297	-1.41048	-2.79093	-0.150867	-0.0117331	0.135868	-1.35579	-0.590343	-0.51207	-0.656163	-2.43937					CCTAGCCAAATGGATGGACTTGGAGGGCATCATCCTGAGTGAGGCAACAC
ILMN_2705935	Nme2		-1.0829	1.09872	1.16296	-1.4783	-2.20793	-6.92104	-1.23685	-1.02866	-1.69674	-2.02013	1.06285	-1.39131	-8.36895	0.0321669	-0.0827324	0.167996	0.249967	-0.531771	-1.11053	-2.75882	-0.0340377	-0.340708	-0.0747988	-0.796799	-1.04849	0.0538949	-0.510482	-3.09908		GO:0006228|GO:0009117|GO:0006241|GO:0006183|GO:0006228|GO:0009117|GO:0006241|GO:0006183	GO:0016020|GO:0005739|GO:0016020|GO:0005739	GO:0016301|GO:0016740|GO:0000166|GO:0046872|GO:0005524|GO:0000287|GO:0005515|GO:0016301|GO:0016740|GO:0000166|GO:0046872|GO:0005524|GO:0000287|GO:0005515	CCTGAAAGACCGTCCTTTCTTCCCGGGGCTGGTGAAGTACATGAACTCGG
ILMN_3150658	Nme2		-1.27248	1.04575	1.12036	-1.67239	-2.59272	-8.78002	-1.25023	1.03351	-1.62101	-2.12694	1.08674	-1.49225	-8.04952	-0.0259504	-0.373599	0.0385941	0.138017	-0.76786	-1.40042	-3.16017	-0.0115818	-0.333777	0.035965	-0.708478	-1.10036	0.108431	-0.589072	-3.02048		GO:0006228|GO:0009117|GO:0006241|GO:0006183|GO:0006228|GO:0009117|GO:0006241|GO:0006183	GO:0016020|GO:0005739|GO:0016020|GO:0005739	GO:0016301|GO:0016740|GO:0000166|GO:0046872|GO:0005524|GO:0000287|GO:0005515|GO:0016301|GO:0016740|GO:0000166|GO:0046872|GO:0005524|GO:0000287|GO:0005515	AAAGACCGTCCTTTCTTCCCGGGGCTGGTGAAGTACATGAACTCGGGGCC
ILMN_2725504	Ddx52	78394	1.18687	-1.04459	-1.1466	-1.75845	-2.39113	-5.74336	1.07344	-1.16705	-2.27608	-2.03816	-1.10384	-1.55986	-6.15041	0.132234	0.3794	0.0692922	-0.0651243	-0.682071	-1.12546	-2.38966	0.0323054	0.134545	-0.19056	-1.15425	-0.99496	-0.110231	-0.609107	-2.58838	Mus musculus DEAD (Asp-Glu-Ala-Asp) box polypeptide 52 (Ddx52), mRNA.		GO:0005634	GO:0003723|GO:0016787|GO:0000166	GGCAATCCCTGCAGTGTAACTTATGAGCCTGGCATGGATTCTCATGGAGT
ILMN_2769696	Nap1l4		1.21719	-1.02169	1.22478	-1.303	-1.36833	-6.3115	1.02402	-1.03199	-1.61262	-2.0114	1.06206	-1.16862	-7.23265	0.0110644	0.294616	-0.0198948	0.303585	-0.370768	-0.441357	-2.64692	-0.0163616	0.0178874	-0.0617943	-0.705769	-1.02456	0.0704993	-0.241169	-2.87089					ACAGCCATGTCCACAGTGACCAGCCATGTAGAGTGTGCTCAGCCTTACCC
ILMN_2727893	0710007A14Rik		1.21522	-1.04171	-1.39482	-1.88764	-2.33679	-7.85818	1.01926	-1.01302	-2.54186	-2.55294	1.10229	-1.20631	-6.93822	0.017435	0.298656	-0.041516	-0.462648	-0.899148	-1.2071	-2.95676	-0.00400933	0.0235087	-0.0226713	-1.34989	-1.35617	0.136494	-0.274616	-2.79858					GCTGGCTTGCGACGGGCTTTTCAAGGTCTTTACCCCAGAAGAAGCTGTGA
ILMN_2707127	Nubp1	26425	-1.04161	1.14876	1.17657	-1.67866	-2.11787	-6.15967	1.1373	1.06121	-1.6454	-1.94489	-1.11865	-1.50865	-11.7049	0.0322429	-0.0265663	0.232323	0.266824	-0.715064	-1.05037	-2.59061	0.0252367	0.210844	0.110952	-0.693203	-0.93445	-0.136524	-0.568019	-3.5238	Mus musculus nucleotide binding protein 1 (Nubp1), mRNA.			GO:0005524|GO:0017111|GO:0005524|GO:0017111	CTATCTGCCTATTTCCTCGAGATCAAAGGTACGGGCGCTCTGCATCCAGG
ILMN_1219946	Il10ra		1.09724	1.0819	-1.52545	-1.6225	-2.45298	-6.20121	1.11223	1.43314	-1.8052	-1.6325	-1.50129	-1.60954	-6.76903	-0.0408149	0.0930638	0.072748	-0.650051	-0.739035	-1.33535	-2.67336	-0.035125	0.118328	0.484054	-0.887287	-0.74221	-0.621329	-0.721778	-2.79407					GTCATGACCCTAATCTGGTACGAGAGCTCCTTCTGGAACTGGGCAAGCTC
ILMN_1237233	A230103N10Rik		-1.0114	-1.10224	1.35588	-1.80802	-3.9332	-6.98555	1.10127	1.19184	-1.38521	-1.7012	-1.10325	-1.48001	-5.81229	-0.0410208	-0.0573781	-0.181455	0.398206	-0.895431	-2.01672	-2.84539	-0.0323737	0.1068	0.220814	-0.502477	-0.798922	-0.174128	-0.597981	-2.57148					GGGACCTCTGGATCACCATTGGCTAGTCGAGAATAACATCAGCGGCTGCC
ILMN_3008733	AA960436	101985	1.11629	1.2407	1.06115	-1.79492	-2.07718	-6.69004	1.13375	1.50909	-2.08221	-2.29889	1.00162	-1.74543	-6.3297	0.0251587	0.183877	0.336311	0.110787	-0.81876	-1.02947	-2.71686	0.011294	0.192398	0.604972	-1.04682	-1.18964	0.013631	-0.792288	-2.65084	Mus musculus expressed sequence AA960436 (AA960436), mRNA.				CCATCAAGCTCCTACCAGGGCAAAGAGCCAAACCTTTCTAGTTGTCATGG
ILMN_3160842	BC087945	432940	1.04548	1.05065	-1.25632	-1.60934	-2.41775	-6.85939	1.19169	-1.18466	-2.79166	-2.53491	1.06305	-1.95596	-9.44648	-0.0444496	0.0197201	0.0268278	-0.373657	-0.730917	-1.31812	-2.82253	-0.00975982	0.243247	-0.254227	-1.49088	-1.35169	0.0784551	-0.977639	-3.24954	Mus musculus cDNA sequence BC087945 (BC087945), mRNA.				AGCCAAGCCTTCACTCCTTGTTCTGTTATGCAGTGTGTTCCACTGGGGGC
ILMN_2981818	Mrps7	50529	-1.00939	1.04004	-1.50909	-2.23503	-1.70995	-6.91791	-1.03464	1.09747	-2.523	-3.3816	1.08253	-1.56942	-7.93644	0.086823	0.0733397	0.143461	-0.506852	-1.07347	-0.68713	-2.70351	0.0112298	-0.037894	0.145417	-1.32391	-1.74648	0.125635	-0.639002	-2.97726	Mus musculus mitchondrial ribosomal protein S7 (Mrps7), mRNA.	GO:0006412|GO:0006412	GO:0005622|GO:0005763|GO:0005840|GO:0030529|GO:0005622|GO:0005763|GO:0005840|GO:0030529	GO:0003735|GO:0003735	GAGCTCCTGCTGTCCTGTTGGAAAGTTCTGGAAGTTAAGGACGGAGAGTG
ILMN_2491654	Ubap2	68926	1.21991	1.15021	1.06794	-1.98489	-2.13033	-5.95406	1.04488	1.12411	-2.0161	-2.67039	-1.26822	-1.51513	-9.08409	0.0435369	0.330307	0.245433	0.138367	-0.945525	-1.04754	-2.53034	0.0768097	0.140146	0.245591	-0.934759	-1.34024	-0.265995	-0.522631	-3.10653	Mus musculus ubiquitin-associated protein 2 (Ubap2), mRNA.				CAGTGAAAGCCTGTCTGCAATCAAAGGCTCCCCCATCCCAGTTGTCCTGA
ILMN_1238289	Prkx	19108	-1.04456	1.29181	1.06987	-1.53267	-2.49636	-8.09894	1.09967	1.38353	-1.60087	-1.84605	1.06744	-1.63838	-6.02898	0.0183452	-0.0445495	0.387744	0.115783	-0.597704	-1.30148	-2.99939	-0.0349638	0.102107	0.433386	-0.713819	-0.919409	0.0591965	-0.747234	-2.62688	Mus musculus protein kinase, X-linked (Prkx), mRNA.			GO:0016301|GO:0005524|GO:0016740|GO:0004674|GO:0000166|GO:0016301|GO:0005524|GO:0016740|GO:0004674|GO:0000166|GO:0016301|GO:0005524|GO:0016740|GO:0004674|GO:0000166	GGGAAATATGTCCTGTTCTTAACTCTGAGTCCAGGGAGAGTTGTGCACCC
ILMN_1244979	2810025O06Rik		1.0134	1.15532	1.08077	-1.51441	-2.42609	-7.20603	1.06816	1.20524	-1.66734	-2.3981	-1.06408	-1.97984	-8.53388	0.00315583	0.022366	0.211442	0.11521	-0.5956	-1.27548	-2.84605	-0.122355	-0.0272293	0.146959	-0.859902	-1.38425	-0.211961	-1.10774	-3.21556					GTCTAAAGAAACAGTGGCGTGACCTCCCTCACACAAGTCACTGTGGAGCC
ILMN_1220115	D130063H01Rik		1.13313	1.0983	1.59551	-1.73762	-2.4669	-8.78494	1.26309	1.39054	-1.34909	-1.76302	1.11166	-1.83369	-8.0139	-0.0233221	0.156996	0.11195	0.650694	-0.820431	-1.32602	-3.15835	-0.029622	0.30733	0.446024	-0.461604	-0.847671	0.123096	-0.904372	-3.03213					ACTGTGCCCAGTCGAGGGGCTGACCTCTAGGCCTTAATGTCCTCCTGCAC
ILMN_1213144	Wbp11	60321	1.05864	1.18075	-1.15605	-2.00779	-2.25626	-6.34346	1.0741	1.08487	-2.02904	-2.33459	-1.1079	-1.60337	-7.02039	0.038031	0.120247	0.277733	-0.171174	-0.967575	-1.1359	-2.62724	-0.0901367	0.0129925	0.0273861	-1.11093	-1.31331	-0.237965	-0.77124	-2.90169	Mus musculus WW domain binding protein 11 (Wbp11), mRNA.	GO:0008380|GO:0006364|GO:0006397|GO:0000398	GO:0016607|GO:0005634|GO:0005730|GO:0005737	GO:0016301|GO:0016740|GO:0008599|GO:0005515	GTCAGCGAGGTCTTAGTTACTTGTTTTTGACTCATGTGCCGTGGGCACTA
ILMN_2730463	Ris2	67177	1.20571	1.27814	-1.38956	-2.85298	-1.99306	-5.79064	1.16452	1.44173	-2.35333	-3.182	1.17883	-1.51093	-6.99136	0.0261795	0.296059	0.380229	-0.448446	-1.48629	-0.968809	-2.50754	-0.0144226	0.205309	0.513377	-1.24913	-1.68436	0.222938	-0.60986	-2.81999	Mus musculus chromatin licensing and DNA replication factor 1 (Cdt1), mRNA.	GO:0000076|GO:0030174|GO:0006260|GO:0007090|GO:0007049	GO:0005634|GO:0005657	GO:0003677|GO:0005515	GCCTTGCTTCCCCATGAGACTTAAGAATCACACAGACCTTGGACTTTCCT
ILMN_1225635	Senp3	80886	1.19848	1.09235	1.11882	-1.51355	-2.38493	-6.07666	-1.05458	-1.06855	-1.51054	-1.93473	1.01869	-1.37805	-6.46337	-0.0257086	0.235492	0.10173	0.136275	-0.623647	-1.27965	-2.62899	-0.0575498	-0.134213	-0.153201	-0.652617	-1.00968	-0.0308377	-0.520177	-2.74984	Mus musculus SUMO/sentrin specific peptidase 3 (Senp3), mRNA.	GO:0019538|GO:0006512	GO:0005730|GO:0005634	GO:0005515|GO:0008233|GO:0016787|GO:0004843|GO:0008234	CAGCTTCACCCAGCAGGACATGCCCAAACTCCGTCGTCAGATCTACAAGG
ILMN_1236904	Mrpl23	19935	1.14521	1.16973	-1.12064	-1.88654	-2.34879	-9.57781	-1.133	-1.04504	-2.55002	-2.57742	-1.3222	-1.53686	-8.86863	-0.00446137	0.191149	0.221711	-0.168783	-0.920201	-1.23638	-3.26416	0.0180593	-0.162089	-0.0454984	-1.33245	-1.34787	-0.384882	-0.601926	-3.13065	Mus musculus mitochondrial ribosomal protein L23 (Mrpl23), mRNA.	GO:0007046|GO:0006412	GO:0005762|GO:0030529|GO:0005739	GO:0003723|GO:0000166|GO:0003735	GGCCTATGACCTATGACAGCAGGATTTGGACCACAGACCCTAGTGAGCAC
ILMN_2821336	Vps53	68299	1.09928	1.16323	1.27395	-1.77888	-2.19389	-7.37421	-1.05815	1.00861	-1.64727	-1.83381	1.27825	-1.73751	-9.74117	0.0443789	0.180933	0.262521	0.393687	-0.786589	-1.08912	-2.83811	0.00793171	-0.0736167	0.0203051	-0.712147	-0.866915	0.3621	-0.789087	-3.27616	Mus musculus vacuolar protein sorting 53 (yeast) (Vps53), mRNA.	GO:0015031|GO:0006810|GO:0015031|GO:0006810|GO:0015031|GO:0006810	GO:0016020|GO:0016020|GO:0016020		GGCCAGAGTCCTGAACAGCCGACTTCTGCAAACCCTCACACTGAGTCCTG
ILMN_1238919	Drg1	13494	1.06463	-1.02785	-1.20541	-1.71505	-2.4464	-6.31649	1.03232	1.06505	-1.76018	-2.04668	-1.06766	1.00417	-7.63281	0.00688056	0.0972359	-0.0327554	-0.262645	-0.771373	-1.28378	-2.65224	0.0753126	0.121196	0.166227	-0.740411	-0.957971	-0.0191457	0.0813212	-2.8569	Mus musculus developmentally regulated GTP binding protein 1 (Drg1), mRNA.		GO:0005622|GO:0005622|GO:0005622	GO:0005525|GO:0000166|GO:0005525|GO:0000166|GO:0005525|GO:0000166	GCCTCACTGTGTACCCATCTCTGCTCATCACCGCTGGAATTTTGATGACC
ILMN_3160787	Uble1b		1.30543	1.11252	1.2994	-1.63486	-2.51335	-7.24851	-1.01864	1.10046	-1.41829	-1.9608	-1.18616	-2.12329	-8.97313	-0.0285479	0.355977	0.125288	0.3493	-0.737716	-1.35816	-2.88623	0.0333401	0.00670087	0.171442	-0.470815	-0.9381	-0.212962	-1.05296	-3.13227					GGCTTTGATGGTTCCGTTCAGCGTTCATTTGCTGAGACTGTTCGAGACTG
ILMN_3161767	Dhx38	64340	1.04331	1.26042	1.05109	-1.45419	-2.23358	-6.81599	-1.05161	1.21025	-1.70475	-1.56857	1.69924	-1.42319	-8.56715	-0.0262394	0.0349325	0.30767	0.0456405	-0.566454	-1.1856	-2.79516	-0.0890462	-0.161646	0.186261	-0.858607	-0.738493	0.675841	-0.59817	-3.18786	Mus musculus DEAH (Asp-Glu-Ala-His) box polypeptide 38 (Dhx38), mRNA.				GCTTGAGCAGCAGGAGGTGGCTGGACCATCGTACCCACGTAACCTGCCCA
ILMN_2684279	9530090G24Rik		1.20229	-1.03138	-1.23355	-2.30904	-2.10291	-7.7395	-1.04025	1.09338	-2.42977	-2.88709	1.08987	-1.56481	-11.125	0.0388039	0.304583	-0.00576798	-0.264017	-1.16849	-1.03358	-2.91344	0.0218274	-0.0351008	0.150626	-1.259	-1.50779	0.145985	-0.624155	-3.4539					GCTGGCATTGCTAGGCCAGGTTTTCCTAGACTCCTCATAGCCACTGGATA
ILMN_2802714	Pgam5	72542	1.07118	1.18292	-1.07288	-1.78319	-2.03242	-3.94368	-1.20915	-1.01883	-1.97115	-2.43354	-1.30987	-1.95635	-6.68652	0.0486234	0.147827	0.290978	-0.0528646	-0.785834	-0.974574	-1.93092	0.00767605	-0.266315	-0.0192338	-0.971362	-1.27538	-0.381744	-0.960489	-2.73358	Mus musculus phosphoglycerate mutase family member 5 (Pgam5), mRNA.				GCCCAGGCTGGCTTCAAACTTGAGACCCTTCTCCATCTTGTAAATGTTGG
ILMN_1253999	Rdbp		1.03014	1.21086	1.01734	-2.11631	-2.025	-6.81194	1.08079	1.07321	-2.05819	-2.86849	1.51683	-1.23071	-7.76906	-0.0290733	0.0137702	0.246955	-0.00427063	-1.11062	-1.04699	-2.79714	0.0378212	0.149912	0.139758	-1.00356	-1.48247	0.638876	-0.26167	-2.91992					GTGCCTCATATGCCCCCAAGCTGGTCTCAGTAAAATCCTGGGGTAGAAGC
ILMN_3163027	D10Bwg1364e	216169	1.0264	-1.00619	-1.20882	-1.68472	-2.33074	-8.4119	1.05948	-1.21387	-2.34902	-2.41128	1.09347	-1.70835	-11.3352	-0.0525617	-0.0149641	-0.0614602	-0.326161	-0.805068	-1.27335	-3.12499	-0.0428066	0.0405546	-0.322418	-1.27486	-1.31261	0.0861074	-0.815413	-3.54554	Mus musculus DNA segment, Chr 10, Brigham & Women's Genetics 1364 expressed (D10Bwg1364e), mRNA.	GO:0006629|GO:0006631		GO:0016787	TCGAGAAGGTGTCGAAGATCACGTCACCGGTGCTCATCATCCACGGCACA
ILMN_2501026	Dnajc5		1.12799	-1.0196	-1.24242	-1.75193	-2.39442	-6.32749	1.0487	1.0671	-2.41736	-1.8395	1.2729	-1.3116	-8.4175	0.0417116	0.215463	0.0137097	-0.271437	-0.767236	-1.21796	-2.61992	-0.0453856	0.0232227	0.0483035	-1.31882	-0.924696	0.302732	-0.436713	-3.11878					CAGAGAACCTGTGGGCCGTGAGCATCCTACTTTGGCTTTCAGTGCACCTT
ILMN_1216493	Suclg1	56451	-1.39256	-1.13281	-1.07285	-1.85781	-2.93856	-11.4433	-1.11324	-1.01888	-1.90455	-2.42102	-1.17973	-1.83813	-8.49837	0.0457544	-0.431984	-0.134154	-0.0556909	-0.847847	-1.50936	-3.47068	0.0367273	-0.118032	0.00974017	-0.892725	-1.23889	-0.201734	-0.84151	-3.05046	Mus musculus succinate-CoA ligase, GDP-forming, alpha subunit (Suclg1), mRNA.	GO:0006099|GO:0006099|GO:0006099	GO:0005743|GO:0005739|GO:0005743|GO:0005739|GO:0005743|GO:0005739	GO:0003824|GO:0000166|GO:0004776|GO:0005525|GO:0016874|GO:0003824|GO:0000166|GO:0004776|GO:0005525|GO:0016874|GO:0003824|GO:0000166|GO:0004776|GO:0005525|GO:0016874	GCAACAGAATGGGATACGACACGGGTCTTACACAGCCTCTCGGAAACATA
ILMN_2674595	Ddx47	67755	1.07179	1.10468	-1.25801	-1.95162	-2.09946	-6.49579	1.11707	1.12005	-2.6752	-2.4492	1.08263	-1.2839	-10.1499	0.00601141	0.106038	0.149639	-0.325137	-0.958658	-1.06401	-2.69349	-0.0625675	0.0971564	0.100996	-1.48222	-1.35488	0.051968	-0.423105	-3.40596	Mus musculus DEAD (Asp-Glu-Ala-Asp) box polypeptide 47 (Ddx47), mRNA.		GO:0005634|GO:0005634|GO:0005634	GO:0003676|GO:0005524|GO:0004386|GO:0000166|GO:0003723|GO:0016787|GO:0008026|GO:0003676|GO:0005524|GO:0004386|GO:0000166|GO:0003723|GO:0016787|GO:0008026|GO:0003676|GO:0005524|GO:0004386|GO:0000166|GO:0003723|GO:0016787|GO:0008026	GGTGTGTACGCCACCTTATCTCAGCCGGCATTCAGCCTGATGTGGGTCAA
ILMN_1251109	AW491445	107375	1.06971	1.17777	-1.44771	-1.36791	-1.86248	-4.36212	-1.01669	1.10473	-2.36643	-1.79189	-1.29866	-1.50768	-7.15781	-0.000470281	0.0967454	0.235583	-0.534247	-0.452441	-0.897693	-2.1255	-0.0932079	-0.117087	0.050487	-1.33592	-0.934689	-0.47023	-0.685537	-2.93273	Mus musculus solute carrier family 25, member 45 (Slc25a45), mRNA.		GO:0016021		CTCCTGCCTACCTCAGTCATACCTCTGTGTGCAGTGCTTCATGGTTAGTT
ILMN_2833985	BC003324	80291	-1.29165	-1.96404	1.17	-1.85013	-3.10155	-6.70224	-1.30193	-1.37124	-1.57392	-2.06794	1.36114	-1.99927	-7.40088	0.0940729	-0.275142	-0.879752	0.320582	-0.793554	-1.53892	-2.65057	0.0160357	-0.364614	-0.439448	-0.63833	-1.03216	0.460855	-0.983441	-2.87166	Mus musculus cDNA sequence BC003324 (BC003324), mRNA.				CTGGAGAAAGCAAAGGAACAGAGTGTGTGGCTGCATCCCGCCTCCTCCAC
ILMN_2620061	Ckap1	66411	-1.12906	1.18623	1.51386	-1.16642	-1.64765	-6.19386	-1.15627	1.08844	-1.85883	-1.74325	1.34673	-1.33406	-10.7553	-0.0369922	-0.21211	0.209397	0.561236	-0.259084	-0.757398	-2.66783	-0.00369779	-0.213182	0.118559	-0.898094	-0.805477	0.42576	-0.41952	-3.43068	Mus musculus tubulin folding cofactor B (Tbcb), mRNA.		GO:0005874		CAGCTGTCACCGTAGGAGATTTCCCAGAGGAGGACTACGGGTTGGACGAG
ILMN_1258159	Slc2a1	20525	-1.29324	-1.07774	-1.27178	-1.8983	-2.68149	-7.57198	-1.05122	1.08735	-2.12821	-1.97285	1.33047	-1.56498	-9.54749	0.00598904	-0.364999	-0.102023	-0.340859	-0.918723	-1.41705	-2.91468	0.0139377	-0.0581249	0.134756	-1.0757	-0.966347	0.425873	-0.632204	-3.24118	Mus musculus solute carrier family 2 (facilitated glucose transporter), member 1 (Slc2a1), mRNA.	GO:0008643|GO:0006810	GO:0005622|GO:0005737|GO:0016020|GO:0005886	GO:0005351|GO:0005215	AGGACCTCGGAGGCTGAGAACTTAACTGCTGAAGACACGGACACTCCTGC
ILMN_2673024	Mrps24		1.00426	1.10375	-1.09761	-2.07364	-1.70396	-6.99182	-1.08455	-1.0245	-2.92588	-3.39404	1.16156	-1.33689	-6.66982	0.0491922	0.05533	0.191609	-0.0851669	-1.00297	-0.719696	-2.75648	-0.0522476	-0.169347	-0.0871632	-1.60112	-1.81525	0.16382	-0.471125	-2.7899					CTCTGAGGTGGAGGCGTCAGCTCCAAGCTGCTGTTGAATAAAACCCTGAT
ILMN_3153207	Lamp2	16784	-1.37232	1.0843	-1.28568	-1.19777	-2.91603	-11.7549	1.17306	-1.14603	-4.01156	-1.62484	1.59564	-2.00511	-9.82784	-0.16197	-0.618585	-0.0452069	-0.524497	-0.422322	-1.70598	-3.71716	0.0515806	0.281859	-0.145062	-1.95258	-0.648719	0.725717	-0.952101	-3.24529	Mus musculus lysosomal-associated membrane protein 2 (Lamp2), transcript variant 1, mRNA.		GO:0005624|GO:0031088|GO:0005764|GO:0016020|GO:0016021|GO:0005765|GO:0005770|GO:0005624|GO:0031088|GO:0005764|GO:0016020|GO:0016021|GO:0005765|GO:0005770		CCCTGCCACAACCAACTTCACCGGCAGCTGTCAACCTCAAAGTGCTCAAC
ILMN_1244343	B230369L08Rik		1.11365	1.04597	-1.03055	-1.64804	-2.2704	-7.00347	1.13787	1.01424	-2.09598	-1.89459	-1.98075	-1.41759	-8.25341	0.0916102	0.246909	0.156451	0.0481987	-0.629145	-1.09134	-2.71646	0.0147231	0.20106	0.0351212	-1.0529	-0.907164	-0.971324	-0.48872	-3.03027					ACTTGTGTGGAGAGGAGGAAGAGGCTTTTAGACTCAACGGCTGGCCCTGC
ILMN_2588572	Rab14		1.12217	-1.02569	-1.22196	-2.04518	-2.65433	-13.2007	1.00883	1.09775	-2.35996	-2.60646	1.2082	-1.49526	-8.89844	-0.0522536	0.114041	-0.0888416	-0.341446	-1.08448	-1.4606	-3.7748	0.0768569	0.0895437	0.211403	-1.16191	-1.30524	0.349717	-0.503535	-3.0767					TTTCACCTCTGTCTGTTGGAAGCAGTACTTTTTACTGCCTCCTTGTCTTC
ILMN_1239645	Sf3b2	319322	1.18969	1.10773	-1.20348	-1.94873	-2.47173	-6.49458	1.14998	1.16048	-1.9549	-2.18206	-1.08214	-1.49072	-11.3571	0.00340835	0.253993	0.151012	-0.263806	-0.959123	-1.30211	-2.69583	-0.0371023	0.164504	0.177614	-1.0042	-1.16279	-0.150989	-0.61311	-3.54262	Mus musculus splicing factor 3b, subunit 2 (Sf3b2), mRNA.	GO:0006397	GO:0005634	GO:0003677|GO:0005515	GGACTCCCTAGGCTCGTCACTTCCTGTTCTTATTTTAGACTTGTTTTGTA
ILMN_1241536	LOC381649		-1.29018	1.06032	1.24511	-2.35609	-2.75424	-7.31848	1.11109	1.04686	-2.4188	-2.74106	1.15683	-1.40524	-7.50533	-0.0719022	-0.439472	0.0125938	0.244367	-1.3083	-1.53356	-2.94345	-0.136754	0.0152184	-0.0706863	-1.41104	-1.59149	0.073427	-0.627565	-3.04467					CACCGTGTTCTTTGACATCACTGCTGATGATGACGAGCCCTTGGGCCTCG
ILMN_2962840	Cct6a	12466	-1.18887	1.30254	1.38918	-1.57779	-3.0384	-8.16368	-1.26237	1.31171	-1.16855	-1.9525	-1.0357	-2.1228	-6.69994	-0.0382112	-0.287805	0.343116	0.436027	-0.696116	-1.64152	-3.06743	-0.0210919	-0.357226	0.370352	-0.245815	-0.986415	-0.071694	-1.10706	-2.76524	Mus musculus chaperonin subunit 6a (zeta) (Cct6a), mRNA.	GO:0006457|GO:0044267		GO:0005524|GO:0051082|GO:0000166|GO:0005515	AGCTGCTACACTCCTGTACTGTGATCGCCACCAACATTCTCCTGGTCGAC
ILMN_2538029	LOC386005		1.33148	-1.15103	-1.38503	-2.16586	-2.29558	-9.51102	1.02969	1.07122	-2.32029	-1.74533	1.024	-1.34654	-6.70052	-0.0202719	0.392755	-0.223192	-0.49019	-1.13521	-1.21913	-3.26987	-0.095641	-0.0534327	0.00360936	-1.30995	-0.899137	-0.0614194	-0.524903	-2.83991					ACGCAGAAGTGGATGCTCACAGTCAGCTATTGGATGGAACACAGGGCCCC
ILMN_3129206	D4Ertd22e	213491	-1.08772	1.06145	-1.18047	-1.87765	-2.46634	-8.69978	-1.13751	1.02981	-2.07446	-2.38383	1.08857	-2.26419	-16.1379	0.0181452	-0.103159	0.104179	-0.221218	-0.890783	-1.28423	-3.10283	-0.00985503	-0.195733	0.0325279	-1.06259	-1.26314	0.112584	-1.18885	-4.02223	Mus musculus DNA segment, Chr 4, ERATO Doi 22, expressed (D4Ertd22e), transcript variant 1, mRNA.				CTCACCCTAACCCCCACCGCGGGCTCCTGAGTCGGCAGATTAAGCATTTT
ILMN_2746704	1810013D10Rik		1.17406	-1.01334	-1.30563	-1.83806	-2.91577	-6.23603	1.16166	-1.04916	-2.25911	-2.38175	1.0591	-1.7273	-8.65248	0.0529225	0.284425	0.033806	-0.331827	-0.82526	-1.49095	-2.58771	-0.00489847	0.211294	-0.0741357	-1.18065	-1.25692	0.0779395	-0.793415	-3.11801					GGGAACTCTCATGCTGCTAGCCAGACCCCTTGTGATAGAGACTGTGTGCA
ILMN_2423789	Sae1	56459	1.175	1.19075	1.15527	-2.33214	-2.40076	-5.79891	-1.02758	1.17068	-1.94242	-3.19613	-1.29373	-1.77617	-8.42285	-0.0232192	0.209441	0.228653	0.18501	-1.24487	-1.28671	-2.559	0.0489562	0.00971031	0.276299	-0.9089	-1.62737	-0.32258	-0.779815	-3.02535	Mus musculus SUMO1 activating enzyme subunit 1 (Sae1), mRNA.	GO:0006464|GO:0016567|GO:0006512|GO:0006464|GO:0016567|GO:0006512|GO:0006464|GO:0016567|GO:0006512	GO:0005634|GO:0005634|GO:0005634	GO:0004839|GO:0008022|GO:0046982|GO:0016874|GO:0004839|GO:0008022|GO:0046982|GO:0016874|GO:0004839|GO:0008022|GO:0046982|GO:0016874	GGAGTATGAGGGCAGCCTGTCTAGTTTGTAGATCCCCTTGGTTGCTGGAT
ILMN_2724919	Mtx1	17827	1.13615	1.13699	-1.13749	-2.14963	-2.34223	-7.81196	-1.06527	1.02997	-2.77421	-2.76302	-1.11381	-1.54314	-10.0291	0.0694677	0.25362	0.254682	-0.11639	-1.03462	-1.15842	-2.89622	-0.0241396	-0.115365	0.0184691	-1.49621	-1.49039	-0.179645	-0.650007	-3.35026	Mus musculus metaxin 1 (Mtx1), mRNA.	GO:0006810|GO:0015031|GO:0006810|GO:0015031|GO:0006810|GO:0015031	GO:0016020|GO:0005739|GO:0019867|GO:0005743|GO:0016020|GO:0005739|GO:0019867|GO:0005743|GO:0016020|GO:0005739|GO:0019867|GO:0005743		GCGTTCCTGTTCCCAGGACTGACTTTTCTACTCGTGCATTCCAGCTGTCC
ILMN_2837855	Cbfb	12400	1.07787	1.02614	1.34619	-1.59807	-2.71195	-5.94708	1.04832	1.2111	-1.38196	-1.75943	-1.77363	-1.62827	-7.007	-0.0465233	0.0616541	-0.00930023	0.382358	-0.72285	-1.48585	-2.61871	0.00335304	0.0714338	0.27967	-0.463362	-0.811756	-0.823349	-0.699983	-2.80544	Mus musculus core binding factor beta (Cbfb), mRNA.	GO:0045944|GO:0001649|GO:0048469|GO:0001503|GO:0045944|GO:0001649|GO:0048469|GO:0001503|GO:0045944|GO:0001649|GO:0048469|GO:0001503	GO:0005634|GO:0005634|GO:0005634	GO:0005515|GO:0003713|GO:0005515|GO:0003713|GO:0005515|GO:0003713	GGTGGTACATTTTCTCTGTTGCTTCTCGCCAAGAGCTTCCAGTCCGGCAG
ILMN_2757743	Cbfb	12400	1.09084	1.12688	1.39637	-1.46037	-2.60979	-6.95256	1.07882	1.20496	-1.21067	-1.86927	-1.61069	-1.81219	-7.34052	0.0144126	0.139854	0.18674	0.496095	-0.53192	-1.36952	-2.78313	-0.0218488	0.0876093	0.247135	-0.297653	-0.924325	-0.70953	-0.879583	-2.89773	Mus musculus core binding factor beta (Cbfb), mRNA.	GO:0045944|GO:0001649|GO:0048469|GO:0001503|GO:0045944|GO:0001649|GO:0048469|GO:0001503|GO:0045944|GO:0001649|GO:0048469|GO:0001503	GO:0005634|GO:0005634|GO:0005634	GO:0005515|GO:0003713|GO:0005515|GO:0003713|GO:0005515|GO:0003713	CAGTCCGGCAGTCAGTAAGATCACATGGTGTTAATGTGGCCGTCCCTCTG
ILMN_2712557	H47		-1.05652	1.10192	1.35085	-1.36978	-2.77164	-10.1807	-1.20989	1.15677	-1.49512	-1.87071	1.46537	-1.59186	-7.36691	0.119738	0.0404141	0.259754	0.553605	-0.334208	-1.351	-3.22802	0.0280631	-0.246808	0.238167	-0.552197	-0.87552	0.579324	-0.642653	-2.853					GCACACTTTCACAGTGACTGGCCAAGGAGAGGTGGGGCTTTTCTCTGTTC
ILMN_1214090	H47		-1.21095	1.0022	1.11414	-1.63323	-3.93596	-7.29767	-1.18687	-1.01878	-1.92627	-2.21632	1.51208	-1.62149	-9.0061	-0.0103844	-0.286527	-0.00721121	0.145546	-0.718113	-1.9871	-2.87782	0.00411868	-0.243037	-0.022729	-0.941692	-1.14405	0.600649	-0.693205	-3.16678					GGGCTTTGGTCAGCATGAGATATAGACATTGCCATTAGGCCACACTCTAG
ILMN_2747828	2810407P21Rik		1.30035	1.01664	-1.01989	-1.3385	-1.99817	-6.09287	-1.00627	1.06803	-2.08885	-1.97108	1.10702	-1.44804	-5.79424	0.161012	0.539911	0.184821	0.1326	-0.259607	-0.837666	-2.44611	-0.131905	-0.140924	-0.0369493	-1.19462	-1.11089	0.0147759	-0.666005	-2.66652					CCTTCAGCACTTTCCAGGGACCAGGCAGGACATTTTGCTTTACTGCCAGC
ILMN_2747060	Coro1a	12721	-1.05223	1.03959	1.19856	-1.67642	-2.09229	-7.3975	1.09454	1.20347	-1.37379	-1.51981	-1.06973	-1.59224	-10.7843	0.018875	-0.0545754	0.0748927	0.280182	-0.726507	-1.04621	-2.86816	-0.0617081	0.068616	0.205491	-0.519871	-0.665596	-0.158956	-0.732766	-3.49257	Mus musculus coronin, actin binding protein 1A (Coro1a), mRNA.			GO:0003779|GO:0003779|GO:0003779|GO:0003779	ATTTCCCTCAAGGATGGCTACGTGCCCCCAAAGAGCAGGGAGCTGAGGGT
ILMN_2985240	Reps1	19707	1.05471	1.01306	1.04678	-1.97828	-2.91945	-8.98117	-1.07818	1.00967	-1.8393	-2.61111	1.12643	-1.75398	-10.8909	-0.0239542	0.052887	-0.00522995	0.0420094	-1.0082	-1.56965	-3.19086	-0.0136576	-0.122261	0.000219703	-0.892814	-1.39832	0.158105	-0.824286	-3.4587	Mus musculus RalBP1 associated Eps domain containing protein (Reps1), mRNA.			GO:0005515|GO:0005515|GO:0005515	GCAGCTCCGACCGTTTTCTCACCTCTGAGCCATCGCCGTGAACTGTGAAC
ILMN_1241924	Arl6ip5		-1.04699	1.07294	1.69999	-1.06099	-2.04087	-7.67651	-1.05836	-1.32495	-1.98493	-2.55053	1.12874	-1.63202	-8.13062	0.0438415	-0.0224005	0.145412	0.809366	-0.0415711	-0.985342	-2.89661	-0.0781337	-0.15996	-0.484076	-1.06722	-1.42893	0.0965828	-0.784791	-3.1015					CGCCGGATGAAGAAGCAGTACCCAACGGCCTTCGTGATGGTGGTCATGCT
ILMN_1252111	Arl6ip5		-1.02213	1.03076	1.25368	-1.26587	-2.21605	-6.71357	-1.08071	1.06753	-1.39165	-1.81947	1.169	-1.55557	-9.17672	-0.0163498	-0.0479281	0.027355	0.309821	-0.356477	-1.16434	-2.76343	-0.00307409	-0.11505	0.0912033	-0.479866	-0.866592	0.222195	-0.640518	-3.20105					ATTAGACGGCCACAGTGCCATCTTATCGTAGGGAAGAAGTCCCTGTAGAG
ILMN_2928050	Rab8a	17274	1.14626	1.07182	1.19881	-1.26569	-2.11235	-7.23689	-1.11766	-1.15148	-2.06213	-2.34812	-1.34474	-1.99374	-12.5052	0.0615141	0.258448	0.16158	0.323116	-0.278409	-1.01734	-2.79386	-0.0694443	-0.229931	-0.272935	-1.11358	-1.30095	-0.496772	-1.06493	-3.7139	Mus musculus RAB8A, member RAS oncogene family (Rab8a), mRNA.	GO:0050875|GO:0006886|GO:0006810|GO:0015031|GO:0007046|GO:0006364|GO:0007264|GO:0050875|GO:0006886|GO:0006810|GO:0015031|GO:0007046|GO:0006364|GO:0007264	GO:0000178|GO:0016020|GO:0005622|GO:0000178|GO:0016020|GO:0005622	GO:0005524|GO:0008134|GO:0005525|GO:0005515|GO:0000166|GO:0005524|GO:0008134|GO:0005525|GO:0005515|GO:0000166	ACTCTAACTCTTCCCCCAAGCTCCAAGCTGCTGTCAGTCCAAGCTGTCAG
ILMN_2688763	Ndufs7	75406	1.05672	1.10112	-1.36464	-1.98026	-1.98274	-6.81411	1.06132	1.05074	-2.95013	-2.81717	-1.0625	-1.43226	-7.59507	-0.034167	0.0454202	0.104806	-0.482684	-1.01985	-1.02166	-2.80269	0.066671	0.152527	0.138075	-1.49411	-1.42758	-0.0207864	-0.451618	-2.85839	Mus musculus NADH dehydrogenase (ubiquinone) Fe-S protein 7 (Ndufs7), mRNA.	GO:0006120	GO:0005743|GO:0005739	GO:0003954|GO:0008137|GO:0005506|GO:0051539|GO:0016491|GO:0046872	GCCGAAGCACTCCTTTATGGCATCTTGCAGCTGCAACGGAAGATCAAGCG
ILMN_2693858	D14Ertd449e		1.25001	-1.1343	-1.16773	-1.07454	-1.771	-4.36289	1.34268	-1.56436	-1.55959	-2.03168	1.19453	-2.33603	-6.46442	0.0302475	0.352193	-0.151551	-0.19346	-0.073465	-0.794316	-2.09504	-0.0947847	0.330328	-0.740357	-0.735955	-1.11746	0.161663	-1.31884	-2.7873					GGCTAAAACACACTAGATTTATTTGTGGGTGCACCTATGCTCTGTGTGGT
ILMN_2867147	Tyrobp	22177	-1.1883	1.3814	-1.33356	-1.87697	-1.95157	-8.22778	-1.2948	1.33599	-3.14914	-1.91154	1.1154	-1.89004	-6.62837	0.0283517	-0.220552	0.494481	-0.386928	-0.880055	-0.936286	-3.01215	0.0950035	-0.277725	0.512912	-1.55995	-0.839728	0.252564	-0.823411	-2.63365	Mus musculus TYRO protein tyrosine kinase binding protein (Tyrobp), mRNA.		GO:0016020	GO:0016301|GO:0005515	CGAGGTCAAGGGACAGCGGAAGGGACCCGGAAACAACACATTGCTGAGAC
ILMN_2552983	A130052C08Rik		1.13517	-1.17771	-1.28946	-1.8935	-2.982	-7.96086	1.24913	1.10682	-1.86242	-1.57096	-1.17575	-1.71133	-6.3361	-0.0350053	0.147899	-0.270994	-0.401776	-0.956064	-1.61128	-3.02793	-0.137746	0.18318	0.00867641	-1.03493	-0.789395	-0.371331	-0.912864	-2.80134					GCTAATGGTAGCTGTGAGCTGTCTGCCTGCCGGCATGAGCATCTTCTGTG
ILMN_2439044	Nde1		-1.03626	1.01415	1.18355	-2.37884	-2.38027	-8.36378	1.10771	1.10396	-1.65553	-2.61717	-1.40338	-1.87467	-8.85247	0.0372781	-0.0141015	0.0575497	0.280404	-1.21298	-1.21384	-3.02688	0.0598156	0.207397	0.202508	-0.667477	-1.32819	-0.429089	-0.846822	-3.08626					GCCTAGAGTTGGACCTAGAACTTTTCGTGTGCTACTGACATTACAAGGTG
ILMN_1244650	Mrpl15		-1.00061	1.13131	1.13203	-1.4263	-1.56726	-6.17566	-1.03387	-1.03163	-1.9556	-2.65214	-1.12903	-1.24722	-7.77115	0.0915432	0.0906624	0.26954	0.270455	-0.420739	-0.556701	-2.53505	-0.0409096	-0.0889635	-0.0858421	-1.00852	-1.44807	-0.215991	-0.359624	-2.99904					CTGGTGCCCTATTACACCGATGCAAAAAACCGGGGCTACCTGGCTGACCC
ILMN_2877367	2900010M23Rik	67267	-1.05427	1.20908	-1.1057	-2.28854	-1.62284	-8.88233	-1.09729	1.25264	-1.99815	-3.14593	-1.2381	-1.19867	-8.2834	0.00651169	-0.0697292	0.280426	-0.138448	-1.18792	-0.692012	-3.14443	-0.0203541	-0.154302	0.304617	-1.01902	-1.67384	-0.328484	-0.281791	-3.07058	Mus musculus RIKEN cDNA 2900010M23 gene (2900010M23Rik), mRNA.				GACCGTGGGGTCTGATACTCATCAATAAAACTGCCTGGTTTCTCCCACCC
ILMN_1250983	Ppia		-1.14315	1.15392	1.25188	-1.57979	-1.97884	-6.25346	1.07069	1.05953	-1.77417	-2.39194	1.01579	-1.4078	-6.02938	-0.0862826	-0.279296	0.12026	0.237815	-0.746015	-1.07094	-2.73094	0.00206025	0.100607	0.0854871	-0.82508	-1.25612	0.0246658	-0.491386	-2.58995					GATGAGAACTTCATCCTAAAGCATACAGGTCCTGGCATCTTGTCCATGGC
ILMN_2953301	Ap3d1	11776	1.05946	-1.06774	1.0702	-2.23432	-2.30046	-10.5188	1.18191	1.07745	-2.35278	-2.29788	-1.06658	-1.34756	-7.6719	0.0137047	0.0970352	-0.0808614	0.111583	-1.14613	-1.18822	-3.38119	-0.0271225	0.214003	0.0805021	-1.26149	-1.22743	-0.120118	-0.457476	-2.96671	Mus musculus adaptor-related protein complex 3, delta 1 subunit (Ap3d1), mRNA.	GO:0006886|GO:0016192|GO:0006810|GO:0015031	GO:0005802	GO:0005488	AGCTGTGGAGGGCTTAGTGCCTTGCAGTGGAGAGTGTGCATCCTGGGAGC
ILMN_2822622	Mrpl10	107732	1.03951	-1.026	-1.17748	-1.76303	-2.28185	-5.68718	1.05506	-1.06823	-2.09907	-2.16825	-1.6134	-1.8062	-7.5977	0.0174985	0.0734025	-0.0195282	-0.218207	-0.800556	-1.1727	-2.49022	0.0602336	0.137556	-0.0349836	-1.00951	-1.0563	-0.629875	-0.792723	-2.86533	Mus musculus mitochondrial ribosomal protein L10 (Mrpl10), mRNA.	GO:0007046|GO:0007046	GO:0005762|GO:0005762	GO:0003735|GO:0003735	GCCAGCTCCTTTAGTCCTCACCATTCAGGAAACAGCAGAGAAGCCTGAGT
ILMN_1227836	Arpc1b	11867	-1.04488	1.25237	1.34654	-1.04653	-2.05618	-6.57075	-1.01333	1.07963	-1.43728	-1.35659	1.45179	-1.42842	-9.84968	-0.036286	-0.099623	0.288371	0.392973	-0.101896	-1.07625	-2.75234	-0.0797093	-0.0988156	0.0308247	-0.603048	-0.519695	0.458125	-0.594134	-3.37979	Mus musculus actin related protein 2/3 complex, subunit 1B (Arpc1b), mRNA.		GO:0005885|GO:0005885|GO:0005885		CTCCCAGCGTGGCATGACAGCCCGAGAGCGCTTCCAGAACCTGGACAAGA
ILMN_2860480	Arpc1b	11867	1.00015	1.3451	1.14442	-1.57316	-1.64074	-7.3795	1.03436	1.10036	-1.99593	-1.72272	1.51183	-1.75676	-8.76985	-0.00711433	-0.00690222	0.420602	0.187504	-0.660783	-0.721457	-2.89064	-0.0188213	0.0299178	0.119152	-1.01589	-0.803512	0.577474	-0.831737	-3.15137	Mus musculus actin related protein 2/3 complex, subunit 1B (Arpc1b), mRNA.		GO:0005885|GO:0005885|GO:0005885		GCCTGGAGTCAGCCTTGAAGGACCTGAAAATCAAATGAGCTGTGCAGACT
ILMN_3150159	Dbi		-1.10806	1.1298	1.35708	-1.59496	-1.85521	-8.70884	-1.23989	1.30341	-1.56907	-2.18953	1.29541	-1.1663	-6.81659	0.117302	-0.0307287	0.293371	0.557807	-0.556216	-0.774282	-3.00518	-0.0591799	-0.369392	0.323112	-0.70909	-1.1898	0.314226	-0.281122	-2.82823		GO:0006810|GO:0006810	GO:0005739|GO:0005739	GO:0000062|GO:0008289|GO:0000062|GO:0008289	GGGCAAAGCCAAGTGGGACTCGTGGAACAAGCTGAAAGGGACTTCCAAGG
ILMN_2530127	LOC333751		-1.04083	-1.04608	1.03802	-1.89069	-2.07025	-7.12392	1.09932	-1.01252	-1.77917	-1.07066	-1.0326	-1.19392	-4.59018	0.00258927	-0.0551467	-0.0624021	0.0564182	-0.91632	-1.04721	-2.83008	-0.109924	0.0266844	-0.12788	-0.941129	-0.208429	-0.156213	-0.365626	-2.30848					TGCTGGCGAGGATGTGGAGAAAGGGGAACACTCCTCCATTGTTGGTGGGA
ILMN_2417863	Tnip1	57783	1.21557	-1.17713	-1.27472	-1.94194	-1.75068	-5.55387	1.05668	-1.19446	-2.11745	-1.7528	-1.08346	-1.50871	-6.77291	-0.00540427	0.27623	-0.240677	-0.355589	-0.962904	-0.813321	-2.4789	0.0313275	0.110865	-0.225029	-1.051	-0.778335	-0.0843149	-0.561985	-2.72845	Mus musculus TNFAIP3 interacting protein 1 (Tnip1), mRNA.		GO:0005634|GO:0005737|GO:0005634|GO:0005737|GO:0005634|GO:0005737|GO:0005634|GO:0005737		CCAGGCTCTCCAGAGACCATACCCAACTCATGTGCATGTGCCGTTTTTGC
ILMN_2954575	Arhgap30	226652	-1.05003	1.11995	-1.22247	-2.13811	-2.38568	-5.95188	1.06875	1.06646	-2.13547	-2.09725	-1.34889	-1.59742	-8.15741	0.0134536	-0.0569837	0.176893	-0.276347	-1.08288	-1.24095	-2.55989	-0.00842118	0.0875024	0.0844033	-1.10298	-1.07692	-0.440191	-0.684161	-3.03653	Mus musculus Rho GTPase activating protein 30 (Arhgap30), mRNA.	GO:0007165	GO:0005622	GO:0003674	GAGGGAATGTCACTCAATTTGGCTCTAGCACTGTCTCTGCACAGGCTGGG
ILMN_2995426	Rbm43	71684	1.20359	-1.0246	1.04821	-1.60056	-2.42128	-6.02262	-1.03402	1.18285	-2.5398	-2.63252	-1.27469	-1.46031	-5.48428	0.00264704	0.269989	-0.0324084	0.0705763	-0.675934	-1.27312	-2.58774	-0.00276192	-0.0510272	0.239505	-1.34748	-1.39921	-0.352906	-0.549037	-2.45807	Mus musculus RNA binding motif protein 43 (Rbm43), mRNA.			GO:0000166|GO:0003723	GGGGAATCTTGGGAGAAGTCTGTGCAGTGGCTTTTGTGGGTGGTTCTTGC
ILMN_1228213	Ifi30		-1.1769	-1.09331	-1.36486	-1.30448	-1.74338	-8.5614	-1.29603	1.11472	-2.03227	-1.43898	-1.18107	-1.70048	-6.07649	0.130643	-0.104347	0.00193477	-0.318114	-0.252828	-0.671244	-2.9672	0.0729647	-0.301132	0.22964	-0.950126	-0.452081	-0.16713	-0.692976	-2.53027					GGAGGCAGCGTTCCTAACCATCGTCTGTATGGAGGAGATGGATGATATGG
ILMN_1243876	Casp8		1.05556	1.34355	1.01682	-1.26536	-2.50356	-6.59934	-1.02036	1.04874	-1.59072	-2.08844	-1.76297	-1.58989	-7.5259	-0.0690868	0.00891828	0.356966	-0.0450217	-0.408631	-1.39307	-2.79141	0.0126208	-0.0164597	0.0812842	-0.657057	-1.0498	-0.805388	-0.656303	-2.89924					CCGAGATCCTGTGAATGGAACCTGGTATATTCAGTCACTTTGCCAGAGCC
ILMN_2606243	Ppp2r1a		-1.13053	-1.16132	1.0593	-1.70076	-2.85858	-7.42646	-1.01348	1.00527	-1.56249	-1.64975	1.03124	-1.41451	-7.9781	0.00677876	-0.170215	-0.208988	0.0898863	-0.759403	-1.50852	-2.8859	-0.065948	-0.0852598	-0.0583621	-0.709796	-0.788196	-0.0215682	-0.566251	-3.06199					AGCCATGTCTGGAGACCCTAACTACCTGCACCGAATGACTACACTCTTCT
ILMN_1250709	1810046J19Rik		1.01218	1.12202	1.13464	-1.61944	-2.08928	-5.91382	-1.02985	1.0833	-1.86705	-2.67089	-1.53848	-1.9869	-7.14095	-0.00774217	0.00971842	0.158355	0.174492	-0.703238	-1.07075	-2.57183	0.031499	-0.0109297	0.146932	-0.869261	-1.38582	-0.590002	-0.959019	-2.80462					GATCTGTGCCCTCTGCAGTTTGGTCCTCTCCCCAGCGTGGCAATACCTTT
ILMN_2526987	LOC381330		-1.09362	1.0984	-1.249	-2.07903	-1.78129	-7.53431	-1.10482	1.02054	-2.48386	-2.52093	-1.2003	-1.55744	-9.48447	-0.0271177	-0.156234	0.108282	-0.347896	-1.08303	-0.860043	-2.94059	0.0188874	-0.124927	0.0482156	-1.2937	-1.31507	-0.244502	-0.620291	-3.22668					GGCGGAAACTGGATCCTGGGAAAAAGGAAACCCAGACCCTGGTTCGAGAG
ILMN_3154111	Rnaset2	68195	-1.09657	1.09046	1.26701	-1.19862	-2.79432	-6.51697	-1.12943	1.07194	-1.49382	-1.71649	1.10687	-2.07171	-7.73269	0.0455366	-0.087467	0.170474	0.38696	-0.215836	-1.43696	-2.65866	-0.0770735	-0.252673	0.0231485	-0.656083	-0.856537	0.0694109	-1.1279	-3.02804	Mus musculus ribonuclease T2 (Rnaset2), transcript variant 2, mRNA.		GO:0005739	GO:0004521|GO:0004519|GO:0016787|GO:0003723|GO:0004518	TTTGACCCAGCACTGGCCCCCAACAGTATGCAAGGAGGTTAACAGCTGCC
ILMN_3009010	Suz12	52615	1.1741	-1.01688	1.37716	-1.52836	-2.57839	-8.51593	1.14727	1.23534	-1.51889	-2.0691	-1.1899	-1.34737	-4.99125	0.0100038	0.241556	-0.014149	0.471705	-0.60198	-1.35647	-3.08016	0.00152826	0.199739	0.306436	-0.601493	-1.04748	-0.249314	-0.428618	-2.31787	Mus musculus suppressor of zeste 12 homolog (Drosophila) (Suz12), mRNA.	GO:0016568|GO:0016571|GO:0006355|GO:0006350|GO:0016574|GO:0000122|GO:0008284|GO:0016568|GO:0016571|GO:0006355|GO:0006350|GO:0016574|GO:0000122|GO:0008284	GO:0005634|GO:0005622|GO:0005634|GO:0005622	GO:0003682|GO:0008270|GO:0046872|GO:0003676|GO:0003682|GO:0008270|GO:0046872|GO:0003676	CTCTGATTTTTGCCTCTGGGTAGTGGGTTCTGAGCATTTCTCCTGGGCTT
ILMN_2984647	Ap1m1	11767	1.10414	1.03195	-1.23287	-1.99696	-1.75375	-7.23658	-1.02968	-1.05801	-2.51218	-2.80418	1.11752	-1.21753	-8.59457	0.0215304	0.164457	0.0669088	-0.280487	-0.976277	-0.788913	-2.83378	0.0619359	0.0197387	-0.0194216	-1.267	-1.42564	0.222234	-0.222017	-3.04149	Mus musculus adaptor-related protein complex AP-1, mu subunit 1 (Ap1m1), mRNA.	GO:0015031|GO:0006810|GO:0006886|GO:0016192	GO:0005802|GO:0005905|GO:0030125		CCTCAGCCTTTGCCCTAAAATTCCTGGGCAGGCACAGGCTACCCTCACTG
ILMN_2674936	Sf3b5		-1.00105	1.23674	1.10129	-2.21834	-2.23282	-6.35554	1.04895	1.20897	-1.81073	-2.51719	-1.12962	-1.72049	-5.88867	-0.0971934	-0.0987127	0.209344	0.0419982	-1.24668	-1.25606	-2.76521	0.0875298	0.156472	0.361307	-0.769042	-1.24428	-0.0883106	-0.695292	-2.47041					AGTGATCCCAGCATCGGCAAGCGAGGGAGAAGACTGCACGAGAGTGATGC
ILMN_2722213	Atf7ip	54343	1.0017	-1.10667	-1.26063	-1.96975	-1.90093	-5.6385	1.02203	1.14363	-2.14445	-2.02427	-1.15178	-1.20353	-5.89601	0.013186	0.0156419	-0.133037	-0.320959	-0.96483	-0.913521	-2.48212	-0.111043	-0.0796052	0.0825712	-1.21165	-1.12845	-0.31491	-0.378316	-2.67078	Mus musculus activating transcription factor 7 interacting protein (Atf7ip), mRNA.	GO:0045898|GO:0045893|GO:0000122|GO:0006306	GO:0005667|GO:0005634	GO:0016887|GO:0003714|GO:0005515	CCACCTTGTGCAAGATCTCCCGGACATGTGACTGTATACACTACGTTTGT
ILMN_1222447	Sfrs9		-1.00323	1.24343	1.33095	-1.51499	-2.23086	-6.78806	1.00156	1.27111	-1.29158	-1.76226	1.2009	-1.44891	-8.43024	-0.0228159	-0.027472	0.291505	0.389643	-0.622128	-1.18042	-2.78582	-0.0135787	-0.0113276	0.332513	-0.382716	-0.831002	0.250539	-0.548551	-3.08915					GGGTCTCTTCAGTTTTTTAGATGAGCTGGGCTACTTTGTGCTCAGAGTCT
ILMN_1239177	2810012G03Rik		1.14812	-1.02804	-1.12573	-1.55335	-2.65303	-5.90092	1.11916	1.23671	-2.05658	-1.76546	1.05331	-1.63654	-4.97602	0.0536943	0.252969	0.0137913	-0.11717	-0.581692	-1.35395	-2.50725	0.0117344	0.174155	0.318246	-1.02851	-0.80831	0.0866617	-0.698913	-2.30326					TGAGTGAAGCCACTCCCAGGCTGATGCTCTCCTCCTGTGCCCGGTGACTG
ILMN_2451470	Vps54	245944	1.12459	1.06697	-1.17316	-2.01251	-2.02961	-6.85135	1.30723	1.03359	-2.50215	-2.13135	1.06728	-1.45002	-8.02878	-0.0660866	0.103315	0.0274328	-0.296489	-1.07508	-1.08729	-2.84247	0.0417477	0.428256	0.0894131	-1.28142	-1.05002	0.135693	-0.494325	-2.96343	Mus musculus vacuolar protein sorting 54 (yeast) (Vps54), mRNA.	GO:0015031|GO:0042147|GO:0006810		GO:0005515|GO:0003674	GCCTGTGTCTCACACCAAGAATCTTGCCTAACCTGTCAGAGTGCCTAATC
ILMN_1236387	BC024537		-1.06524	1.01413	-1.18411	-1.56155	-2.56744	-8.10285	-1.05813	1.2361	-2.24376	-1.36732	-1.17292	-1.36543	-6.55611	0.0713347	-0.0198497	0.0915785	-0.172469	-0.571646	-1.28899	-2.9471	-0.0186914	-0.100215	0.287103	-1.18461	-0.470039	-0.248797	-0.468045	-2.73153					GGTGGAGATTTGCCCTTGCTGCCCTGATTAGCTGAAGCCTCGTGACTGGC
ILMN_2987062	Thyn1	77862	-1.12225	1.37236	1.38006	-1.54736	-2.62538	-4.61962	-1.09593	1.20506	-2.19678	-2.97408	-1.12972	-1.70715	-7.99538	-0.0449475	-0.211347	0.411714	0.419784	-0.674758	-1.43747	-2.25272	-0.0707305	-0.202887	0.198369	-1.20612	-1.64317	-0.246697	-0.84232	-3.0699	Mus musculus thymocyte nuclear protein 1 (Thyn1), mRNA.		GO:0005634	GO:0003674	AGAAGGAGAAAGCTTGCTGTATCCACCTGGGGTCGTGTGCACGGATGGTT
ILMN_2931411	Cct3	12462	1.10238	1.30351	-1.09264	-2.28663	-1.6356	-7.8047	-1.17801	1.34181	-2.21451	-2.8973	1.0029	1.0898	-10.2122	-0.0191628	0.121456	0.363234	-0.146975	-1.21239	-0.728984	-2.98351	-0.033751	-0.270102	0.390427	-1.18074	-1.56846	-0.0295801	0.0903159	-3.38597	Mus musculus chaperonin subunit 3 (gamma) (Cct3), mRNA.	GO:0006457|GO:0044267|GO:0006457|GO:0044267		GO:0005524|GO:0051082|GO:0000166|GO:0005515|GO:0005524|GO:0051082|GO:0000166|GO:0005515	GTAGAGACTGCAGTTCTGCTTCTGCGGATTGATGACATTGTCTCTGGCCA
ILMN_1236796	Smn1	20595	1.04443	1.16884	1.02518	-1.88855	-2.32214	-7.02148	-1.00084	1.18817	-1.67091	-2.03149	1.26764	-1.50166	-9.27102	0.167756	0.230469	0.392837	0.203632	-0.749521	-1.0477	-2.64402	0.0133505	0.012135	0.262095	-0.727287	-1.00919	0.355491	-0.573209	-3.19938	Mus musculus survival motor neuron 1 (Smn1), mRNA.	GO:0006397|GO:0000245	GO:0005737|GO:0005634	GO:0003676|GO:0003723	ACCGACCAGTGGAGTGTGCGTGTCGGAAGGCAGTCTACCCAGTCGTGACT
ILMN_2690873	Rnps1		1.19465	1.28878	1.3774	-1.61163	-2.25417	-6.86132	1.03045	1.11778	-1.73379	-2.24636	-1.29857	-1.84685	-7.21926	0.0452833	0.30187	0.411291	0.507228	-0.643239	-1.12731	-2.7332	0.00636474	0.0496446	0.167003	-0.787562	-1.16123	-0.370554	-0.8787	-2.84549					GCTGGAACCTATGGCAGCACACGGATTTCCACAGATGACCCAGAACCAGA
ILMN_2609087	Mrpl40	18100	-1.10217	1.26277	1.47721	-1.46191	-1.91411	-6.76107	-1.07224	1.16771	-1.32607	-2.15667	-1.31783	-1.87639	-9.09301	0.0567607	-0.083582	0.39335	0.619638	-0.491091	-0.879913	-2.70049	-0.0468862	-0.147509	0.176792	-0.454045	-1.15569	-0.445051	-0.954846	-3.23164	Mus musculus mitochondrial ribosomal protein L40 (Mrpl40), mRNA.		GO:0005761|GO:0030529|GO:0005739	GO:0003674	AGAGCTCTATGCCGAGGCCATAAAGCGGGATACCAGCCTATTCCCCTTCG
ILMN_2751046	Slc25a3	18674	1.13747	1.15107	-1.33814	-2.08514	-2.65215	-12.176	1.08364	1.00019	-2.39291	-2.36013	1.41716	-1.39204	-11.5036	0.134315	0.320146	0.337286	-0.285917	-0.925826	-1.27285	-3.47166	-0.0195204	0.0963606	-0.0192487	-1.27829	-1.25839	0.483478	-0.496723	-3.54353	Mus musculus solute carrier family 25 (mitochondrial carrier, phosphate carrier), member 3 (Slc25a3), mRNA.	GO:0006810|GO:0006810	GO:0005743|GO:0016021|GO:0005739|GO:0016020|GO:0005743|GO:0016021|GO:0005739|GO:0016020	GO:0005488|GO:0015293|GO:0005488|GO:0015293	CGTACTGTTGAAGCTTTGTACAAATTTGTGGTTCCTAAGCCCCGAAGTGA
ILMN_2500370	9430080K19Rik		1.12274	1.05054	-1.33456	-1.8831	-2.01485	-7.06396	1.11416	1.00767	-2.07314	-2.22578	1.10087	-1.36277	-7.72158	-0.0262257	0.140802	0.0449023	-0.442594	-0.939336	-1.0369	-2.8467	-0.0124892	0.143469	-0.00146383	-1.0643	-1.1668	0.126158	-0.459028	-2.96138					CATAGATGGCCCCTCCCTGCCTGTGTTTCAGGTGTAAAATCGACACTCTG
ILMN_2698107	Eif1a	13664	-1.14174	-1.10234	-1.35486	-2.25895	-2.74859	-6.4224	-1.35628	1.00588	-2.27206	-3.31165	1.28904	-1.67665	-6.49531	0.0605646	-0.130673	-0.0800026	-0.377579	-1.11509	-1.39813	-2.62255	0.127378	-0.312282	0.135837	-1.05662	-1.60017	0.493669	-0.618201	-2.57202	Mus musculus eukaryotic translation initiation factor 1A (Eif1a), mRNA.	GO:0006412			CAGCACTCGCACAAAGATGCTCTGGAGGCTATAGTAGTGTGTCTTGGTCA
ILMN_1235481	Prkar1a	19084	1.05627	1.11835	-1.09202	-1.87337	-2.42114	-6.70828	1.19252	1.02444	-2.73851	-2.58576	1.3533	-1.59218	-8.48862	0.00106263	0.0800421	0.16244	-0.125937	-0.904571	-1.27462	-2.74488	0.0126479	0.266664	0.0474799	-1.44074	-1.35794	0.44913	-0.658352	-3.07288	Mus musculus protein kinase, cAMP dependent regulatory, type I, alpha (Prkar1a), mRNA.	GO:0006468|GO:0001707|GO:0008283	GO:0005737|GO:0031594	GO:0005515|GO:0000166|GO:0008603|GO:0016301	CTGTGTCTTTGTGGACTCTTGGCACCATTGTCTCTGGATGGGTGGGCGAA
ILMN_3108440	Arl6ip4	65105	-1.0238	1.06869	1.10364	-1.61305	-2.11451	-6.80358	-1.04311	1.01346	-1.97782	-2.21669	1.44232	-1.55704	-11.2776	0.081111	0.0471821	0.17695	0.223384	-0.608678	-0.999215	-2.68518	-0.0225542	-0.0834502	-0.00326037	-1.00646	-1.17096	0.505837	-0.661359	-3.51794	Mus musculus ADP-ribosylation factor-like 6 interacting protein 4 (Arl6ip4), mRNA.		GO:0005634|GO:0005634|GO:0005634|GO:0005634	GO:0005515|GO:0005515|GO:0005515|GO:0005515	TAGGTCCAGGTGCCTTTCCTACAGCCCAGCATCCTCTTGGGTGCAGTGGA
ILMN_2652384	Igbp1		-1.11982	-1.03625	1.19042	-1.23653	-2.25389	-8.41012	-1.01371	1.01493	-1.36	-1.32065	1.60573	-1.28225	-8.45198	-0.0836142	-0.246876	-0.134985	0.167856	-0.389916	-1.25603	-3.15574	-0.0882091	-0.107852	-0.0668313	-0.531818	-0.48946	0.59502	-0.446891	-3.1675					AAAGCCTTGCACAGGATGCGAGAGTGGGACGACTGGAAGGACACCCATCC
ILMN_2803627	Tmem126a	66271	-1.37627	1.05478	1.13325	-1.41877	-2.16121	-8.02458	-1.05594	1.186	-1.44535	-2.12322	-1.17807	-1.70442	-7.33327	-0.0301911	-0.490954	0.0467447	0.150269	-0.534835	-1.14203	-3.03462	-0.0597705	-0.138294	0.186335	-0.591189	-1.14602	-0.296195	-0.829053	-2.93423	Mus musculus transmembrane protein 126A (Tmem126a), mRNA.				GGTGGTCTGTACCCTATCCTTTTGGCTATACCCGTCAATGGGGGCCTTGC
ILMN_1217913	D230007K08Rik		1.39224	1.07635	1.14223	-1.76496	-2.08995	-4.30453	1.35849	1.30901	-1.79574	-1.53209	-1.12772	-1.55121	-8.29171	0.00618732	0.483595	0.112328	0.198036	-0.813447	-1.05728	-2.09967	-0.0718596	0.370143	0.316622	-0.916436	-0.687357	-0.245272	-0.705252	-3.12353					CCCAAGCCTAACTGTAGCGGTATGGCCACACAAGACCCAAACAGGAACTG
ILMN_1243395	Wbscr1	22384	1.11294	1.17355	1.19858	-1.60349	-2.05272	-5.16987	-1.05041	1.059	-1.81364	-2.10373	1.08675	-1.5542	-9.17355	0.134644	0.289013	0.365521	0.395967	-0.546575	-0.902892	-2.23548	-0.0384405	-0.1094	0.0442634	-0.897328	-1.11139	0.0815796	-0.674616	-3.23592	Mus musculus eukaryotic translation initiation factor 4H (Eif4h), mRNA.	GO:0006412		GO:0003723|GO:0003676|GO:0003743|GO:0000166	ATGCGGAAAAGACAGGCCCGTCCATCCACATTGCTGGGCACCCAGCTGAC
ILMN_1256052	Khdrbs1		-1.15285	-1.03986	-1.04085	-1.74123	-2.7211	-6.12431	1.02591	1.06019	-1.76113	-1.54889	-1.42324	-1.3454	-6.78126	0.00449145	-0.200708	-0.0518988	-0.0532774	-0.795618	-1.4397	-2.61006	-0.0996052	-0.0627043	-0.0152808	-0.916109	-0.730844	-0.608788	-0.52764	-2.86116					GAGAATACCTTTGCCTCCCACACCTGCACCAGAAACATACGAAGATTATG
ILMN_2506039	A130090K04Rik		1.42445	1.12623	1.2322	-1.56219	-1.97313	-7.0364	1.21814	1.28752	-1.74116	-1.86736	-1.62971	-1.52104	-8.55166	0.0231096	0.533518	0.194616	0.324341	-0.62046	-0.957378	-2.79173	0.0480117	0.332695	0.412608	-0.75204	-0.852991	-0.656603	-0.557047	-3.04819					GGGCAAGATGTTACTGTGGGGTTGATACCTTATCTGTCATTGTGCTTTTG
ILMN_2725429	Lsm10	116748	1.00818	1.20388	1.02392	-1.77889	-2.16475	-6.61115	1.01373	1.12108	-1.75342	-1.78378	-1.16177	-1.73127	-5.28907	-0.14711	-0.135361	0.12058	-0.113004	-0.978088	-1.26131	-2.87201	-0.0979365	-0.0782586	0.06695	-0.908104	-0.932874	-0.314264	-0.889771	-2.50095	Mus musculus U7 snRNP-specific Sm-like protein LSM10 (Lsm10), mRNA.	GO:0006398|GO:0016071|GO:0006397|GO:0000398	GO:0015030|GO:0030529	GO:0003723|GO:0017069	GCTGTGAGGAGTACTGCGAGTGTTTGGAGTGAATCACCTCTAACGTCCCG
ILMN_1227907	Gmfg		1.08842	-1.03277	1.62081	1.09974	-2.2117	-8.73844	1.04335	-1.11799	-1.37309	-1.14365	1.26924	-1.4904	-12.2841	0.0593582	0.181588	0.0128406	0.756076	0.196527	-1.0858	-3.06802	-0.0293384	0.0318893	-0.190243	-0.486761	-0.222978	0.31463	-0.605039	-3.64806					GTGGTCTACAGCTACAAGTACGTGCATGATGACGGCAGGGTGTCCTATCC
ILMN_1222471	Gmfg		1.09652	1.00748	1.70052	-1.00373	-2.26353	-7.47414	1.06622	-1.25746	-1.42264	-1.14495	1.28044	-1.42624	-11.1072	0.009022	0.141954	0.0197684	0.775001	0.00364939	-1.16955	-2.89289	-0.0599809	0.0325216	-0.390496	-0.568557	-0.255263	0.296656	-0.572196	-3.53341					GTCTACAGCTACAAGTACGTGCATGATGACGGCAGGGTGTCCTATCCTTT
ILMN_3102333	Dars	226414	-1.10992	1.06148	1.19989	-1.56671	-2.34479	-5.78052	-1.10146	-1.03554	-1.5793	-2.04712	-1.48099	-1.84993	-10.9049	0.00237759	-0.148084	0.0884504	0.265274	-0.645357	-1.22708	-2.52882	-0.00334446	-0.142757	-0.0537254	-0.662633	-1.03694	-0.56991	-0.890816	-3.45025	Mus musculus aspartyl-tRNA synthetase (Dars), mRNA.		GO:0005737|GO:0005737	GO:0000166|GO:0000166	CGCCAGACCTCAATGTTCCCTCGTGACCCCAAACGACTCACGCCTTAAAG
ILMN_3001914	Nfkbia	18035	1.21342	1.0542	-1.15656	-1.60443	-3.11977	-12.1303	-1.12252	1.03894	-1.90237	-1.42331	1.45285	-1.54735	-14.3253	0.0476441	0.326718	0.123795	-0.162201	-0.634413	-1.59379	-3.5529	0.0532535	-0.113482	0.108363	-0.874546	-0.455992	0.592141	-0.576542	-3.78724	Mus musculus nuclear factor of kappa light chain gene enhancer in B-cells inhibitor, alpha (Nfkbia), mRNA.	GO:0042127|GO:0045638	GO:0005634|GO:0005829|GO:0005737	GO:0005515	TACAATGGCCACACGTGTCTGCACCTAGCCTCTACTCACGGCTACCTGGC
ILMN_2731999	AU067744		-1.03702	1.32261	-1.08176	-1.6262	-2.05441	-6.42517	1.20871	1.05979	-3.11458	-2.71854	1.30878	-1.44231	-8.09787	-0.0598592	-0.112301	0.343525	-0.173244	-0.761365	-1.09858	-2.74359	0.0603206	0.333787	0.144096	-1.57872	-1.38251	0.448548	-0.46806	-2.95722					GTGTCACTGACAAACAAGAGGGACCTGCTGGCCAGCCTTTGTTGTGCCCA
ILMN_2617865	AU067744		-1.04822	1.22991	-1.10812	-1.6146	-2.06299	-6.1729	1.27709	-1.00309	-3.02597	-2.77771	1.21822	-1.56155	-7.62208	-0.0806558	-0.148602	0.217895	-0.228764	-0.77183	-1.12539	-2.70661	0.100392	0.453247	0.0959461	-1.497	-1.3735	0.385167	-0.542585	-2.82979					GGACCTGCTGGCCAGCCTTTGTTGTGCCCAAAGATCCAGACAAAATAAAG
ILMN_2726717	Dpp3	75221	1.06588	1.08977	1.14277	-1.66154	-2.17036	-6.09976	-1.03595	1.05188	-2.05937	-2.27005	1.23153	-1.27827	-9.19328	0.0440733	0.136116	0.168098	0.23661	-0.688451	-1.07386	-2.56468	0.0391157	-0.0118432	0.112086	-1.00309	-1.14361	0.339565	-0.315077	-3.16146	Mus musculus dipeptidylpeptidase 3 (Dpp3), mRNA.		GO:0005737|GO:0005737	GO:0017039|GO:0016787|GO:0008237|GO:0004177|GO:0008270|GO:0046872|GO:0008233|GO:0017039|GO:0016787|GO:0008237|GO:0004177|GO:0008270|GO:0046872|GO:0008233	GACAGAGCCAGGGCTCAAAGCATTCTCACCAAATCCAGCGCTCTTCGTGT
ILMN_2706061	Sfpq		1.10758	-1.04503	-1.00741	-1.87304	-2.73894	-7.20204	1.0302	-1.01204	-1.70059	-1.85151	-1.01028	-1.17943	-4.28633	0.0608406	0.208247	-0.00270557	0.0501922	-0.844538	-1.39278	-2.78757	0.00107336	0.043998	-0.0161974	-0.764962	-0.887626	-0.01368	-0.237012	-2.09867					CCTGGAGTTCCACCAGCAACCATGAGTGGTTCCATGATGGGAAGCGACAT
ILMN_1252243	0610009O03Rik	68294	1.04999	1.04446	1.18993	-1.54646	-2.60247	-4.42991	-1.28644	-1.18558	-1.96724	-2.22778	1.36697	-1.45303	-8.06189	0.113022	0.183392	0.175778	0.363899	-0.515945	-1.26686	-2.03426	0.0297306	-0.333653	-0.215858	-0.946439	-1.12588	0.480708	-0.509337	-2.98139	Mus musculus RIKEN cDNA 0610009O03 gene (0610009O03Rik), mRNA.		GO:0016021|GO:0016021		CAGGGAGGCTCGCCACGCCCCTCCTCTCTCTGGATGGCAACCCAGCAGGA
ILMN_3026198	Rnaset2	68195	1.06248	1.12675	1.08283	-1.35135	-2.28861	-5.54545	-1.12135	1.11074	-1.60597	-1.78137	1.11928	-1.81097	-7.63245	0.0056649	0.093097	0.177828	0.120476	-0.428737	-1.18881	-2.46564	-0.0334365	-0.198676	0.118081	-0.716883	-0.866428	0.129138	-0.890201	-2.96558	Mus musculus ribonuclease T2B (Rnaset2b), mRNA.		GO:0005739	GO:0004518|GO:0003723|GO:0016787|GO:0004519|GO:0004521	AATCCAGTGCCTTATGCCAGAACAGGGAGAGAGCGTGCAGACCGTTGGCC
ILMN_2707298	Ik	24010	1.08748	1.15267	-1.03813	-1.88623	-2.40713	-6.80935	-1.12115	-1.01107	-1.95989	-2.11247	1.0947	-1.44337	-6.85706	-0.0045284	0.116461	0.200451	-0.0585192	-0.920037	-1.27184	-2.77204	-0.000259797	-0.165245	-0.0161471	-0.971035	-1.07919	0.130272	-0.529699	-2.77785	Mus musculus IK cytokine (Ik), mRNA.				CCTTAGGCCGCTGGGACTTCGATACTCAGGAGGAATACAGCGAGTACATG
ILMN_2689056	Cd2bp2	70233	1.00203	-1.05743	1.18211	-1.27645	-1.80671	-6.50978	1.10328	1.11713	-1.77557	-2.05306	1.07349	-1.59834	-7.29365	0.0176965	0.0206171	-0.0628615	0.259062	-0.334439	-0.835669	-2.68491	0.00697986	0.148778	0.166773	-0.821299	-1.0308	0.109295	-0.669598	-2.85966	Mus musculus CD2 antigen (cytoplasmic tail) binding protein 2 (Cd2bp2), mRNA.			GO:0003674|GO:0003674	TGATTATTTGGGCCATTGTAGTCATGGGTCCTTGCTGATCCCTAATGAGA
ILMN_2639454	Smu1	74255	-1.20224	1.06716	1.13781	-1.60441	-2.32692	-7.07318	-1.0087	1.0415	-1.59119	-1.82109	1.0163	-1.7987	-7.61416	-0.0227877	-0.288507	0.0709829	0.163477	-0.704829	-1.24121	-2.84515	-0.0985484	-0.111052	-0.0398878	-0.768651	-0.963352	-0.075219	-0.945505	-3.02723	Mus musculus smu-1 suppressor of mec-8 and unc-52 homolog (C. elegans) (Smu1), mRNA.		GO:0005634|GO:0005634		GTCAGTATCTGGTCACTGGCTCTGTTGATGGATTTATTGAGGTGTGGAAC
ILMN_3001616	Plp2	18824	-1.03206	-1.34001	1.00697	-1.45664	-2.97612	-7.33672	-1.48709	-1.3871	-1.9878	-1.60767	1.15194	-1.87039	-10.1042	-0.0686621	-0.114189	-0.490902	-0.0586421	-0.611304	-1.6421	-2.9438	0.0682642	-0.504225	-0.403805	-0.922906	-0.616709	0.272325	-0.835072	-3.26862	Mus musculus proteolipid protein 2 (Plp2), mRNA.	GO:0019221|GO:0006935|GO:0019221|GO:0006935	GO:0016020|GO:0005886|GO:0016020|GO:0005886	GO:0019956|GO:0019956	ATACAGCAGCTCCCACTGACCCCACTGATGGCCCGTGATCGTCTTTCAGC
ILMN_1239578	Man2a1	17158	1.07426	-1.29602	-1.21287	-1.46924	-3.99177	-8.35919	-1.5693	-1.24918	-1.67396	-1.80441	1.14207	-2.37284	-7.14868	0.017947	0.121284	-0.356145	-0.260479	-0.537127	-1.97908	-3.04542	-0.0512992	-0.701425	-0.372281	-0.794567	-0.902827	0.140351	-1.29792	-2.88898	Mus musculus mannosidase 2, alpha 1 (Man2a1), mRNA.	GO:0008152|GO:0005975|GO:0006013	GO:0016020|GO:0000139	GO:0016787|GO:0004559|GO:0004572|GO:0016798|GO:0015923	TGCTTTGGGTTATGGTCAGAAACTGGTTTCTCTGGCACACGTGGGCAGTC
ILMN_2862214	Bccip	66165	-1.02609	-1.0151	-1.17088	-1.82965	-2.24942	-7.45575	-1.01901	1.03105	-2.3705	-2.75717	-1.00691	-1.66731	-10.4576	-0.0213175	-0.0584804	-0.042941	-0.24891	-0.892883	-1.19087	-2.91967	-0.0574229	-0.0845958	-0.0133067	-1.30261	-1.52061	-0.0673516	-0.794945	-3.4439	Mus musculus BRCA2 and CDKN1A interacting protein (Bccip), mRNA.	GO:0007049|GO:0006974|GO:0006281|GO:0007049|GO:0006974|GO:0006281|GO:0007049|GO:0006974|GO:0006281|GO:0007049|GO:0006974|GO:0006281	GO:0005634|GO:0005634|GO:0005634|GO:0005634	GO:0019207|GO:0019207|GO:0019207|GO:0019207	CCCTGAAAGACCATCTCTCCGTCTAGTCCATTTCCCCCAGACAGTGACAG
ILMN_2759920	Bccip	66165	1.00129	1.03427	-1.02542	-1.4836	-2.45544	-11.6376	-1.06245	-1.10516	-1.95621	-2.16525	1.07307	-1.44624	-10.0801	0.00783106	0.00968838	0.0564459	-0.0283894	-0.561272	-1.28815	-3.53289	0.0588825	-0.02851	-0.0853737	-0.909177	-1.05565	0.160632	-0.473424	-3.27456	Mus musculus BRCA2 and CDKN1A interacting protein (Bccip), mRNA.	GO:0007049|GO:0006974|GO:0006281|GO:0007049|GO:0006974|GO:0006281|GO:0007049|GO:0006974|GO:0006281|GO:0007049|GO:0006974|GO:0006281	GO:0005634|GO:0005634|GO:0005634|GO:0005634	GO:0019207|GO:0019207|GO:0019207|GO:0019207	GATGGTCCTTCGATGATGTTCCGATGACGCCTTTGCGGACTGTGATGGTA
ILMN_2989257	Qars	97541	1.04073	-1.01328	-1.02599	-1.75109	-2.6277	-7.85142	1.07757	1.03777	-1.89562	-2.28906	-1.17357	-1.82078	-10.8316	0.0627221	0.120314	0.0436845	0.0257093	-0.745535	-1.33108	-2.91023	-0.0624228	0.0453615	-0.00893843	-0.985089	-1.25718	-0.293324	-0.926977	-3.49959	Mus musculus glutaminyl-tRNA synthetase (Qars), mRNA.	GO:0043037|GO:0006916|GO:0006424|GO:0043037|GO:0006916|GO:0006424	GO:0017101|GO:0017101	GO:0016874|GO:0003723|GO:0019901|GO:0004818|GO:0005524|GO:0004819|GO:0016874|GO:0003723|GO:0019901|GO:0004818|GO:0005524|GO:0004819	GAGCGCCTATTCCAGCACAAGAACCCCGAAGACCCTGTTGAAGTGCCTGG
ILMN_2944150	Sfrs4	57317	1.10184	1.15058	1.13717	-1.69999	-2.13426	-7.58972	1.08976	1.16764	-1.62892	-2.05048	-1.39911	-1.41848	-4.59372	0.0308157	0.170737	0.23318	0.216264	-0.734707	-1.06292	-2.89323	-0.0402625	0.0837492	0.183337	-0.744174	-1.07622	-0.524771	-0.54461	-2.23993	Mus musculus splicing factor, arginine/serine-rich 4 (SRp75) (Sfrs4), mRNA.	GO:0006397|GO:0000398	GO:0005634	GO:0003723|GO:0003676|GO:0000166	GAGCTCAGCCGTCTGCCCTTGAATCGATGCCCTTTGATGTGTGCCACGTA
ILMN_2691528	Atp5g2	67942	-1.00674	1.01148	1.1156	-1.50164	-2.50416	-7.9343	-1.08337	-1.03207	-1.67842	-1.93212	1.099	-1.58435	-9.05049	-0.0343921	-0.0440857	-0.0179278	0.123425	-0.620931	-1.35872	-3.02249	-0.0193285	-0.134853	-0.064865	-0.766432	-0.969516	0.116869	-0.683221	-3.19732	Mus musculus ATP synthase, H+ transporting, mitochondrial F0 complex, subunit c (subunit 9), isoform 2 (Atp5g2), mRNA.	GO:0015992|GO:0015986|GO:0006810|GO:0006811	GO:0016469|GO:0045263|GO:0016021	GO:0046961|GO:0015078|GO:0046933|GO:0008289	CTGGCTCTGGGGCAGGGATTGGGACTGTTTTTGGGAGTCTCATCATTGGC
ILMN_2757428	Bloc1s2		1.00545	1.13437	-1.13475	-1.57596	-2.13252	-5.04423	-1.07407	1.11151	-1.70861	-1.9294	-1.17381	-1.36506	-6.3482	0.0285903	0.0364318	0.210479	-0.153778	-0.627644	-1.06397	-2.30604	-0.00745535	-0.110537	0.14507	-0.780277	-0.955611	-0.238652	-0.456424	-2.6738					GACCAGATCAACATGATTGAGGAGCAGGTGGCAGCTCTGGAGCAGGCAGC
ILMN_2451022	Vim	22352	-1.40581	-1.36667	1.26897	-1.71387	-2.68993	-9.23072	-1.90886	-1.34642	-1.57593	-2.05694	-1.16741	-1.92302	-9.68785	0.0198535	-0.471549	-0.430815	0.363514	-0.757405	-1.40771	-3.18659	-0.0862486	-1.01896	-0.515374	-0.742456	-1.12675	-0.309564	-1.02963	-3.36243	Mus musculus vimentin (Vim), mRNA.	GO:0045103	GO:0045098|GO:0005882|GO:0005737	GO:0005200|GO:0005198|GO:0005515	TGCGTGATGTGCGCCAGCAGTATGAAAGCGTGGCTGCCAAGAACCTCCAG
ILMN_1221145	Tsta3	22122	1.02413	1.07816	-1.30794	-1.93365	-1.96709	-6.86124	1.03658	-1.07476	-2.622	-2.87983	1.23058	-1.28858	-10.9432	0.0355171	0.0699177	0.144085	-0.35178	-0.915812	-0.940546	-2.74295	-0.0163748	0.0354549	-0.120395	-1.40704	-1.54236	0.282969	-0.382161	-3.46833	Mus musculus tissue specific transplantation antigen P35B (Tsta3), mRNA.			GO:0016491|GO:0050577|GO:0003824|GO:0016853	GCTTGTCTGCTTCTGCCCAACCTCCATGTGTCCCTGCTGGACTAGAAACC
ILMN_1231083	5830484A20Rik		1.16359	1.54917	1.03374	-1.46103	-2.62307	-9.70858	1.24014	1.7571	-1.98327	-1.54215	-1.20662	-1.36254	-6.28202	-0.0118108	0.206776	0.619683	0.036065	-0.558792	-1.40307	-3.29107	0.066135	0.376639	0.879329	-0.921746	-0.558812	-0.204838	-0.380164	-2.58509					GGACCCGAGTCAGTGGTAAAAGATGACTCTCCAGCAGCAAATGACCTGGC
ILMN_2915059	Dgkz	104418	1.06148	1.12957	1.14115	-1.99792	-2.72738	-6.6615	1.3241	1.01798	-1.70282	-1.93591	-1.11953	-2.24477	-12.7782	-0.0073843	0.0786909	0.168395	0.1831	-1.00588	-1.4549	-2.74323	-0.0689253	0.336084	-0.0432184	-0.836853	-1.02194	-0.231823	-1.23549	-3.74454	Mus musculus diacylglycerol kinase zeta (Dgkz), mRNA.	GO:0007242|GO:0007205|GO:0007242|GO:0007205|GO:0007242|GO:0007205	GO:0005634|GO:0005634|GO:0005634	GO:0016301|GO:0016740|GO:0008270|GO:0046872|GO:0019992|GO:0004143|GO:0016301|GO:0016740|GO:0008270|GO:0046872|GO:0019992|GO:0004143|GO:0016301|GO:0016740|GO:0008270|GO:0046872|GO:0019992|GO:0004143	GGGCATCCCAGAAACTCAAGAGCCTGCTGTATTCACTTGCCCGCTGCCCT
ILMN_2805207	B020018G12Rik	545388	1.20943	1.42109	1.54077	-1.47673	-2.08393	-9.07861	1.02256	1.2095	-1.56705	-2.26175	1.24261	-1.60429	-5.44082	-0.067734	0.206594	0.439263	0.555919	-0.630137	-1.12704	-3.25021	0.0890512	0.121237	0.363461	-0.558999	-1.08839	0.40242	-0.592884	-2.35477	Mus musculus RIKEN cDNA B020018G12 gene (B020018G12Rik), mRNA.			GO:0003723	GTTGACTGGGTGGGTCTCTCTACAAGTCCATTTGGTTATGCTGCCTTGGA
ILMN_1255766	Sh3bp2		1.04231	1.35443	-1.19148	-1.80875	-1.6737	-6.9975	1.03197	1.52691	-2.5259	-1.91113	-1.36951	-1.33407	-7.23654	-0.0486499	0.0111378	0.38904	-0.3014	-0.903642	-0.791689	-2.85549	-0.053587	-0.00818729	0.557031	-1.39038	-0.988014	-0.507245	-0.469417	-2.90889					CATTTGGAGGTCAGGGCAGCCAGAGACCTTGGCACTATCTGATTTCATTG
ILMN_2953411	Ppp3r1	19058	-1.0939	-1.15316	-1.4091	-2.0378	-2.83261	-6.39943	1.19652	-1.03836	-2.84435	-2.29509	1.05284	-1.59277	-10.5561	0.0797438	-0.0497336	-0.125848	-0.415032	-0.947271	-1.42239	-2.5982	0.0281269	0.28697	-0.0261823	-1.47997	-1.17042	0.102413	-0.643409	-3.37188	Mus musculus protein phosphatase 3, regulatory subunit B, alpha isoform (calcineurin B, type I) (Ppp3r1), mRNA.	GO:0007507|GO:0001837		GO:0005509	CAGCCAGTGGTTTGATCTGTCCCAGTGTCAACCGCCATGTGCTCTGCTTC
ILMN_2683620	Preb		1.13104	1.30327	-1.38695	-2.14726	-2.69374	-6.68091	1.07155	1.25426	-2.40241	-2.1307	1.09713	-1.47667	-9.10873	-0.0221915	0.15546	0.359944	-0.494108	-1.12469	-1.4518	-2.76224	-0.0227391	0.0769595	0.3041	-1.28722	-1.11406	0.111001	-0.585085	-3.20999					GTTAGGGTAGGAAGAGGCACAAAGAGGACCCCGGTAGCGGTGATCTGTGG
ILMN_2683621	Preb		1.09054	1.26234	-1.07324	-2.02076	-2.79578	-11.115	-1.06415	1.21667	-2.63681	-2.20141	1.17368	-1.46228	-9.77988	0.0759217	0.200969	0.412022	-0.0260539	-0.938978	-1.40733	-3.39851	0.0757411	-0.0139663	0.358678	-1.32305	-1.06269	0.306775	-0.472481	-3.21408					TTAGGGTAGGAAGAGGCACAAAGAGGACCCCGGTAGCGGTGATCTGTGGC
ILMN_2651526	Btbd12		1.21251	1.1074	-1.02601	-2.51571	-2.55626	-6.89185	1.11346	1.22923	-2.65984	-2.98575	1.05035	-1.3719	-6.9032	-0.0713895	0.206604	0.0757834	-0.108432	-1.40236	-1.42542	-2.85628	-0.0394518	0.115593	0.258307	-1.45079	-1.61755	0.0314223	-0.495631	-2.82672					AGTTTGGGTTTTCACAGCCTGTGAGTGTCCTTGTGTGTTTTAAATACAGT
ILMN_1241506	2410003K15Rik		-1.07176	-1.07555	1.18623	-1.34792	-2.22388	-6.81781	-1.01653	-1.07168	-1.89889	-2.18692	1.0186	-1.83943	-7.03622	-0.0335772	-0.133563	-0.138648	0.212808	-0.464311	-1.18666	-2.80289	-0.0344418	-0.0580933	-0.134321	-0.959597	-1.16334	-0.00785875	-0.9137	-2.84924					GAAGCGATCCGTATGTCAAGATCGAGGGGAAGGACGCTGACGACTGGCTG
ILMN_1231294	Mrpl15		1.0682	1.04419	1.16334	-1.69964	-1.88499	-4.25331	-1.12932	-1.09477	-2.08578	-2.89719	-1.20502	-1.25366	-7.9554	0.0764537	0.171634	0.138835	0.294725	-0.688774	-0.838102	-2.01213	-0.00991503	-0.185364	-0.140546	-1.0705	-1.54457	-0.278969	-0.33606	-3.00185					GGTGCCCTATTACACCGATGCAAAAAACCGGGGCTACCTGGCTGACCCTG
ILMN_2612484	Myo9b		1.2225	1.12833	-1.22468	-1.84795	-2.1075	-7.85295	1.15211	1.21084	-2.14395	-1.84708	1.05859	-1.39307	-8.06646	-0.0514985	0.238336	0.122691	-0.343901	-0.937424	-1.12703	-3.02473	0.0826743	0.286952	0.358677	-1.01759	-0.802572	0.164819	-0.395594	-2.92926					CAGGCTCTACCCAGTCCTGGAGACAAGGAAGCCCCACAGGAGGTGTGAAA
ILMN_2602542	Lrmp		1.10522	-1.19439	-1.21428	-1.82922	-1.92217	-8.41367	1.19875	-1.13575	-1.93314	-1.96195	1.05925	-1.3487	-9.20492	0.0231335	0.167472	-0.233138	-0.256969	-0.848098	-0.919599	-3.0496	-0.045747	0.215781	-0.229392	-0.99669	-1.01803	0.0373012	-0.477312	-3.24815					ATGATGGACCACTGCCAGTGTGACTGACGTGCAGCTCAATGTACCCTTGG
ILMN_2465338	Pigt		1.09208	1.25518	-1.01722	-2.05795	-2.87171	-7.95671	1.12238	1.03904	-2.35302	-2.59417	1.32825	-2.18462	-9.99785	0.000964284	0.128042	0.328859	-0.0236642	-1.04024	-1.52094	-2.99121	0.0613121	0.227879	0.116562	-1.1732	-1.31396	0.470836	-1.06607	-3.26031					GCTTCCGTCTTTACTGGACATTCTGATGGCCCAGGCAATGGGCGCAGTAG
ILMN_3140788	Ptbp1		1.18365	1.31471	1.20948	-1.86333	-2.32217	-6.30611	1.02805	1.20122	-1.77487	-2.16292	-1.09015	-2.05529	-8.25006	0.0619746	0.305214	0.456715	0.336368	-0.835907	-1.1535	-2.59478	-0.0191071	0.020803	0.245391	-0.846823	-1.13209	-0.143637	-1.05845	-3.06351		GO:0006397|GO:0000398	GO:0030529|GO:0005634	GO:0003723|GO:0000166|GO:0003676|GO:0005515	ATATTTTGGTAACGACTACAGGCTCAGTATTGTCCTGGGGCCAGCCCTGG
ILMN_2454880	Zcchc8		1.18071	1.25916	1.09089	-1.70641	-2.15527	-6.4287	1.10082	1.139	-1.61667	-2.26716	-1.87374	-1.4932	-5.76059	-0.0751285	0.164524	0.257329	0.0503759	-0.846097	-1.183	-2.75966	0.0684059	0.206988	0.256177	-0.624623	-1.11248	-0.837515	-0.509999	-2.45781					CAGGGATGCTTGGTCCGGGTTAGACTATTTTTGGATCGTGAGTGTCTGTC
ILMN_2524100	2900036G02Rik		1.18356	-1.13127	-1.05286	-1.99564	-3.65055	-8.39955	-1.08086	1.0193	-1.62196	-1.72692	-1.08398	-1.94364	-5.73748	-0.0203391	0.222796	-0.198277	-0.0946566	-1.01719	-1.88845	-3.09065	0.0123746	-0.0998011	0.0399513	-0.685364	-0.775824	-0.10397	-0.946385	-2.50804					AGTGGCGAAAGTCCACATAGCTCTCCTGTTTTCTGTATACGTTCACAGCC
ILMN_2655774	Mrps34	79044	1.02423	1.38365	-1.13837	-1.82847	-2.38797	-6.14781	1.02417	1.18876	-1.76127	-1.69521	1.04832	-1.60113	-9.49758	0.0473017	0.0818452	0.515778	-0.139664	-0.823338	-1.20849	-2.57277	0.0523998	0.086851	0.30186	-0.764214	-0.709064	0.12048	-0.626694	-3.19516	Mus musculus mitochondrial ribosomal protein S34 (Mrps34), mRNA.		GO:0030529|GO:0005739	GO:0003674	GCTTGGTGTCATTTTCAGGCGGGCCCCTCTCTGATTCCTCGGTCTGGAAA
ILMN_2736611	Gtf2f2		1.07519	1.20091	1.21903	-2.24221	-2.16897	-5.23709	-1.06334	1.35419	-1.59952	-2.07929	1.37265	-1.39507	-7.03029	0.04181	0.146399	0.305939	0.327549	-1.12311	-1.0752	-2.34696	0.0455324	-0.0430739	0.482963	-0.632108	-1.01056	0.502493	-0.434804	-2.76805					GCCTGCCTTGACAGGACAAAGACACCTGGGTCTACCACTCCTCTCAGTAA
ILMN_3118707	Sla	20491	1.19059	1.06626	1.05673	-1.46062	-2.18223	-6.61688	1.02389	1.11199	-1.87864	-1.70328	1.44323	-1.26837	-12.2253	-0.0560556	0.195627	0.0364997	0.0235465	-0.602639	-1.18186	-2.78221	0.0948117	0.128871	0.247958	-0.814875	-0.6735	0.624109	-0.248159	-3.51699	Mus musculus src-like adaptor (Sla), transcript variant 2, mRNA.	GO:0007242|GO:0007242			TGTCACACAAGGTCAGTAACTTCTGCTATGAGGCCATGATCTCTGGCTCC
ILMN_2727318	1700012G19Rik		-1.01405	1.22794	1.21171	-1.6898	-2.24156	-7.57344	-1.04694	1.10105	-2.14604	-2.79066	1.13588	-1.55586	-7.7869	0.00368714	-0.0164392	0.299925	0.28073	-0.753164	-1.16081	-2.91726	-0.0929673	-0.159152	0.0459156	-1.19464	-1.57358	0.09084	-0.730678	-3.05402					CCTGACTTCTATGTTGACAGCATTGCCGACCTCTTGCCTGCCCTTCAAGG
ILMN_1256824	Gpr171	229323	1.1362	1.47575	1.3126	-1.36222	-1.53856	-5.1309	1.23095	1.34541	-1.56779	-2.47147	-1.55035	-1.76235	-9.73165	-0.0811062	0.103111	0.480343	0.311326	-0.527062	-0.702683	-2.44032	0.0117916	0.311561	0.439839	-0.636938	-1.29358	-0.620798	-0.80571	-3.27089	Mus musculus G protein-coupled receptor 171 (Gpr171), mRNA.	GO:0007165		GO:0001584|GO:0004871|GO:0045028|GO:0004872	CAGGAAGCCCTTCAGCGATACCTTAAAGGTCTTCTGTGACCTAGAAAAAT
ILMN_1251748	Pscdbp		1.14341	1.00436	-1.20701	-2.05697	-2.02156	-6.1058	1.06202	1.04194	-1.90093	-2.31601	-1.16281	-1.35747	-8.99907	0.0375316	0.230873	0.0438029	-0.233909	-1.00299	-0.977934	-2.57265	-0.00747403	0.0793411	0.0517919	-0.934182	-1.21911	-0.225086	-0.448399	-3.17725					CACCTCAGCTCGAAGTTCCTTGTTAGCTGTGCTTGTATTGTACTCTCACC
ILMN_2759484	C3		1.30546	1.37386	-1.19669	-1.33736	-2.35343	-5.28506	-1.50264	1.03	-3.10534	-1.77028	1.14331	-1.53583	-5.35839	0.183145	0.567705	0.641382	-0.0759074	-0.236244	-1.05162	-2.21878	-0.397404	-0.984904	-0.354756	-2.03215	-1.22138	-0.204194	-1.01643	-2.8192					GGGGCATTCACAGAATCTATGGTGGTTTATGGTTGTCCCAACTGACTACA

## Sheet: C2-381
Probe_Id	Symbol	Entrez_Gene_ID	FC ([AS-2] vs [AS-naive])	FC ([AS-4] vs [AS-naive])	FC ([AS-6] vs [AS-naive])	FC ([AS-8] vs [AS-naive])	FC ([AS-10] vs [AS-naive])	FC ([AS-12] vs [AS-naive])	FC ([CB-2] vs [CB-naive])	FC ([CB-4] vs [CB-naive])	FC ([CB-6] vs [CB-naive])	FC ([CB-8] vs [CB-naive])	FC ([CB-9] vs [CB-naive])	FC ([CB-10] vs [CB-naive])	FC ([CB-12] vs [CB-naive])	[AS, naive](normalized)	[AS, 2](normalized)	[AS, 4](normalized)	[AS, 6](normalized)	[AS, 8](normalized)	[AS, 10](normalized)	[AS, 12](normalized)	[CB, naive](normalized)	[CB, 2](normalized)	[CB, 4](normalized)	[CB, 6](normalized)	[CB, 8](normalized)	[CB, 9](normalized)	[CB, 10](normalized)	[CB, 12](normalized)	Definition	Ontology_Process	Ontology_Component	Ontology_Function	Probe_Sequence
ILMN_1215157	0610007P22Rik	68327	1.04176	1.46081	1.41172	-1.56312	-2.70549	-4.25151	1.44787	1.37425	-1.08258	-1.38564	1.02977	-1.14926	-3.6806	-0.0752554	-0.0162339	0.47151	0.422198	-0.719682	-1.51114	-2.16323	0.023109	0.55704	0.481754	-0.0913678	-0.447444	0.0654258	-0.177596	-1.85683	Mus musculus RIKEN cDNA 0610007P22 gene (0610007P22Rik), mRNA.				TGAAGCTGGTGTGCATTATTCAGAAGTGGCAGTAGGACCTGGGGATGGAC
ILMN_1252068	Synj2bp	24071	-1.24076	-1.00858	1.1634	-1.65655	-1.99946	-3.54849	-1.12294	1.24969	-1.60301	-2.13259	-1.49206	-1.25912	-4.10631	-0.0539041	-0.365129	-0.0662278	0.164448	-0.782083	-1.05352	-1.88111	-0.0471425	-0.21442	0.274422	-0.727928	-1.13975	-0.624448	-0.379558	-2.08499	Mus musculus synaptojanin 2 binding protein (Synj2bp), mRNA.	GO:0007028|GO:0006605|GO:0007266|GO:0030100|GO:0007028|GO:0006605|GO:0007266|GO:0030100|GO:0007028|GO:0006605|GO:0007266|GO:0030100	GO:0005741|GO:0005741|GO:0005741	GO:0005515|GO:0004872|GO:0005515|GO:0004872|GO:0005515|GO:0004872	GGGACAGATCAACAGTATGTCTCCAACGACAGTGGCATCTACGTCAGCCG
ILMN_2724785	Kcnab2	16498	1.18958	1.31534	1.27079	-1.93952	-1.75836	-4.26685	1.2271	1.43333	-1.29178	-2.07463	-1.70449	-1.33056	-5.80203	0.0356205	0.286075	0.431057	0.381344	-0.92008	-0.778611	-2.05755	0.0338835	0.329142	0.553254	-0.335479	-1.01897	-0.735455	-0.378155	-2.50267	Mus musculus potassium voltage-gated channel, shaker-related subfamily, beta member 2 (Kcnab2), mRNA.	GO:0006811|GO:0006810|GO:0006813	GO:0005887|GO:0005737	GO:0016491|GO:0005244|GO:0030955|GO:0005267|GO:0005216	GCTTCCCGACAGACTCAGACCAAGGTGCGGCCCCGTATTTATGGAATGGC
ILMN_3162184	AU014645	433702	1.14607	1.0811	1.467	-1.53751	-2.67816	-3.40559	1.17213	1.32677	1.1549	-1.36262	-1.28765	-1.63137	-2.5416	-0.139695	0.0570058	-0.0271943	0.413177	-0.760287	-1.56094	-1.9076	-0.0627332	0.166403	0.345186	0.14503	-0.509115	-0.427475	-0.768816	-1.40847	Mus musculus expressed sequence AU014645 (AU014645), mRNA. XM_899103 XM_899107 XM_907156 XM_920218 XM_920231 XM_920251 XM_920260 XM_920269 XM_920279			GO:0003743|GO:0003723	GCAGATCTTCCTACAGCATCACCAGACCATCCAGCAGTACATGGTGACCC
ILMN_2562670	Aebp2		1.04686	1.16307	2.02049	-1.26486	-2.14385	-5.96759	1.06004	1.26211	1.17573	-1.38345	1.2235	-1.61431	-7.26842	0.0160545	0.0821183	0.233992	1.03076	-0.322918	-1.08415	-2.56109	-0.120774	-0.036652	0.215064	0.112788	-0.589042	0.170238	-0.811689	-2.98242					ACTGCGGATGGGCACGCTCGCTCGGGAACGGTCGGCTAAGACGCTCTGTA
ILMN_1249688	Tnfaip8l2	69769	-1.0166	-1.03041	1.09648	-1.10543	-1.93561	-4.98573	-1.0394	1.07593	-1.55509	-1.22536	-1.05337	-1.34384	-6.23096	0.0922393	0.0684869	0.0490176	0.225122	-0.052371	-0.860547	-2.22557	-0.0919968	-0.14775	0.0135908	-0.728999	-0.385207	-0.167008	-0.518357	-2.73145	Mus musculus tumor necrosis factor, alpha-induced protein 8-like 2 (Tnfaip8l2), mRNA.				CAGGGCGCCATGACCGCACTTAGCTTCGGTGAGGTGGACTTCACCTTTGA
ILMN_2623886	A030007L17Rik	68252	-1.38689	1.41568	1.80881	-1.13497	-1.92165	-3.32411	-1.10376	1.43571	1.29714	-1.29949	-1.27195	-1.38572	-2.63979	0.0477076	-0.424146	0.549199	0.902747	-0.134952	-0.894641	-1.68526	0.0252455	-0.117179	0.547013	0.400576	-0.352698	-0.321794	-0.445389	-1.37518	Mus musculus RIKEN cDNA A030007L17 gene (A030007L17Rik), mRNA.				GCTACCATTTTTCAAAGTCCTGGCGACGAAGTGTGGGGAGTGGTATGGAG
ILMN_2529932	LOC224147		-1.0942	1.18667	1.51217	-1.23982	-1.85868	-5.95985	1.0006	1.26569	-1.43294	-1.71569	1.18401	-1.35064	-6.34014	-0.0427331	-0.172616	0.20419	0.553885	-0.352867	-0.937012	-2.61801	-0.02894	-0.028077	0.310987	-0.547913	-0.807728	0.214744	-0.462578	-2.69345					GATCGACCCATCAGGTGTTTCATATGGTTGCTGGGGCTGTGCGATTGGCG
ILMN_2417926	Tcrb-V13		1.17666	1.24457	1.44223	-1.19192	-2.28569	-3.77986	1.21214	1.01039	-1.26688	-1.84477	-1.77687	-2.10949	-7.62946	0.0361465	0.270841	0.351798	0.564452	-0.217145	-1.15648	-1.88219	0.0465887	0.324146	0.0614996	-0.294693	-0.83685	-0.782747	-1.03031	-2.88499					CTCTTCTTCCTCCATGGATATCCATCCTTCCTCGTTGACACCTTGACTCT
ILMN_2595283	2600005C20Rik		1.00846	1.26415	1.29943	-1.75328	-2.75293	-6.16579	1.10897	1.21659	-1.36345	-2.18998	-1.45728	-2.05643	-5.24103	-0.00460303	0.00755239	0.333566	0.373275	-0.814656	-1.46557	-2.62889	0.0635276	0.21275	0.346366	-0.383733	-1.06739	-0.47975	-0.976617	-2.32632					ACAGCATCCAGCACCCTTGACCCCTGTGATCCGTCCAGTCAAAAACCAGC
ILMN_1247811	Ass1	11898	-1.18553	1.01768	2.99387	-1.56021	-3.58208	-8.01907	-1.26673	1.01158	1.86481	-1.41925	-2.49814	-3.22415	-7.70707	0.079724	-0.165812	0.105005	1.66174	-0.562018	-1.76107	-2.92371	-0.0644974	-0.405602	-0.0478835	0.834533	-0.569625	-1.38535	-1.75342	-3.01068	Mus musculus argininosuccinate synthetase 1 (Ass1), mRNA.	GO:0006526|GO:0000050|GO:0008652	GO:0005739	GO:0004055|GO:0000166|GO:0016874|GO:0005524	TTTGTAATTGTAGCTTGTTCTCCACCACCTGACTGGGGCTGCTGTGTCCC
ILMN_2757870	Psmb10	19171	1.03459	2.54224	2.4179	1.26512	-1.63449	-3.63175	1.00268	2.05858	1.13906	-1.11409	-1.03528	-1.86342	-6.95777	-0.0416434	0.00742125	1.30446	1.23211	0.29763	-0.750488	-1.90231	-0.0529358	-0.0490686	0.988717	0.134911	-0.208803	-0.102955	-0.950885	-2.85156	Mus musculus proteasome (prosome, macropain) subunit, beta type 10 (Psmb10), mRNA.	GO:0006511|GO:0006511	GO:0005839|GO:0005829|GO:0043234|GO:0005839|GO:0005829|GO:0043234	GO:0004175|GO:0008233|GO:0004298|GO:0016787|GO:0004175|GO:0008233|GO:0004298|GO:0016787	ATTGAGCACCCCCACCGAGCCTGTGCAGAGAGCTGGCCGTTACCGATTTG
ILMN_2914843	Psmb10	19171	1.04162	2.18927	1.92432	1.01555	-1.60703	-3.81932	-1.01539	1.97738	-1.26572	-1.55452	1.00158	-1.77791	-6.87789	0.0365506	0.0953767	1.167	0.980903	0.0588169	-0.647848	-1.89677	-0.0142396	-0.0362762	0.969347	-0.354195	-0.650712	-0.0119687	-0.844418	-2.79621	Mus musculus proteasome (prosome, macropain) subunit, beta type 10 (Psmb10), mRNA.	GO:0006511|GO:0006511	GO:0005839|GO:0005829|GO:0043234|GO:0005839|GO:0005829|GO:0043234	GO:0004175|GO:0008233|GO:0004298|GO:0016787|GO:0004175|GO:0008233|GO:0004298|GO:0016787	GACCCCTGACCCTGGAACTTCTTGAGGAAACTGTGCAGGCCATGGAGGTG
ILMN_2730003	D19Ertd678e		1.06315	1.48825	1.21037	-1.31309	-3.11906	-5.68223	1.05952	1.21395	-1.77996	-1.68985	1.7803	-1.54533	-5.81759	-0.0128115	0.0755289	0.560808	0.262633	-0.405775	-1.65392	-2.51927	-0.00419394	0.0792111	0.275515	-0.83604	-0.761092	0.827929	-0.632108	-2.54461					CCCCATCTCCTTTCCCGCCTGTTCCAAAGTGCCTTATAGTCATAAACTGT
ILMN_2660099	Slc25a5	11740	-1.09259	1.34213	1.20065	-1.43507	-1.75378	-4.61934	1.00504	1.22212	-1.85548	-2.23639	1.24367	-1.56729	-7.73211	0.0394735	-0.0882814	0.464003	0.303289	-0.481651	-0.770996	-2.16821	0.00799902	0.0152494	0.297379	-0.883793	-1.15317	0.322598	-0.640274	-2.94286	Mus musculus solute carrier family 25 (mitochondrial carrier, adenine nucleotide translocator), member 5 (Slc25a5), mRNA.	GO:0006810|GO:0006839	GO:0005743|GO:0016021|GO:0005739|GO:0016020	GO:0005488	ATACACATAATTATGTCCTAGGTGTTCTCCCCGAGAACAGGCATGTTGTA
ILMN_2721399	Ctsw	13041	1.23866	2.22817	2.54902	1.27394	-2.08116	-3.58413	1.26235	1.7106	1.05703	-1.24538	-2.76408	-2.23755	-5.87947	-0.116874	0.191905	1.03898	1.23307	0.23242	-1.17426	-1.9585	-0.0780206	0.258094	0.696478	0.00199842	-0.39461	-1.54482	-1.23994	-2.63371	Mus musculus cathepsin W (Ctsw), mRNA.			GO:0004197|GO:0008233|GO:0016787|GO:0008234	ATCCCTTCACAGCTCAAGTGGACTCACCAGTAAAGAAGGCACGGACCTCT
ILMN_2794796	E2f4	104394	1.30044	1.38137	1.24654	-1.33086	-2.14672	-3.47072	1.00616	1.17522	-2.06977	-1.93796	-1.36507	-1.7063	-3.27391	-0.0501203	0.32888	0.415977	0.267808	-0.462479	-1.15225	-1.84535	-0.0993923	-0.0905385	0.133534	-1.14887	-1.05393	-0.548364	-0.87026	-1.81041	Mus musculus E2F transcription factor 4 (E2f4), mRNA.	GO:0006350|GO:0008015|GO:0042127|GO:0006355|GO:0000083|GO:0008361|GO:0006884	GO:0005634|GO:0005737	GO:0003700|GO:0003677|GO:0005515	TAGGAGTCTGGGAGGGTTGGTACCTAAGAATGGCTCCAGCTCCTGCCCAC
ILMN_2723920	Itpk1	217837	1.14842	1.29399	1.45447	-1.48691	-2.02659	-3.74598	1.09523	1.50517	-1.2765	-1.81262	1.1401	-1.30439	-5.22724	-0.0493625	0.150288	0.322461	0.49113	-0.621683	-1.06842	-1.9547	-0.0146519	0.116585	0.575279	-0.366843	-0.872726	0.174505	-0.398023	-2.4007	Mus musculus inositol 1,3,4-triphosphate 5/6 kinase (Itpk1), mRNA.			GO:0003824|GO:0000287|GO:0005524|GO:0046872|GO:0016853|GO:0000166|GO:0016787|GO:0016740|GO:0016301	AAAACAGGGGGTGGGAAGCGTGGCCGCCTCTTGCACTGCTTTGTCTCCGG
ILMN_2595842	Def6	23853	-1.01436	-1.13952	1.81862	-1.22973	-2.39095	-6.49835	1.30906	1.09258	1.1155	-1.17664	-1.02819	-1.74901	-7.83146	-0.0385185	-0.0590843	-0.226949	0.824323	-0.33686	-1.2961	-2.73859	-0.0223335	0.366199	0.105408	0.135351	-0.257005	-0.0624369	-0.828876	-2.99161	Mus musculus differentially expressed in FDCP 6 (Def6), mRNA.				CCTCAATGGTGGAGATGAGACTCCCATCCTAGCTTTGGCCTCTCAGGAAG
ILMN_2914957	Znhit3	448850	-1.02344	-1.00493	1.02679	-1.48759	-2.0392	-2.90313	1.09514	1.15605	1.05664	-1.59286	-1.71814	-1.42872	-2.47444	0.0139153	-0.019511	0.00682521	0.0520616	-0.55906	-1.01409	-1.5237	0.0616883	0.192809	0.270889	0.141171	-0.609932	-0.719162	-0.453031	-1.24542	Mus musculus zinc finger, HIT type 3 (Znhit3), mRNA.			GO:0046872|GO:0008270	CACCATACGCAGCATGCACACGTGGGTCTTCCTCTACCACATGGCTCGCT
ILMN_2644350	Thy1	21838	1.14128	1.39099	3.02301	1.26367	-1.79073	-3.84566	1.42093	1.23973	1.35998	-1.23321	-2.64215	-2.06946	-5.97102	-0.0417519	0.148904	0.434357	1.55423	0.295865	-0.882301	-1.98498	0.0407067	0.547547	0.350737	0.484291	-0.261713	-1.361	-1.00855	-2.53727	Mus musculus thymus cell antigen 1, theta (Thy1), mRNA.	GO:0007010|GO:0030336|GO:0045576|GO:0048147|GO:0043066|GO:0046549|GO:0050860|GO:0001525|GO:0048041|GO:0050731|GO:0006469|GO:0050870|GO:0016337|GO:0043547|GO:0050852|GO:0050771|GO:0051281	GO:0005829|GO:0030426|GO:0005886|GO:0016020|GO:0009897|GO:0045121	GO:0048503|GO:0005100	GGGCAGGCGGTGGAGTGAGATCCGGCGTGCACACTTTTTGGAAGATAGCT
ILMN_1239843	Clecsf12		-1.62837	1.80815	-1.04162	1.23024	-1.72617	-3.47718	-1.12053	2.36708	-2.05662	1.33031	-1.71797	-1.01217	-3.2325	-0.202789	-0.906217	0.651722	-0.261617	0.0961531	-0.990364	-2.00071	-0.0682762	-0.232452	1.17483	-1.10855	0.34349	-0.848977	-0.0857264	-1.76093					GCCTTTCCCGCAATCAGAGTGAAGGGCCATGGTTCTGGGAGGATGGATCA
ILMN_2694962	Pcsk7		1.03689	1.30016	1.16987	-1.7277	-2.09927	-4.03206	1.14017	1.28114	-1.66348	-1.54246	1.01248	-1.36103	-5.28786	-0.0693452	-0.0170869	0.309348	0.157006	-0.858195	-1.13924	-2.08086	-0.0805646	0.10868	0.276858	-0.814767	-0.705798	-0.0626764	-0.525264	-2.48325					ACCTGTCTTCCTCTGCACCGTGCTCAGGGAAATGGCCTTCATTCCAGAGG
ILMN_2758878	Tmem66	67887	-1.29098	-1.00549	1.63668	1.00109	-2.46692	-5.37722	1.17989	1.06226	-1.07089	-1.20506	1.04535	-1.90012	-5.80207	-0.0140661	-0.382528	-0.0219581	0.696707	-0.0124997	-1.31678	-2.44093	-0.0433916	0.195256	0.0437435	-0.142197	-0.312492	0.020591	-0.969479	-2.57996	Mus musculus transmembrane protein 66 (Tmem66), mRNA.		GO:0016020|GO:0016020|GO:0016020		CCCCAGGGTGATACAGTGCCAGAACAAAGGCTGGGATGGCTACGATGTAC
ILMN_1255416	Ly6a	110454	-1.01115	1.6821	2.61184	1.28369	-1.77472	-3.72976	-1.21209	1.75875	1.61347	1.07952	-1.25492	-1.72054	-8.2509	0.0390928	0.0230949	0.78936	1.42416	0.399387	-0.788498	-1.85999	-0.0109677	-0.288463	0.803584	0.679197	0.0994225	-0.338565	-0.793827	-3.05552	Mus musculus lymphocyte antigen 6 complex, locus A (Ly6a), mRNA.		GO:0016020|GO:0009897	GO:0048503	GCTCATGACCCTGGAGGCACACAGCCAGCACAGTGAAGAGGCAGAATTCC
ILMN_2949596	Dpysl2	12934	1.03964	1.08333	1.3303	-1.38838	-1.97389	-3.40138	-1.29075	1.12805	-1.83083	-2.2392	-1.42894	-1.81005	-5.09814	-0.01608	0.0400045	0.0993986	0.395666	-0.489484	-0.997122	-1.7822	0.00616209	-0.362052	0.179995	-0.866338	-1.15682	-0.508783	-0.849864	-2.34381	Mus musculus dihydropyrimidinase-like 2 (Dpysl2), mRNA.		GO:0043025|GO:0005739|GO:0030424|GO:0030425	GO:0016787	TGAACCCTTGAACCTGTGATTGTGACCCATGAGGGGGGACCTTTCAGTGC
ILMN_2910934	Cd52	23833	1.03352	1.28367	1.37994	-1.07031	-1.83924	-5.39249	1.19022	1.23978	-1.34541	-1.36381	-1.30433	-1.57561	-7.78748	-0.0406103	0.00695348	0.319666	0.423994	-0.138645	-0.91972	-2.47156	0.0652553	0.316484	0.375339	-0.362791	-0.382383	-0.318053	-0.590657	-2.8959	Mus musculus CD52 antigen (Cd52), mRNA.		GO:0016020	GO:0048503	ACTGCTGCCACCATCAGTAGCGAGAGACATCCCAACCCACGGGAAGGGTT
ILMN_2734511	Ndufb3	66495	1.02641	1.23046	1.3832	-1.4506	-1.403	-6.01868	-1.01724	1.1389	-1.70395	-2.03182	1.10762	-1.20779	-6.27445	-0.0803748	-0.042767	0.218827	0.38764	-0.617023	-0.568891	-2.66982	-0.0103119	-0.0349765	0.177333	-0.779196	-1.03309	0.137149	-0.282682	-2.6598	Mus musculus NADH dehydrogenase (ubiquinone) 1 beta subcomplex 3 (Ndufb3), mRNA.	GO:0006118	GO:0005743|GO:0005739	GO:0003954|GO:0008137|GO:0016491	CATTAGAAACGGTGCAGAAGAAGCTTGCTGCCCGAGGGCTGAGGGATCCA
ILMN_2663230	Slco3a1		1.03997	1.55233	2.01612	-1.33625	-1.8955	-1.87158	1.28454	1.579	-1.15701	-1.69572	1.1284	-1.57013	-2.30536	-0.111017	-0.0544763	0.523414	0.900562	-0.529202	-1.03359	-1.01527	-0.130168	0.23108	0.528843	-0.340567	-0.892063	0.0441123	-0.781052	-1.33516					GGGGAGGGACCCTGTGCCCGCACACCAGACACATAGGACAAAATTTATCT
ILMN_2511089	Ugcg		1.18685	1.15304	1.61888	-1.38412	-2.54856	-6.11231	1.2722	1.42066	-1.12248	-1.53031	-1.5998	-1.96959	-8.10836	-0.00720795	0.239925	0.198236	0.687786	-0.476175	-1.35689	-2.61893	0.0364357	0.38376	0.543	-0.130258	-0.577385	-0.641456	-0.941458	-2.98297					GTCCGTCGGTTTGTTTAGTGGAGTTTGGTGGATGCCCTTTGCACTGCTGA
ILMN_3160218	Amica1	270152	-1.06899	1.42471	1.19591	1.12834	-2.40846	-4.16417	-1.06235	1.81217	-1.5654	-1.07513	-1.41727	-1.4285	-4.50441	-0.0240805	-0.120333	0.486591	0.234024	0.150119	-1.29219	-2.08211	0.188133	0.100871	1.04585	-0.458401	0.0836202	-0.314985	-0.32637	-1.98321	Mus musculus adhesion molecule, interacts with CXADR antigen 1 (Amica1), mRNA.	GO:0007155	GO:0016021|GO:0016020	GO:0005515	GGCTGGTGAGGATGGGGAGCAGCCTGGTCTGCCTTGTGCTTTCAAGCTTT
ILMN_2600678	Rac2		1.06205	1.15332	1.72278	-1.02704	-1.92259	-5.23784	1.12043	1.03049	-1.09236	-1.17592	-1.24183	-1.61629	-8.54513	0.00646679	0.0933173	0.212259	0.791203	-0.0320234	-0.936586	-2.3825	0.0742822	0.238334	0.117609	-0.0531657	-0.159511	-0.238182	-0.618408	-3.02082					TAGCTGCAGAACTTGCCTCTCTCCTCCACGGAGGTCCCTGGGGATGGGCG
ILMN_2636335	Sfrs2	20382	-1.09097	1.23018	1.16839	-1.81136	-2.57613	-6.11755	1.15877	1.2438	-1.56872	-2.01735	-1.25465	-1.8622	-4.89231	-0.0208536	-0.146465	0.27802	0.203667	-0.877928	-1.38606	-2.63381	0.00733908	0.219929	0.322095	-0.642249	-1.00512	-0.319948	-0.889673	-2.28318	Mus musculus splicing factor, arginine/serine-rich 2 (SC-35) (Sfrs2), mRNA.	GO:0006376|GO:0006397|GO:0000398|GO:0006376|GO:0006397|GO:0000398|GO:0006376|GO:0006397|GO:0000398	GO:0016607|GO:0005634|GO:0005681|GO:0016607|GO:0005634|GO:0005681|GO:0016607|GO:0005634|GO:0005681	GO:0003723|GO:0000166|GO:0003676|GO:0005515|GO:0003723|GO:0000166|GO:0003676|GO:0005515|GO:0003723|GO:0000166|GO:0003676|GO:0005515	CAGTTTATTAAAATGCCTGACAACTGCACTTCCAGTCACCCGGGCCTTGC
ILMN_2680066	Rpo1-3	20018	-1.21514	1.18039	1.7835	-1.18402	-1.99056	-5.71749	-1.01762	1.20827	1.27777	-1.21631	-1.28593	-1.34636	-5.98574	0.00876991	-0.272352	0.248037	0.843483	-0.234921	-0.984404	-2.50661	-0.014571	-0.0397676	0.258373	0.339057	-0.297079	-0.377382	-0.443636	-2.5961	Mus musculus RNA polymerase 1-3 (Rpo1-3), transcript variant 1, mRNA.	GO:0006350|GO:0006350	GO:0005634|GO:0005736|GO:0005634|GO:0005736	GO:0016740|GO:0003899|GO:0046983|GO:0003677|GO:0016779|GO:0005515|GO:0016740|GO:0003899|GO:0046983|GO:0003677|GO:0016779|GO:0005515	AAGAGCTTCCATTTCGCCAGCGCCACCTGAGGATTTCCTGGAGCCGCCAC
ILMN_1237993	Nasp		-1.13981	1.30969	1.53552	-1.87602	-2.23554	-4.65616	1.05375	1.24993	-1.30271	-2.36949	-1.8069	-2.48355	-5.4918	0.0831138	-0.105677	0.472343	0.701845	-0.824563	-1.07751	-2.13603	-0.0608727	0.0146605	0.260969	-0.442389	-1.30545	-0.914392	-1.37328	-2.51815					CTGGTGATGGGTGACATTCCAGCAGCTGTTAATGCATTCCAGGAAGCAGC
ILMN_2588995	Rab8b	235442	1.0085	1.16674	1.33838	-1.36313	-1.4506	-4.43669	1.06768	1.06754	-1.90656	-1.84267	1.29637	-1.27744	-5.36392	0.0482932	0.0605011	0.270774	0.468785	-0.398633	-0.48836	-2.10119	-0.0257846	0.0687	0.068511	-0.956757	-0.907581	0.348697	-0.379039	-2.44907	Mus musculus RAB8B, member RAS oncogene family (Rab8b), mRNA.	GO:0006355|GO:0006810|GO:0006355|GO:0006810	GO:0016020|GO:0005622|GO:0016020|GO:0005622	GO:0005524|GO:0008134|GO:0000166|GO:0005524|GO:0008134|GO:0000166	GTGGCTTACTGTGGGAAGCTCCTGTGGATAGTATGGACCTGCCATGTGGC
ILMN_2748928	Gsdmdc1	69146	1.12442	1.81279	1.21095	-1.00793	-1.8633	-3.90149	-1.02593	1.63247	-1.35053	-1.43536	-1.16803	-1.55626	-5.46258	-0.0267729	0.142402	0.831437	0.249368	-0.0381668	-0.924634	-1.9908	-0.0250511	-0.0619789	0.682004	-0.458576	-0.546462	-0.249133	-0.663131	-2.47463	Mus musculus gasdermin domain containing 1 (Gsdmdc1), mRNA.				AGAATCCCCCCAGGTGCACTGGGAACCAACGTCTCTGATCCCCACAAGTG
ILMN_2607926	Kdelr2	66913	-1.10542	1.24318	1.94245	-1.37864	-1.38504	-2.65416	-1.53636	1.21307	-1.15365	-2.09245	-1.1563	-1.50067	-3.85739	-0.0164776	-0.161077	0.297554	0.941398	-0.479728	-0.486406	-1.42473	0.0148524	-0.604661	0.29351	-0.19135	-1.05034	-0.194668	-0.570758	-1.93277	Mus musculus KDEL (Lys-Asp-Glu-Leu) endoplasmic reticulum protein retention receptor 2 (Kdelr2), mRNA.	GO:0006810|GO:0006621|GO:0006810|GO:0006621	GO:0016020|GO:0016020	GO:0004872|GO:0046923|GO:0004872|GO:0046923	AAGGCCACCTATGATGGAAATCACGATACCTTCCGAGTGGAGTTCCTGGT
ILMN_1244776	Snrpd3		1.02853	1.66825	1.73323	-1.05957	-1.69935	-2.97806	1.05655	1.22733	-1.24922	-1.70718	-1.55626	-1.19513	-4.16123	-0.0956617	-0.0550745	0.642673	0.697802	-0.179146	-0.860646	-1.67004	0.0967728	0.176129	0.392297	-0.224257	-0.674842	-0.541312	-0.160399	-1.96024					GGTCGAGTGGCACAGCTGGAACAGGTATATATACGTGGCAGCAAGATCCG
ILMN_2501670	scl0003998.1_329		1.01104	-1.09881	-1.1766	-1.48634	-2.31133	-3.3212	-1.00888	-1.02998	-1.08221	-1.32932	-1.23533	-1.39726	-3.66482	0.133597	0.149436	-0.00234032	-0.101021	-0.438165	-1.07513	-1.59811	-0.11951	-0.132258	-0.162132	-0.233494	-0.530196	-0.42441	-0.602111	-1.99325					AGGGGGTATTGGTCCACAGGAAGAAACTGGTTGTAGTATCCCCTGGTTTC
ILMN_2667509	Snrpa		1.11102	1.46139	1.60674	-1.38746	-2.362	-4.59681	-1.12154	1.25696	-1.60734	-2.94536	-1.22456	-1.92229	-4.68268	0.0621003	0.213981	0.609439	0.746241	-0.410343	-1.17791	-2.13853	0.027532	-0.137944	0.357472	-0.657144	-1.53091	-0.264733	-0.915292	-2.1998					CAGTCCCTGAAGGTAAGTCCCCCTTAGGGACCTTCTCAGAGCCGTGTGTG
ILMN_1214671	Cdca4	71963	1.06409	1.19678	1.84762	-1.4227	-2.67985	-5.60117	1.01291	1.22786	-1.14493	-1.95976	-1.60913	-1.97419	-8.70806	0.00226025	0.0918816	0.261415	0.887929	-0.506371	-1.41989	-2.48347	0.0208659	0.0393733	0.317009	-0.174392	-0.949809	-0.665416	-0.960393	-3.10149	Mus musculus cell division cycle associated 4 (Cdca4), mRNA.	GO:0051301|GO:0051301|GO:0051301		GO:0003674|GO:0003674|GO:0003674	CGGCACTGTCAGACTCCACCCCATGTATCCTTTTTGTTTCTCTTGTGCTT
ILMN_2606848	Kars	85305	-1.06117	1.45057	1.76167	-1.03895	-1.99363	-4.60058	-1.13357	1.38134	-1.25327	-1.81212	1.26124	-1.27004	-6.16507	0.0757876	-0.00987256	0.612411	0.892735	0.0206668	-0.919613	-2.12603	-0.0321784	-0.21305	0.433892	-0.357879	-0.889859	0.302668	-0.377052	-2.6563	Mus musculus lysyl-tRNA synthetase (Kars), mRNA.	GO:0008033|GO:0006430	GO:0005739|GO:0005737	GO:0000049|GO:0004824|GO:0000166	TCCCACAGCGGGCTGGGGCATGGGCATTGATCGGCTCACCATGTTTCTCA
ILMN_1235173	LOC386218		1.14365	1.03739	1.02811	-1.32569	-1.94224	-5.4481	1.06349	1.02201	-1.85214	-1.44099	-1.19177	-1.38553	-6.55312	0.0255655	0.219206	0.0785274	0.0655581	-0.381177	-0.932153	-2.42019	0.101268	0.190072	0.132675	-0.787926	-0.425793	-0.151839	-0.369174	-2.61091					GTTCCTAGCCAAATGGATGGACCTGGAGGGCATCATCCTGAGTGAGGTAA
ILMN_1249378	Bhlhb2	20893	-1.02497	1.20832	1.87684	-1.88781	-3.47524	-5.52865	-1.32025	1.18103	1.25808	-1.40242	1.03235	-1.93673	-5.49525	0.00281847	-0.0327564	0.275823	0.911125	-0.913898	-1.79429	-2.46411	0.0199151	-0.380894	0.259965	0.351133	-0.468007	0.0658451	-0.933711	-2.43827	Mus musculus basic helix-loop-helix domain containing, class B2 (Bhlhb2), mRNA.	GO:0045892|GO:0006350|GO:0006355|GO:0045449	GO:0005634	GO:0005515|GO:0003677|GO:0016564|GO:0030528	CTAGGGAGAGGCGAGGTTACAGTGTTTATATTTTGGAACCTTCCTGAAGG
ILMN_1253828	Cd3z	12503	-1.01529	1.41623	2.74381	1.36198	-3.25107	-4.03753	1.16272	1.3177	1.57641	1.05742	-2.05634	-2.01856	-5.59422	-0.0493985	-0.0712951	0.452655	1.40678	0.396307	-1.75031	-2.06287	-0.0141579	0.203342	0.383865	0.642484	0.0663882	-1.05423	-1.02749	-2.49809	Mus musculus CD247 antigen (Cd247), mRNA.	GO:0007166|GO:0007166|GO:0007166	GO:0005886|GO:0016021|GO:0016020|GO:0005737|GO:0005886|GO:0016021|GO:0016020|GO:0005737|GO:0005886|GO:0016021|GO:0016020|GO:0005737	GO:0004888|GO:0004872|GO:0005515|GO:0004888|GO:0004872|GO:0005515|GO:0004888|GO:0004872|GO:0005515	ATGAAGTGGAAAGTGTCTGTTCTCGCCTGCATCCTCCACGTGCGGTTCCC
ILMN_1246458	Hspa8		-1.07972	1.66812	1.60435	-1.63482	-2.18546	-5.76101	-1.30445	1.60417	-1.27307	-2.48811	-1.40159	-1.99539	-5.46302	-0.0977139	-0.208374	0.640507	0.584277	-0.806844	-1.22565	-2.62404	-0.056226	-0.439671	0.625605	-0.404536	-1.37127	-0.543291	-1.05289	-2.50592					CATTACCAAGCTGTACCAGAGTGCAGGTGGCATGCCTGGGGGAATGCCTG
ILMN_2906847	Sec22b	20333	1.08898	1.25519	1.01673	-1.37575	-1.48885	-4.83266	1.14012	1.06217	-2.15013	-2.52996	-1.29092	-1.35632	-3.62394	-0.010727	0.112256	0.317175	0.0132133	-0.470949	-0.584922	-2.28354	-0.078159	0.111023	0.00886011	-1.18258	-1.41727	-0.446563	-0.517861	-1.93572	Mus musculus SEC22 vesicle trafficking protein homolog B (S. cerevisiae) (Sec22b), mRNA.	GO:0015031|GO:0006810|GO:0016192	GO:0000139|GO:0005783|GO:0016020|GO:0016021|GO:0005789		GCGGCCCTCTGGGGAGTCCTAACTTTAATCGACATTCCTGTGTTGGTAGC
ILMN_1251984	C730026J16		-1.15721	-1.7515	-1.31403	-2.15985	-2.85328	-4.34488	-1.00725	-1.27647	-1.23004	-1.39033	-1.55818	-1.4803	-3.62918	-0.0534304	-0.264087	-0.862022	-0.447429	-1.16436	-1.56605	-2.17275	0.0500681	0.0396448	-0.302096	-0.248639	-0.425362	-0.589797	-0.515819	-1.80957					TATTAACATGACTGTCAACATTGCCTTCAGAAGTCTGCTTGCCCTACAAG
ILMN_3128992	Cd27	21940	1.0883	1.04791	1.28396	-1.28643	-2.51991	-5.69397	1.38786	1.01231	-1.22671	-1.5695	-1.68359	-1.79779	-9.83617	0.0147313	0.136804	0.0822411	0.375328	-0.348636	-1.31864	-2.4947	0.0855611	0.558423	0.103217	-0.209236	-0.564746	-0.665984	-0.760664	-3.21254	Mus musculus CD antigen 27 (Cd27), transcript variant 1, mRNA.	GO:0006955|GO:0006915|GO:0045582|GO:0006917|GO:0046330|GO:0045078|GO:0042100|GO:0048305|GO:0007165|GO:0006916|GO:0007166|GO:0045579|GO:0008588|GO:0006955|GO:0006915|GO:0045582|GO:0006917|GO:0046330|GO:0045078|GO:0042100|GO:0048305|GO:0007165|GO:0006916|GO:0007166|GO:0045579|GO:0008588	GO:0005576|GO:0005887|GO:0016020|GO:0005576|GO:0005887|GO:0016020	GO:0004888|GO:0043027|GO:0005515|GO:0004872|GO:0004888|GO:0043027|GO:0005515|GO:0004872	GACTGCCGTGAGAGACACTATCTACAGACACACAGACTTCCTGGCCTTGG
ILMN_2701851	B130055D15Rik	78658	1.17854	1.12467	1.54549	-2.23132	-2.49189	-5.61834	1.12522	1.25258	-1.20559	-2.28321	-1.21306	-1.61524	-4.66201	-0.0344979	0.202499	0.135002	0.593563	-1.19239	-1.35174	-2.52464	-0.0230273	0.147185	0.301878	-0.292766	-1.21409	-0.301682	-0.714776	-2.24398	Mus musculus non-SMC condensin II complex, subunit D3 (Ncapd3), mRNA.			GO:0005488	GTGCACTGCCAGCTCCTGCCTAGGACATCAGTGTGTCTTTGTGCAGCTTG
ILMN_3128616	Pik3cd		1.32283	1.2358	1.41165	-1.24195	-2.7906	-7.44044	1.19099	1.21233	-1.09543	-1.28124	-1.33655	-2.00356	-7.4358	0.0134751	0.417102	0.318915	0.510858	-0.299132	-1.4671	-2.88191	-0.118636	0.133525	0.159146	-0.25013	-0.476182	-0.537145	-1.1212	-3.01312		GO:0007166|GO:0007165|GO:0007166|GO:0007165	GO:0005942|GO:0005942	GO:0016301|GO:0016740|GO:0016303|GO:0004428|GO:0046934|GO:0016773|GO:0016301|GO:0016740|GO:0016303|GO:0004428|GO:0046934|GO:0016773	TCCCGGTAGCATTCTGAGACTTTGAGAACCATCACCGCTGTCTCGCCAGC
ILMN_2892222	Acsl5	433256	-1.08425	1.20803	1.16607	-1.87276	-1.92684	-4.78745	-1.06358	1.18892	-1.79942	-2.17189	-1.01178	-1.55311	-6.54287	0.0233425	-0.0933492	0.295996	0.244994	-0.88182	-0.922893	-2.23591	0.0186975	-0.0702301	0.268343	-0.828832	-1.10025	0.00179613	-0.616461	-2.69123	Mus musculus acyl-CoA synthetase long-chain family member 5 (Acsl5), mRNA.	GO:0006629|GO:0006629	GO:0016020|GO:0005777|GO:0005739|GO:0016021|GO:0005743|GO:0016020|GO:0005777|GO:0005739|GO:0016021|GO:0005743		GTCCTGAGTTGGGAACAAAGCACTGTGGGCAAGGTCGATGCAATGCCTGC
ILMN_2537626	LOC384206		-1.0596	1.32733	1.46299	-1.15954	-1.66479	-4.75427	-1.02431	1.28155	-1.28731	-1.67961	1.344	-1.40198	-6.72491	-0.000344356	-0.0838654	0.40818	0.54858	-0.213895	-0.735685	-2.24957	-0.0284612	-0.0631098	0.329424	-0.392826	-0.776584	0.398067	-0.515925	-2.77798					CTGTCACTGCTGTCGTTGGCCAGACTTCCTATCCTTTTGACACGGTTCGC
ILMN_1214811	Psen1		1.03997	1.01973	1.16222	-1.59309	-2.54955	-3.86233	-1.04775	1.24014	-1.61017	-1.34027	1.31424	-1.04621	-4.15436	-0.140114	-0.0835758	-0.111921	0.0767693	-0.811939	-1.49036	-2.08958	0.0633868	-0.00390708	0.373893	-0.623826	-0.359139	0.45762	-0.00178355	-1.99124					TCACCTTCGGGCTCGTGTTCTACTTCGCCACGGATTACCTTGTGCAGCCC
ILMN_1221126	Sumo2		-1.1601	1.24376	2.04174	-1.03847	-1.96905	-7.03754	1.01318	1.27065	-1.15811	-1.55228	-1.24864	-1.61385	-6.41922	-0.00475033	-0.219002	0.309962	1.02505	-0.0592084	-0.98225	-2.81982	-0.058518	-0.039622	0.287044	-0.270289	-0.692905	-0.378872	-0.749028	-2.74092					CAGATTCCGGTTTGATGGGCAGCCAATCAACGAAACAGACACACCTGCAC
ILMN_2744280	Ard1		-1.03007	1.2353	1.70673	-1.41448	-2.24453	-4.82507	-1.05502	1.05256	-1.15371	-1.84751	-1.04669	-1.10393	-6.58854	-0.0194803	-0.0622231	0.285385	0.751752	-0.519754	-1.18589	-2.29003	-0.0680166	-0.145293	0.0058884	-0.274293	-0.9536	-0.133846	-0.210666	-2.78798					GAACATGCAGCACTGCAACCTTCTCTGCCTGCCGGAGAACTACCAGATGA
ILMN_2679077	Nola2	52530	-1.09396	1.43949	1.71808	-1.58175	-2.75287	-6.37052	-1.28307	1.08873	-1.47856	-1.91425	-1.57587	-1.96484	-7.61455	0.0928817	-0.0366765	0.618443	0.873676	-0.568642	-1.36806	-2.57853	0.0429838	-0.31662	0.165636	-0.52121	-0.893799	-0.613163	-0.931428	-2.88577	Mus musculus nucleolar protein family A, member 2 (Nola2), mRNA.	GO:0042254|GO:0006364|GO:0007046|GO:0006365|GO:0031118|GO:0042254|GO:0006364|GO:0007046|GO:0006365|GO:0031118	GO:0005634|GO:0030529|GO:0005732|GO:0005634|GO:0030529|GO:0005732	GO:0030559|GO:0030515|GO:0003723|GO:0030559|GO:0030515|GO:0003723	GTTGCTAAGATGACCAAAGTAAAGGCCGCTCCCGAAGAGTCCGAGGCGCA
ILMN_1247694	Chordc1	66917	1.0137	1.44488	1.03207	-1.48953	-1.26975	-5.66552	-1.22796	1.76619	-1.7534	-1.75828	-2.42018	-1.24114	-3.93303	-0.0716519	-0.0520186	0.459299	-0.0261173	-0.646507	-0.4162	-2.57386	-0.0554283	-0.351692	0.765212	-0.865586	-0.86959	-1.33054	-0.36709	-2.03107	Mus musculus cysteine and histidine-rich domain (CHORD)-containing, zinc-binding protein 1 (Chordc1), mRNA.			GO:0005509|GO:0008270	GGGGTGAGCCTTTAAGGATTATACAGTCTTGCTGGTCTGATCCAGTCAGG
ILMN_2902979	Fas	14102	1.09426	1.1752	1.2259	-1.50556	-2.31674	-3.74464	-1.14008	1.21295	-1.70995	-1.9117	-1.00405	-1.42309	-4.35386	-0.016358	0.113602	0.216543	0.277481	-0.606661	-1.22846	-1.92119	-0.126587	-0.315722	0.151932	-0.900537	-1.06144	-0.132418	-0.635612	-2.24888	Mus musculus Fas (TNF receptor superfamily member) (Fas), mRNA.	GO:0045060|GO:0006955|GO:0006915|GO:0008625|GO:0006925|GO:0007165|GO:0045060|GO:0006955|GO:0006915|GO:0008625|GO:0006925|GO:0007165|GO:0045060|GO:0006955|GO:0006915|GO:0008625|GO:0006925|GO:0007165	GO:0009897|GO:0016020|GO:0009897|GO:0016020|GO:0009897|GO:0016020	GO:0004888|GO:0004872|GO:0005515|GO:0004888|GO:0004872|GO:0005515|GO:0004888|GO:0004872|GO:0005515	ATGCCAACTGTATTGACATTGGCAACTCCTGGTGTGTTCTCTTTGCCAGC
ILMN_2744758	Slc35a4	67843	1.22509	1.3653	-1.08621	-2.06919	-2.14906	-4.51073	1.16009	1.08351	-1.81695	-2.07088	1.02371	-1.48876	-4.42164	0.0158729	0.308762	0.465093	-0.103433	-1.03319	-1.08783	-2.15749	0.00560331	0.219844	0.12132	-0.855919	-1.04464	0.0394121	-0.568512	-2.13898	Mus musculus solute carrier family 35, member A4 (Slc35a4), mRNA.				CCCCTGTGCTAACTCGAGAGCCCTGTTGAAGCCTTTCCCTCTGAAGCACT
ILMN_2824167	Ecsit	26940	-1.07674	-1.2428	-1.0248	-1.5053	-2.04117	-2.4902	1.1425	1.12882	-1.51146	-1.82406	-1.51824	-1.67833	-2.9099	0.00437915	-0.10229	-0.309219	-0.0309579	-0.585672	-1.02502	-1.31188	-0.0891985	0.102994	0.0856118	-0.685145	-0.956348	-0.691601	-0.836226	-1.63017	Mus musculus ECSIT homolog (Drosophila) (Ecsit), mRNA.	GO:0007178|GO:0006357|GO:0001707|GO:0030509	GO:0005667	GO:0003702|GO:0003700|GO:0004871|GO:0005515	GCAGCAGGGGCAAAGTTGAGTCAGATAGAGCTGGCATGAGGAGAAAAGAC
ILMN_1229455	D11Ertd759e		1.53573	2.38859	1.28927	-1.46056	-2.41532	-5.6193	1.06777	3.01868	-1.35843	-1.30452	1.02403	-1.12137	-5.77023	-0.125601	0.493323	1.13056	0.24095	-0.672118	-1.39782	-2.61599	-0.0867917	0.00780547	1.50713	-0.528729	-0.470316	-0.0525366	-0.252057	-2.61542					CAGCCCCACACGTCTTGCTGTAAGGCCCCTTCTGGCTTTGAACTAGGCAT
ILMN_2960700	Prf1	18646	1.38083	3.02976	3.02206	1.47682	-1.97771	-4.59134	1.173	3.12876	1.34938	-1.01568	-1.9168	-1.84842	-3.78588	-0.0975833	0.367954	1.50162	1.49795	0.464907	-1.08141	-2.2965	0.00199024	0.232199	1.64758	0.434287	-0.0204499	-0.93671	-0.884301	-1.91864	Mus musculus perforin 1 (pore forming protein) (Prf1), mRNA.	GO:0019835|GO:0019835	GO:0016020|GO:0016021|GO:0016023|GO:0016020|GO:0016021|GO:0016023	GO:0005509|GO:0005509	GACAGGTGGATATCTATGAGTTCGAGGCCAGCCTGGGTCTACAGGGTCTC
ILMN_3162476	Sec61a1	53421	1.14585	1.33607	1.41458	-1.40487	-2.00161	-3.52237	-1.00043	1.03493	-1.46031	-1.83428	-1.01296	-1.85555	-4.47306	-0.0453587	0.151055	0.372642	0.45502	-0.535799	-1.04652	-1.86191	-0.166444	-0.167063	-0.11691	-0.712718	-1.04166	-0.185017	-1.05829	-2.32771	Mus musculus Sec61 alpha 1 subunit (S. cerevisiae) (Sec61a1), mRNA.	GO:0015031|GO:0006810|GO:0006605|GO:0009306	GO:0005783|GO:0016021|GO:0016020	GO:0015450	ACAGAGCAGCTTCCCACCTACCCTAGGGACTCCACAGCTTCTGGCAAGCA
ILMN_1237265	Mrpl28	68611	1.03046	1.44032	1.42718	-1.57555	-1.54972	-4.32952	-1.10395	1.22496	-1.70497	-2.70503	1.25806	-1.09481	-8.4057	0.0713423	0.114636	0.597731	0.58451	-0.584514	-0.560669	-2.04287	-0.0349937	-0.177668	0.257746	-0.804739	-1.47064	0.296203	-0.165669	-3.10636	Mus musculus mitochondrial ribosomal protein L28 (Mrpl28), nuclear gene encoding mitochondrial protein, mRNA.		GO:0030529|GO:0005739		GCCGAGCACACAGTTCCTGTGGTAGACTTTTCAGAGAACCCTTCTGTGCC
ILMN_1240994	Mbc2		1.05605	1.1248	1.43129	-1.22533	-2.20134	-6.91229	1.21668	1.17321	-1.21103	-1.76177	-1.3439	-1.55824	-7.67877	-0.0337908	0.0448811	0.135876	0.483526	-0.326965	-1.17217	-2.82296	-0.041992	0.24096	0.188466	-0.318222	-0.859018	-0.468417	-0.681907	-2.98287					CTGGCCACTGGCAGCATTAGCAGTGGCATTCGCTCATGCCAAATACAGCT
ILMN_1246024	Rnpep		1.07707	1.49987	1.38994	-1.14407	-2.31905	-4.75156	-1.23781	1.55501	-1.50014	-1.41222	-1.44072	-1.8492	-4.86677	0.0859625	0.193071	0.670801	0.560989	-0.108209	-1.12757	-2.16244	-0.0306369	-0.338423	0.606285	-0.615737	-0.528602	-0.557426	-0.917536	-2.3136					TCCTGAAGAACTGCTCCTTCCCAAATTCATGTTCTCACTCCAGTGCCCCG
ILMN_2619574	Slc35e3		-1.02927	-1.00541	1.00925	-1.99627	-1.85165	-3.53256	1.09922	-1.03151	-1.43691	-1.77588	-2.21431	-1.61299	-2.7784	0.026494	-0.0151246	0.018711	0.0397771	-0.970816	-0.862314	-1.79422	-0.132763	0.00371897	-0.177521	-0.655729	-0.961297	-1.27962	-0.822501	-1.60702					GCCCTGGGGACCGGAGTTGATTTGTACTGCGTACAAATCCTAGCTGTAGA
ILMN_3134301	Slc35c1		1.02518	1.27999	1.27862	-1.63495	-2.64304	-5.20163	1.08592	1.30958	-1.33295	-1.76301	-1.64657	-1.77266	-4.05052	-0.032693	0.00318146	0.32344	0.321892	-0.741935	-1.43489	-2.41166	-0.0708042	0.048116	0.318299	-0.485422	-0.888846	-0.790265	-0.896718	-2.08891					GAATTTGGGGACAGAAGCACTCAGACCACGATGCCCAGCACCACACCCTC
ILMN_2975956	Sf3b5	66125	1.00266	1.23973	1.25422	-1.64058	-1.60775	-6.27658	1.01289	1.17032	-1.68156	-2.08426	-1.13466	-1.3916	-3.98295	0.0365616	0.0403919	0.346582	0.363354	-0.677647	-0.64848	-2.61342	-0.0082384	0.0102354	0.21867	-0.758035	-1.06778	-0.190499	-0.484979	-2.00207	Mus musculus splicing factor 3b, subunit 5 (Sf3b5), mRNA.	GO:0006397|GO:0000398	GO:0005634|GO:0005681		GCGTACCTGTGGAGGATTCGGAACAAGTCATGGAGAGACTGTCCGGGTCC
ILMN_2464474	9430029L20Rik		1.04751	1.02795	-1.06077	-1.27308	-2.77548	-5.45101	-1.06037	-1.01581	-1.54926	-1.34517	1.22448	-1.47891	-5.84097	0.0487	0.115669	0.0884666	-0.0364128	-0.299628	-1.42404	-2.39782	0.0105622	-0.0740031	-0.0120725	-0.621019	-0.417221	0.302732	-0.553967	-2.53565					AGTACTTACTGTGGGTAGGCTGCCTGTGCTCATTTGCCCAATGCCTGTGG
ILMN_1221568	Cdca7	66953	1.08165	2.39794	1.81981	-1.56601	-2.46426	-4.0555	1.08802	2.02919	-1.26014	-2.71286	-1.82799	-1.81247	-4.81416	0.0600802	0.173313	1.32187	0.923866	-0.58701	-1.24107	-1.9598	0.104791	0.226501	1.1257	-0.228797	-1.33502	-0.765464	-0.753168	-2.16249	Mus musculus cell division cycle associated 7 (Cdca7), mRNA.	GO:0006350|GO:0006355|GO:0042127	GO:0005634	GO:0003674	TGATGGGAAGTGGCCTTTTAGAGATGGGTAGCTTTGAACCTCTCTGCCAG
ILMN_2617820	Ppp3cc		1.13763	1.11758	1.93285	-1.01107	-1.51161	-5.1387	1.02971	1.06812	1.19304	-1.13399	-1.24789	-1.12215	-4.59533	0.0288829	0.214919	0.189256	0.97961	0.0130005	-0.567203	-2.33252	-0.0974016	-0.0551652	-0.00232691	0.157245	-0.278815	-0.416894	-0.263665	-2.29757					ATCATGATGCAGGGAGGATGCACTCACACTCGCATCCGCCACACCCACAG
ILMN_2747651	Hat1	107435	1.14728	1.68244	1.64595	-1.54666	-1.82853	-4.21893	1.01445	1.625	-1.35896	-1.99313	1.10852	-1.6909	-7.38728	-0.0297529	0.168462	0.720803	0.689172	-0.658913	-0.90044	-2.10663	-0.00318726	0.0175134	0.697253	-0.445685	-0.998221	0.145443	-0.760981	-2.88823	Mus musculus histone aminotransferase 1 (Hat1), mRNA.				CCTGCAGATTTCTGTGCATCGTGCTGTGAACCTCTGATGACCCTAAAGTT
ILMN_1243690	A130029H05Rik		1.13639	1.45738	2.29578	-1.21198	-2.29652	-4.53237	1.19118	1.41027	1.38707	-1.15676	1.41672	-1.58703	-3.5869	0.0736962	0.258155	0.617075	1.27268	-0.203672	-1.12575	-2.10657	-0.150478	0.101913	0.345495	0.321563	-0.360564	0.352072	-0.816806	-1.99322					CTAGGTGCCTGTGGGCCTGCATCAGCTTCCACCATTCCAGAAAAGCCACT
ILMN_2768053	Rpgrip1		-1.04723	1.0125	1.42375	-1.39575	-1.67181	-4.71575	-1.05089	-1.0131	-1.32275	-1.61357	-1.17008	-1.39181	-6.80101	0.0286915	-0.037884	0.0466162	0.538391	-0.452346	-0.712719	-2.20879	-0.0692491	-0.140857	-0.0880296	-0.472784	-0.759505	-0.295852	-0.546215	-2.835					TGTGGGTGTGGCCTTCTTCCCGCTTCTCTTCTTGTCAAGATATTCTAGGC
ILMN_1230620	Ywhaq		-1.24676	1.36609	1.23525	-1.70769	-2.13984	-2.4164	-1.15206	1.44261	-1.31797	-2.29577	-1.27777	-1.50182	-3.03982	-0.0913293	-0.409509	0.358722	0.213476	-0.863379	-1.18883	-1.36419	-0.0319511	-0.236162	0.496729	-0.430273	-1.23093	-0.385579	-0.618667	-1.63594					CGGCTTTTGATGAGGCCATCGCAGAGCTCGATACACTGAACGAAGACTCC
ILMN_2594821	Myg1	60315	-1.13422	-1.02575	-1.05492	-1.85283	-2.54507	-3.43678	-1.01704	1.07537	-1.38906	-2.00117	-1.97944	-2.13999	-2.88156	-0.0247725	-0.206468	-0.0614546	-0.101911	-0.914504	-1.37248	-1.80583	0.0420668	0.0176863	0.146899	-0.432042	-0.958774	-0.943023	-1.05554	-1.48478	Mus musculus melanocyte proliferating gene 1 (Myg1), mRNA.				AGCAGTGCGGGACTTGTCTATTTGCACTTCGGACGTAAGCTCCTGGCCCA
ILMN_2758300	A430005L14Rik	97159	-1.17894	1.09548	1.52357	-2.27668	-2.21417	-3.06208	-1.15686	1.02118	-2.10756	-2.43128	-2.24321	-2.27247	-3.55902	-0.0364373	-0.273932	0.0951273	0.571015	-1.22337	-1.18321	-1.65095	0.0534191	-0.156795	0.0836576	-1.02216	-1.2283	-1.11214	-1.13084	-1.77806	Mus musculus RIKEN cDNA A430005L14 gene (A430005L14Rik), mRNA.				ACGCTCTGAGAACAAGGTGGACATCAGTGTCACTGGCTGGCACAGACGCC
ILMN_3161639	Ssna1		1.04543	1.07355	1.32501	-1.35256	-2.1206	-3.64093	1.01751	1.11105	-1.10698	-1.74526	-1.71297	-1.75645	-4.85037	-0.105021	-0.0409214	-0.00263564	0.30098	-0.540718	-1.1895	-1.96933	-0.0761364	-0.0510956	0.0757861	-0.222765	-0.879581	-0.852636	-0.888801	-2.35423					GCCCAGAGGGGCAATTTCTGACCTCCACCTGCCTAGACAAGAAAAGCCCT
ILMN_2938893	Smad3	17127	1.19783	1.3229	1.58404	-1.95128	-2.65636	-3.11979	1.22098	1.46235	-1.78374	-1.80939	-1.90267	-1.61196	-2.63405	-0.00796859	0.252456	0.395737	0.655639	-0.972391	-1.41742	-1.64942	-0.029344	0.2587	0.518945	-0.86425	-0.884844	-0.957367	-0.718162	-1.42663	Mus musculus MAD homolog 3 (Drosophila) (Smad3), mRNA.	GO:0017015|GO:0051098|GO:0001707|GO:0000122|GO:0045941|GO:0006350|GO:0045893|GO:0045944|GO:0007183|GO:0050776|GO:0050678|GO:0048340|GO:0007182	GO:0005622|GO:0005886|GO:0005634	GO:0005515|GO:0008134|GO:0003690|GO:0003700|GO:0016563	CAGGGCAAGTGGGCTGGTGTGGACTCTTGTTTAGGAGGCTGAGGTTCTTG
ILMN_1238167	Pop4		1.09671	1.11698	1.30617	-1.76142	-2.28537	-3.86421	1.03697	1.28047	-1.45785	-2.16366	-1.07029	-1.40235	-4.14485	0.0130332	0.146215	0.17264	0.398375	-0.803704	-1.17939	-1.93714	-0.0423128	0.0100555	0.314361	-0.58615	-1.15579	-0.140313	-0.530162	-2.09363					GAAGGGGGCATTTAGGCTCTGCCTTTCCTACTTCTCTGTGTATCCTGAAC
ILMN_2611261	Atp5j	11957	-1.26688	1.38225	1.24502	-1.78766	-2.38631	-2.57627	-1.13368	-1.21639	-2.22998	-2.63978	-1.23043	-1.90669	-3.30043	0.0406198	-0.300662	0.507637	0.356791	-0.797456	-1.21416	-1.32467	0.00724363	-0.173772	-0.275358	-1.14978	-1.39317	-0.291923	-0.923826	-1.71541	Mus musculus ATP synthase, H+ transporting, mitochondrial F0 complex, subunit F (Atp5j), mRNA.	GO:0006811|GO:0006810|GO:0015986|GO:0015992|GO:0006811|GO:0006810|GO:0015986|GO:0015992|GO:0006811|GO:0006810|GO:0015986|GO:0015992	GO:0005739|GO:0045263|GO:0005743|GO:0016469|GO:0005739|GO:0045263|GO:0005743|GO:0016469|GO:0005739|GO:0045263|GO:0005743|GO:0016469	GO:0046933|GO:0015078|GO:0046961|GO:0046933|GO:0015078|GO:0046961|GO:0046933|GO:0015078|GO:0046961	ACTCACCAGCTCCGGAATTCGTCCCGTGGCCCTAGCCCGCGCTTCCACAG
ILMN_2833606	Ssr2	66256	1.02981	1.22029	1.74165	-1.27615	-2.45812	-4.5713	-1.05294	1.16199	-1.21444	-1.92528	-1.05098	-2.02399	-7.77711	0.0205963	0.0629741	0.307825	0.821048	-0.331206	-1.27696	-2.17201	-0.073986	-0.148404	0.142606	-0.354272	-1.01905	-0.145725	-1.09119	-3.03322	Mus musculus signal sequence receptor, beta (Ssr2), mRNA.		GO:0016020		GGCCCTTGGCCCGTGGCTATTTTGTCCTGAATCTTACCCCGAACTCAACC
ILMN_3000536	1110030J09Rik	66172	-1.15213	1.28601	1.48123	-1.2292	-3.07301	-3.74385	-1.07405	1.04619	-1.68538	-1.72714	-1.43054	-1.90489	-4.06132	-0.0158705	-0.22018	0.347036	0.550922	-0.313594	-1.63552	-1.92039	-0.248393	-0.351459	-0.183249	-1.00147	-1.03678	-0.764952	-1.1781	-2.27034	Mus musculus mediator of RNA polymerase II transcription, subunit 11 homolog (S. cerevisiae) (Med11), mRNA.		GO:0000119|GO:0000119		GATGATCCAGAGTGTGCCCTGCACCAGAGACCGTAGGATGGGGAGCAGTG
ILMN_2839145	1810008A18Rik	108707	1.18121	1.42581	1.67942	-1.2531	-2.80377	-3.71073	-1.09145	1.29287	-1.09551	-1.49072	-1.26032	-1.6084	-3.66727	-0.100095	0.14017	0.41169	0.647871	-0.425592	-1.58746	-1.9918	-0.0218431	-0.148093	0.348736	-0.153446	-0.597848	-0.35563	-0.707473	-1.89655	Mus musculus RIKEN cDNA 1810008A18 gene (1810008A18Rik), mRNA.				GCAGGGCTCGCCCCTTCTCACCTGAGACAAAGCGTGTGTTCTCATGTGGA
ILMN_3139158	Trim21		-1.06323	1.8205	1.48212	-1.23812	-2.24296	-4.60307	1.28465	2.03718	-1.47307	-1.67986	-1.67585	-1.97119	-4.22949	-0.0274069	-0.115856	0.836926	0.540254	-0.335563	-1.19281	-2.23	0.0328396	0.39421	1.05941	-0.52599	-0.715503	-0.71205	-0.946226	-2.04765			GO:0030529|GO:0005737|GO:0005622|GO:0030529|GO:0005737|GO:0005622	GO:0003723|GO:0003677|GO:0008270|GO:0046872|GO:0005515|GO:0003723|GO:0003677|GO:0008270|GO:0046872|GO:0005515	GCTGGGTCTGGTCAGTGAACCCCTGCTGTTGACTCTCACAAGGCTACAAC
ILMN_2737517	Clk4	12750	-1.1392	-1.22173	-1.17125	-1.60644	-2.65451	-4.09888	-1.0007	1.13398	-1.60775	-1.60384	-1.19988	-1.10043	-3.32196	-0.0704543	-0.258472	-0.359375	-0.298506	-0.754324	-1.4789	-2.10568	0.0822758	0.0812646	0.263675	-0.602767	-0.599255	-0.180613	-0.0557919	-1.64976	Mus musculus CDC like kinase 4 (Clk4), mRNA.	GO:0006468|GO:0018108|GO:0006468|GO:0018108|GO:0006468|GO:0018108	GO:0005634|GO:0005634|GO:0005634	GO:0004672|GO:0004674|GO:0005524|GO:0000166|GO:0004713|GO:0016740|GO:0016301|GO:0004672|GO:0004674|GO:0005524|GO:0000166|GO:0004713|GO:0016740|GO:0016301|GO:0004672|GO:0004674|GO:0005524|GO:0000166|GO:0004713|GO:0016740|GO:0016301	GGATGATGAGGAGGGTCACCTGATCTGTCAAAGTGGAGACGTTCTAAGAG
ILMN_2679755	Fmip	107829	1.18439	-1.06725	-1.05912	-1.49059	-1.96567	-3.56074	-1.11306	-1.0735	-1.4806	-2.11393	-1.78267	-1.36726	-4.86031	-0.138592	0.105551	-0.232494	-0.221463	-0.714471	-1.11361	-1.97077	0.0107368	-0.143796	-0.0915827	-0.555441	-1.06919	-0.823303	-0.440548	-2.27031	Mus musculus THO complex 5 (Thoc5), mRNA.	GO:0045650		GO:0005515	CTCCTCCATCCCACCGGTTTTCCGACTCTGTCTAAACTGGAAAGGGGAGA
ILMN_2949605	Phgdhl1	68889	1.1805	1.23687	1.44133	-1.23703	-2.3363	-4.70114	1.24752	1.16366	-1.45402	-1.91795	-1.31556	-1.51307	-6.86031	0.0592798	0.298672	0.365971	0.586677	-0.247595	-1.16494	-2.17373	-0.0401687	0.278892	0.178504	-0.580217	-0.979734	-0.435849	-0.637644	-2.81844	Mus musculus ubiquitin associated domain containing 2 (Ubac2), mRNA.				AGGCAGCCCCTGTGAGCAAGAGCAGCTGTAGGAATTGACGACTGTCCCGT
ILMN_2527129	LOC329750		-1.29023	1.15007	1.87599	-1.88812	-3.45672	-7.25941	-1.18834	1.46236	1.00028	-1.64565	-1.39754	-2.02239	-5.27622	0.0510079	-0.316622	0.252729	0.958663	-0.865942	-1.73839	-2.80884	-0.00328199	-0.252229	0.54502	-0.00287378	-0.721936	-0.486169	-1.01934	-2.40279					AGTGCACACCAGCTCCGAGATCACCACCAAGGACTTGAAGGAGAAGAGGG
ILMN_1225374	1110007C02Rik		1.28782	1.88376	3.94052	-1.03331	-2.43311	-3.39799	1.27512	1.82563	1.40974	-1.43319	-1.79925	-2.41033	-4.89172	0.0317311	0.396662	0.945349	2.01012	-0.0155476	-1.25107	-1.73295	-0.10728	0.243352	0.761116	0.38815	-0.626514	-0.954674	-1.37651	-2.39762					GCTGTCCTCAGTTCCAGCTGTGACTGTAGGCAGTGTTTGGAATATTAGCA
ILMN_2809436	5730410I19Rik	66622	1.20559	-1.1897	-1.0312	-1.57036	-2.27706	-2.29691	1.12425	1.06621	-1.39592	-1.94105	-1.23424	-1.88784	-2.9513	-0.0206432	0.249095	-0.271245	-0.0649723	-0.671739	-1.20782	-1.22033	-0.0942791	0.0746809	-0.00179166	-0.575495	-1.05111	-0.397906	-1.01101	-1.65563	Mus musculus RIKEN cDNA 5730410I19 gene (5730410I19Rik), mRNA.	GO:0006355|GO:0006355|GO:0006355		GO:0005515|GO:0046872|GO:0005515|GO:0046872|GO:0005515|GO:0046872	CCAGCCTATGTTGAAGGGCTTGCATAAGAAAGGTTCCCTACTTAACCAGA
ILMN_2891104	Tmco4	77056	1.07451	1.62252	1.43032	-1.27483	-1.70336	-3.69838	1.11653	1.50487	-1.43228	-1.74958	1.00038	-1.33977	-2.99579	-0.0107102	0.0929719	0.687524	0.505632	-0.361015	-0.779093	-1.89761	-0.0365766	0.122441	0.553062	-0.554894	-0.843589	-0.0360225	-0.458564	-1.61951	Mus musculus transmembrane and coiled-coil domains 4 (Tmco4), mRNA.			GO:0016787|GO:0016787	CCAGTACATTTATGCAGGCTGGGTGCACTGGACAACGGCAGGCGTAACAG
ILMN_1232428	Rpp30	54364	-1.22281	1.27128	1.3075	-1.55283	-2.43455	-4.33816	1.02251	1.13331	-1.98296	-2.98228	-1.26194	-1.93102	-4.7093	0.0420382	-0.248165	0.388323	0.428847	-0.592863	-1.24162	-2.07504	-0.026991	0.00511813	0.153555	-1.01464	-1.60341	-0.362639	-0.976354	-2.26251	Mus musculus ribonuclease P/MRP 30 subunit (human) (Rpp30), mRNA.	GO:0008033|GO:0008033	GO:0005634|GO:0005634	GO:0016787|GO:0004540|GO:0004526|GO:0016787|GO:0004540|GO:0004526	CTGCTGTTTGGGCTTTCTGAAAATGATGGCAAGGCTGCCGTGTCCACAAA
ILMN_1231204	LOC270152		1.14532	1.69969	1.28459	1.07906	-2.43709	-3.88263	1.06526	1.99355	-2.07964	-1.10731	-1.69881	-1.45704	-4.18056	-0.00240314	0.193351	0.762866	0.358907	0.107375	-1.28757	-1.95944	0.231737	0.322948	1.22708	-0.824599	0.0846771	-0.532787	-0.311299	-1.83196					TCTGGGATTTCCTCGGGCTGGGAATCTGCACTGATGGCTGAAGCTAGGCC
ILMN_2604097	Eftud2	20624	1.27432	1.42372	1.38001	-1.65664	-2.60775	-4.35685	1.08878	1.11494	-1.20163	-1.96181	-1.19621	-1.57021	-3.93873	-0.0154103	0.334315	0.494255	0.449271	-0.743669	-1.39822	-2.13869	0.00622416	0.128936	0.163192	-0.258767	-0.965963	-0.252244	-0.64473	-1.97151	Mus musculus elongation factor Tu GTP binding domain containing 2 (Eftud2), mRNA.	GO:0006412|GO:0006397|GO:0000398|GO:0006412|GO:0006397|GO:0000398|GO:0006412|GO:0006397|GO:0000398	GO:0030529|GO:0005634|GO:0005681|GO:0030529|GO:0005634|GO:0005681|GO:0030529|GO:0005634|GO:0005681	GO:0000166|GO:0003746|GO:0005525|GO:0005515|GO:0000166|GO:0003746|GO:0005525|GO:0005515|GO:0000166|GO:0003746|GO:0005525|GO:0005515	ACCATCAAAGCGTTCATCCCGGCCATCGACTCATTCGGCTTTGAGACTGA
ILMN_2696492	Phf11	219131	1.22773	2.39916	2.00152	-1.08672	-1.51871	-3.19554	1.22883	4.05029	1.35827	-1.13818	-1.00913	-1.62037	-2.84995	0.0350497	0.331045	1.29758	1.03615	-0.0849256	-0.567794	-1.64101	-0.222948	0.074338	1.79508	0.218822	-0.40968	-0.236062	-0.919273	-1.73389	Mus musculus PHD finger protein 11 (Phf11), mRNA.	GO:0046677|GO:0030655|GO:0046677|GO:0030655|GO:0046677|GO:0030655		GO:0008800|GO:0008800|GO:0008800	CCCTGGGTTTATGCTCACTATCATACCAGATTGCCAATATTTAGCACACT
ILMN_2907642	Rars	104458	-1.08593	1.17629	1.32875	-1.50476	-2.40229	-6.34644	1.12044	1.43475	-1.48575	-2.26495	-1.16429	-2.01475	-4.44418	-0.108011	-0.226946	0.126228	0.302056	-0.697546	-1.37242	-2.77396	-0.00960477	0.154459	0.511193	-0.580796	-1.18909	-0.22905	-1.02021	-2.16152	Mus musculus arginyl-tRNA synthetase (Rars), mRNA.	GO:0006420|GO:0006412|GO:0006420|GO:0006412		GO:0004814|GO:0000166|GO:0016874|GO:0005524|GO:0004814|GO:0000166|GO:0016874|GO:0005524	TGGACCATGAAAAGGAGTGGAAGCTGGGGCGGTGCATCTTACGGTTCCCC
ILMN_3062378	Dcp1b	319618	1.23983	1.05486	1.35495	-1.26993	-2.40699	-5.92323	1.26895	-1.12587	-1.1394	-1.49131	-1.0949	-1.85083	-6.74276	-0.0852328	0.22491	-0.00817601	0.353011	-0.429983	-1.35246	-2.65162	-0.0151499	0.328482	-0.186188	-0.20343	-0.591726	-0.145952	-0.903324	-2.76849	Mus musculus DCP1 decapping enzyme homolog b (S. cerevisiae) (Dcp1b), mRNA. XM_900830 XM_900833 XM_917383			GO:0003674|GO:0003674	GATCTTCCAGGTTCTTCATGTGAACTGGTGTGACCAAACACACTTATGCC
ILMN_1219667	Pfdn2		1.07335	1.45924	1.57643	-1.0556	-1.50422	-3.50833	-1.17875	1.09207	-1.31672	-1.85099	-1.16519	-1.34757	-4.06842	0.0244606	0.126577	0.569674	0.681119	-0.0535978	-0.564553	-1.78632	-0.133421	-0.37068	-0.00636178	-0.530374	-1.02172	-0.353992	-0.563782	-2.15789					TGGTTGGAGGTGTGCTGGTGGAGCGGACTGTCAAAGAAGTGCTGCCTGCC
ILMN_1233693	Slc30a7	66500	1.03535	1.07477	1.71585	-1.46067	-2.34954	-3.40611	-1.00082	1.13795	-1.16307	-1.25344	1.14074	-1.1684	-3.46693	-0.0226266	0.0274963	0.0814047	0.756294	-0.569253	-1.255	-1.79075	0.0369279	0.0357497	0.223366	-0.18101	-0.288964	0.226893	-0.187605	-1.75673	Mus musculus solute carrier family 30 (zinc transporter), member 7 (Slc30a7), mRNA.	GO:0006829|GO:0006829	GO:0016023|GO:0005794|GO:0016023|GO:0005794	GO:0005385|GO:0008270|GO:0005385|GO:0008270	TACAACTCAGAAGCACCAAGGACGCAGGTAGAGTCAGCCGCGTGTTCGAG
ILMN_2466335	6230400I06Rik		1.03258	1.04587	1.09788	-1.50346	-1.81787	-4.75314	1.05593	1.49749	-1.24797	-1.29777	1.22576	-1.08728	-4.60129	0.0775638	0.123811	0.142264	0.212287	-0.510723	-0.784686	-2.17132	-0.112097	-0.0335835	0.470449	-0.431684	-0.488132	0.181578	-0.232816	-2.31414					GCGGCCTGCATGACCACTTGTGGCCCTTTCCTTGCTGAACTTTTTATGTG
ILMN_2722784	Cd3g	12502	1.06501	1.23135	2.16465	1.26905	-2.31039	-4.59801	1.30088	-1.05504	1.01713	-1.30832	-3.85347	-2.51474	-8.17046	-0.0245407	0.0663219	0.275705	1.08959	0.31921	-1.23268	-2.22555	2.2014e-05	0.379506	-0.0772765	0.024523	-0.387698	-1.94614	-1.33039	-3.03039	Mus musculus CD3 antigen, gamma polypeptide (Cd3g), mRNA.	GO:0015031|GO:0007163|GO:0042981|GO:0007166|GO:0006461	GO:0005887|GO:0016020	GO:0042608|GO:0004888|GO:0046982|GO:0004872|GO:0030159|GO:0005515	CGGCTTTATCTTCGCTGAGGTCATCAGCATCTTCTTCCTTGCTCTTGGTG
ILMN_1239806	Rpa3	68240	-1.23917	1.36573	2.7997	-1.07463	-2.50001	-4.85393	-1.08197	1.24891	-1.14611	-2.02781	-2.45275	-2.61552	-7.54321	0.018581	-0.290789	0.468251	1.50385	-0.0852529	-1.30335	-2.26057	0.0660795	-0.047577	0.386752	-0.13067	-0.953845	-1.22832	-1.32102	-2.8491	Mus musculus replication protein A3 (Rpa3), mRNA.	GO:0006260	GO:0005634	GO:0003676|GO:0003674	AGTCACAGCCAAGGCGACCGTGCTCTGTGCATCTTATACCCTGTTTAAGG
ILMN_2825803	Parp14	547253	1.49128	2.3252	2.35208	1.38024	-1.97067	-6.11042	-1.05231	2.30583	1.12857	1.06217	-1.00161	-1.98738	-8.67174	-0.105576	0.470972	1.11178	1.12836	0.359346	-1.08426	-2.71685	-0.055214	-0.128774	1.15007	0.11928	0.0318032	-0.0575385	-1.04608	-3.17153	Mus musculus poly (ADP-ribose) polymerase family, member 14 (Parp14), mRNA. XM_901644 XM_916789 XM_924484 XM_924488	GO:0006355|GO:0006471|GO:0006350	GO:0005634	GO:0003950|GO:0003676|GO:0000166|GO:0016740|GO:0016757	GCCTTGAGACCTTGGCTGCTGTGTCTAAGTGGACTGGCAGAGACTGTGGC
ILMN_1220430	1810010N17Rik		-1.14493	-1.12824	1.06914	-2.07893	-4.00072	-4.01009	-1.17775	-1.37694	-1.66932	-1.59431	-1.31829	-1.74885	-4.23229	-0.0178071	-0.213068	-0.191875	0.0786414	-1.07365	-2.01807	-2.02144	0.0365201	-0.199514	-0.424943	-0.70274	-0.636412	-0.362148	-0.76989	-2.04492					GGCTTGCCTGAGGAGCAGAAGAAGACAATGGCTGACCGCAACCTGGACCA
ILMN_2705119	Btg1	12226	-1.06157	1.13338	1.27357	1.42856	-1.81163	-4.10069	1.12705	1.16758	-1.36105	1.13117	-1.36951	-1.06301	-4.93291	-0.0490242	-0.135227	0.13161	0.299855	0.465539	-0.90631	-2.08489	0.00904457	0.181593	0.232563	-0.435681	0.186863	-0.444616	-0.0791101	-2.29339	Mus musculus B-cell translocation gene 1, anti-proliferative (Btg1), mRNA.	GO:0045766|GO:0030308|GO:0042981|GO:0043085|GO:0006479|GO:0008285|GO:0045449|GO:0045663|GO:0045603|GO:0016477|GO:0045766|GO:0030308|GO:0042981|GO:0043085|GO:0006479|GO:0008285|GO:0045449|GO:0045663|GO:0045603|GO:0016477|GO:0045766|GO:0030308|GO:0042981|GO:0043085|GO:0006479|GO:0008285|GO:0045449|GO:0045663|GO:0045603|GO:0016477|GO:0045766|GO:0030308|GO:0042981|GO:0043085|GO:0006479|GO:0008285|GO:…	GO:0005634|GO:0005737|GO:0005634|GO:0005737|GO:0005634|GO:0005737|GO:0005634|GO:0005737	GO:0003712|GO:0005515|GO:0019900|GO:0003712|GO:0005515|GO:0019900|GO:0003712|GO:0005515|GO:0019900|GO:0003712|GO:0005515|GO:0019900	CATCACTGGTTCCCAGAAAAGCCGTGCAAGGGATCAGGTTACCGTTGTAT
ILMN_1240256	Slc9a3r1		1.19197	1.26219	1.62862	-1.38209	-2.60306	-5.83387	1.2499	1.31409	-1.03978	-1.35207	1.05239	-1.7724	-5.72453	-0.103911	0.149442	0.232017	0.59974	-0.57076	-1.48412	-2.64836	-0.135494	0.186316	0.258566	-0.191777	-0.570658	-0.0618253	-0.961196	-2.65265					CATGATTCTTGTGATTTTCCTGGTCGTTGTACCCAGGGCATGGCAATGGC
ILMN_2712584	Ccdc59	52713	1.07503	1.1485	1.46224	-1.22686	-2.30116	-3.35345	-1.1017	-1.03771	-1.3914	-1.79434	-1.20474	-2.29244	-3.95533	-0.0660512	0.0383254	0.133696	0.48213	-0.361017	-1.26841	-1.8117	-0.0308011	-0.170527	-0.0841982	-0.507334	-0.874257	-0.299527	-1.22769	-2.0146	Mus musculus coiled-coil domain containing 59 (Ccdc59), mRNA.				CCCAGAGCACCTGAAACACCTCTATCTGGCCGAAGAGGAAAGACTCAGAA
ILMN_2745971	Banf1	23825	1.17727	1.88081	3.47046	1.32171	-1.83447	-3.65675	1.01843	1.29095	1.8441	1.02295	-1.40631	-1.6499	-4.24154	-0.267582	-0.0321405	0.643769	1.52754	0.134826	-1.14295	-2.13814	0.054787	0.0811377	0.423215	0.937704	0.0875243	-0.437132	-0.667591	-2.0298	Mus musculus barrier to autointegration factor 1 (Banf1), transcript variant 1, mRNA.	GO:0015074|GO:0019047|GO:0015074|GO:0019047|GO:0015074|GO:0019047	GO:0005694|GO:0005634|GO:0005694|GO:0005634|GO:0005694|GO:0005634	GO:0003677|GO:0003677|GO:0003677	TTGAGGTCTGGGCGGGAGCGGCCGAGTGGCGCGAGGAGCCGTTACCAGAG
ILMN_2698392	Banf1	23825	1.1968	1.53872	1.69979	-1.46033	-2.02806	-5.07671	1.13523	1.44607	-1.10135	-2.02695	-1.98537	-1.85339	-7.24527	-0.016463	0.24272	0.605272	0.748896	-0.562754	-1.03656	-2.36036	0.014934	0.197924	0.547068	-0.124337	-1.00438	-0.974472	-0.875235	-2.84211	Mus musculus barrier to autointegration factor 1 (Banf1), transcript variant 1, mRNA.	GO:0015074|GO:0019047|GO:0015074|GO:0019047|GO:0015074|GO:0019047	GO:0005694|GO:0005634|GO:0005694|GO:0005634|GO:0005694|GO:0005634	GO:0003677|GO:0003677|GO:0003677	TGTACTCCAGGGTCTATGGGGAGTTCTCTCCCCTCAGCGTTTCAATCTTT
ILMN_2685806	Banf1	23825	1.01597	1.86897	4.18117	1.59154	-1.57715	-4.55782	-1.17192	1.44097	2.19097	1.15531	-2.59502	-1.96701	-6.46622	-0.0658639	-0.0430114	0.836382	1.99804	0.604556	-0.723185	-2.25421	-0.0545107	-0.283388	0.472532	1.07706	0.153775	-1.43025	-1.03051	-2.74743	Mus musculus barrier to autointegration factor 1 (Banf1), transcript variant 1, mRNA.	GO:0015074|GO:0019047|GO:0015074|GO:0019047|GO:0015074|GO:0019047	GO:0005694|GO:0005634|GO:0005694|GO:0005634|GO:0005694|GO:0005634	GO:0003677|GO:0003677|GO:0003677	TGGGGAGCCTGGCCGGGATTGGTGACGTCCTGAGCAAGAGGCTGGAGGAA
ILMN_1226766	B430320J11Rik		1.04472	-1.26031	-1.08854	-1.65148	-2.94822	-6.11743	-1.15108	1.30524	-1.5687	-1.30772	-1.33459	-1.58308	-2.4505	0.0280328	0.0911497	-0.305747	-0.0943659	-0.695725	-1.53181	-2.58489	0.059347	-0.143647	0.443658	-0.590222	-0.327705	-0.357047	-0.603384	-1.23373					AACCAGAGAGCACCACAGATGAGGGCGACCGTGTGCAGTGTGGCAGCTTA
ILMN_1236232	Centb5	140500	1.25063	1.1829	1.27688	-1.23412	-1.45746	-4.00642	-1.11248	1.11003	-2.02843	-2.60533	-1.93438	-1.64453	-3.99582	-0.0065335	0.316127	0.235796	0.346091	-0.31002	-0.549991	-2.00885	0.0274258	-0.12636	0.17803	-0.99294	-1.35404	-0.924449	-0.690253	-1.97106	Mus musculus centaurin, beta 5 (Centb5), mRNA.	GO:0043087|GO:0043087		GO:0005096|GO:0005096	GCTGGTACTCTCCACCCTGTGCCCAATGTTCTTTGTTACTGAGAGGATTT
ILMN_2697415	Cd3d		1.18245	1.19919	1.51374	-1.1389	-2.51613	-5.1093	1.39637	1.00147	-1.2235	-1.70746	-1.65428	-2.21581	-9.14159	0.00541647	0.247195	0.26748	0.603531	-0.182228	-1.32579	-2.34771	0.00503389	0.486716	0.00715661	-0.285981	-0.766818	-0.721171	-1.1428	-3.18741					AGATCGTGAAGATACCCAGTACAGCCGTCTTGGAGGGAACTGGCCCCGGA
ILMN_2758695	Nup93		1.06444	1.57755	1.98943	-1.3404	-1.65121	-4.44252	1.03657	1.56635	1.10872	-1.56486	-1.10652	-1.463	-4.09523	0.00932078	0.0994161	0.667008	1.00167	-0.413338	-0.7142	-2.14206	0.0102228	0.0620364	0.657629	0.159114	-0.635813	-0.135803	-0.538708	-2.02372					TCATGAATTAAGCGCTGTGTTTGATGGGGTCTGGGACTGCACACTGTCAG
ILMN_2905386	EG433923	433923	-1.13333	1.40764	1.43819	-1.1412	-1.9484	-6.4767	-1.06003	1.28811	-1.22739	-1.52071	1.28055	-1.26177	-8.17805	0.0440451	-0.136522	0.53732	0.568295	-0.146507	-0.918243	-2.65121	-0.0507723	-0.134884	0.314487	-0.346361	-0.655518	0.305996	-0.386221	-3.08253	Mus musculus predicted gene, EG433923 (EG433923), mRNA.				ACCTGGCCAATGTCATCAGATACTTCCCCACCCAGGCTCTCAACTTTTCC
ILMN_2881322	Rpl18	19899	1.05882	1.07857	1.01739	-1.52119	-1.59547	-5.32041	-1.1263	-1.0588	-1.94255	-2.13364	-1.11579	-1.3253	-3.3423	0.0369919	0.119452	0.146106	0.0618696	-0.568206	-0.636993	-2.37455	0.00783889	-0.163759	-0.0745845	-0.95011	-1.08547	-0.150229	-0.398482	-1.733	Mus musculus ribosomal protein L18 (Rpl18), mRNA.	GO:0006412	GO:0030529|GO:0005840|GO:0005622	GO:0003735	TGCGGCTGCTTGTCAAGCTGTACAGGTTTCTGGCCAGACGGACCAACTCC
ILMN_2618481	Eif4a1	13681	1.12485	1.32556	1.23214	-1.63299	-2.11908	-5.46371	-1.16265	1.43226	-1.39947	-1.98385	1.07054	-1.08117	-5.17835	-0.0926645	0.0770704	0.313937	0.208507	-0.80018	-1.17611	-2.54255	-0.0700824	-0.287503	0.448206	-0.554965	-1.05838	0.0282495	-0.182669	-2.44257	Mus musculus eukaryotic translation initiation factor 4A1 (Eif4a1), mRNA.	GO:0006412|GO:0006412		GO:0004386|GO:0000166|GO:0003743|GO:0003676|GO:0016787|GO:0003723|GO:0008026|GO:0005524|GO:0004386|GO:0000166|GO:0003743|GO:0003676|GO:0016787|GO:0003723|GO:0008026|GO:0005524	AACACCTCCATTGAAGAGATGCCCCTCAACGTTGCTGACCTCATTTGAGG
ILMN_2579611	3930401E15Rik		-1.10695	1.18921	1.52718	-1.06337	-2.7334	-3.33402	-1.03884	1.0384	-1.46882	-1.74003	1.12408	-1.84883	-3.72044	-0.0327346	-0.179321	0.217272	0.578132	-0.121375	-1.48343	-1.77	-0.024903	-0.0798732	0.0294546	-0.579557	-0.824016	0.143836	-0.911512	-1.92038					GAACACCACAACCCGCGTCGGATCCTAACTACGCTTCGAGATGCGCCATT
ILMN_2433047	Rnf26		1.07685	1.11987	1.63397	-1.74963	-1.49863	-3.65772	1.07392	1.16082	-1.55485	-2.79813	1.02134	-1.6074	-5.36907	-0.142623	-0.0358114	0.0207022	0.565758	-0.94967	-0.726264	-2.01357	0.0419835	0.144864	0.257127	-0.594793	-1.44248	0.0724537	-0.642744	-2.38269					TCTACTCATTCCCTACATGGCATAGAACATAGCATTCCTCCTGGGCTCTC
ILMN_3005827	Mrps26	99045	-1.09928	-1.00544	1.27857	-1.72344	-3.72614	-5.02758	1.24068	1.18814	-1.96767	-2.30214	-1.12493	-1.99138	-4.26017	0.0477684	-0.0887841	0.0399389	0.402301	-0.73752	-1.84991	-2.2821	0.105746	0.416875	0.354447	-0.870739	-1.09723	-0.0640841	-0.88802	-1.98516	Mus musculus mitochondrial ribosomal protein S26 (Mrps26), mRNA.	GO:0007046|GO:0007046	GO:0005761|GO:0005761	GO:0003735|GO:0003735	ACTTCATCACTCGGGAGAACCTGGAGGCACGGATAGAAGAAGCGTTGGAC
ILMN_2853658	Pelo	105083	1.04954	1.46756	1.62829	-1.24745	-1.93875	-4.17459	1.06668	1.20624	-1.34032	-1.61081	1.01443	-1.40038	-4.93737	-0.0735328	-0.00377965	0.479891	0.629825	-0.392518	-1.02866	-2.13517	-0.0103393	0.0827862	0.26018	-0.432919	-0.698122	0.0103337	-0.496157	-2.31408	Mus musculus pelota homolog (Drosophila) (Pelo), mRNA.				CGTCCCTGGTTTTCTCAGCATCCTTGGCAGGGCCAGAGCAGCACTTGTTG
ILMN_2771380	Cd52		-1.18033	1.4999	1.65936	1.01261	-2.32452	-7.57709	1.06286	1.25441	-1.09308	-1.15158	-1.36121	-1.82877	-8.20287	-0.0322645	-0.271455	0.552599	0.698367	-0.0141805	-1.2492	-2.95391	0.102695	0.19065	0.429706	-0.0257027	-0.100923	-0.342198	-0.768176	-2.93343					TCATCTCTCAAAGCTGCTACAGAGCCCAGGAAGATTTCAGGATGAAGAGC
ILMN_2924243	Itgb1bp1	16413	1.14884	1.27573	2.01438	1.04734	-1.90685	-5.5263	1.04615	1.3671	-1.09307	-1.27402	-1.08249	-1.7168	-5.95291	0.0273431	0.227515	0.378667	1.03768	0.0940729	-0.903849	-2.43897	-0.090051	-0.0249652	0.361064	-0.218434	-0.439436	-0.204409	-0.869776	-2.66365	Mus musculus integrin beta 1 binding protein 1 (Itgb1bp1), mRNA.	GO:0007229|GO:0030155		GO:0008022|GO:0005178	CGGCCTGGGAGCTGGGAAAAGCTTGCTGGCACTCAAGACCACAGATGCAA
ILMN_2793488	Psma7	26444	-1.12455	1.25731	1.21595	-1.41631	-1.9579	-6.76296	-1.07378	1.36452	-1.40539	-1.70521	1.50978	-1.04484	-6.35563	0.00562914	-0.163721	0.335968	0.287708	-0.496509	-0.963675	-2.75203	-0.11597	-0.218674	0.332427	-0.606943	-0.885921	0.478366	-0.179253	-2.78401	Mus musculus proteasome (prosome, macropain) subunit, alpha type 7 (Psma7), mRNA.	GO:0006511|GO:0006511	GO:0043234|GO:0005829|GO:0005839|GO:0043234|GO:0005829|GO:0005839	GO:0016787|GO:0004298|GO:0008233|GO:0004175|GO:0016787|GO:0004298|GO:0008233|GO:0004175	CTCCCAGACTCTATCAGACTGACCCCTCGGGCACATACCATGCTTGGAAG
ILMN_2598852	Ranbp1	19385	1.0582	1.97083	1.80168	-1.38209	-1.82401	-4.65765	-1.23238	1.62107	-1.36314	-2.50077	-1.66626	-1.88999	-7.25475	0.0536397	0.135258	1.03245	0.90298	-0.413209	-0.813476	-2.16596	-0.0372102	-0.338653	0.659738	-0.484147	-1.35958	-0.773824	-0.955588	-2.89614	Mus musculus RAN binding protein 1 (Ranbp1), mRNA.	GO:0046907|GO:0007051|GO:0046907|GO:0007051	GO:0005737|GO:0005813|GO:0005737|GO:0005813	GO:0005096|GO:0005096	CCCTTTCAGTGAGGGAGGCCAGAGAGGAGGCTGAAGAGAAGTCTGAGGAG
ILMN_1217612	Apg5l		1.03925	-1.07608	1.19086	-1.28073	-1.8782	-2.24841	-1.19206	-1.0915	-1.56489	-1.86459	-1.66904	-1.90061	-2.44103	-0.0902719	-0.0347281	-0.196058	0.161733	-0.44724	-0.999619	-1.25918	0.0420046	-0.211453	-0.0843025	-0.604056	-0.856852	-0.697011	-0.88446	-1.24548					AGCAAGGGTGCGGGGCATAAGGCGACTTGTCTCAGGAGCTGTCACAGGAT
ILMN_3158909	Banf1	23825	1.138	1.46529	1.93494	-1.28532	-1.87944	-5.74039	1.00512	1.39532	-1.01424	-1.8675	-1.74034	-1.96147	-6.02349	0.0349496	0.221445	0.586131	0.98724	-0.327173	-0.875356	-2.4862	-0.0597653	-0.0523913	0.420834	-0.0801622	-0.960876	-0.859131	-1.0317	-2.65037	Mus musculus barrier to autointegration factor 1 (Banf1), transcript variant 2, mRNA.	GO:0015074|GO:0019047	GO:0005694|GO:0005634	GO:0003677	GATGGCTGTTGTCACCCTCACCTCCTATGTACTCCAGGGTCTATGGGGAG
ILMN_1228917	A630046C11Rik		-1.18364	1.19583	1.12644	-1.57898	-2.8273	-4.48372	1.03016	1.23801	-1.54916	-1.94613	-1.12547	-1.53303	-2.99798	0.0394432	-0.203786	0.297457	0.211213	-0.61955	-1.45998	-2.12525	-0.0205739	0.0222979	0.287453	-0.65206	-0.98118	-0.1911	-0.636958	-1.60456					AGGGGACCTCTTAGAAGTTACAGATGGCAATGTGAAGACCCAGCCTGCAG
ILMN_2980331	Sumo2	170930	-1.15573	1.18958	1.71071	-1.32487	-1.95987	-7.77715	-1.0012	1.26202	-1.49936	-1.82473	-1.16997	-1.7017	-7.02292	-0.0169748	-0.225781	0.233478	0.757623	-0.422826	-0.987733	-2.97622	0.00268022	0.000953436	0.338413	-0.581667	-0.865001	-0.223787	-0.764298	-2.80939	Mus musculus SMT3 suppressor of mif two 3 homolog 2 (yeast) (Sumo2), mRNA.	GO:0006464|GO:0016925|GO:0006512			TGGGCAGCCAATCAACGAAACAGACACACCTGCACAGTTGGAAATGGAGG
ILMN_2940713	Garnl4	380711	1.05597	1.19379	1.3015	-1.33683	-1.5819	-2.98099	1.14012	1.79768	-1.11151	-1.17103	-1.26531	-1.33936	-3.50192	-0.105331	-0.0267608	0.150218	0.274843	-0.524148	-0.766989	-1.68112	-0.18166	0.00752234	0.664476	-0.334175	-0.409434	-0.521147	-0.603203	-1.98981	Mus musculus GTPase activating RANGAP domain-like 4 (Garnl4), mRNA.				CGGATAGTGCGCTTGGCTGCAAGACTGGAATCAGTTGCCATTGTCTTTGG
ILMN_2707865	2310046K10Rik	108670	1.45207	1.56368	2.36035	1.1069	-1.86219	-4.03565	1.40321	1.69091	1.41447	-1.11824	-1.68305	-1.79303	-3.96319	0.050698	0.588812	0.695643	1.2897	0.197223	-0.846304	-1.9621	-0.00533001	0.483398	0.75247	0.494931	-0.166562	-0.756406	-0.847733	-1.99199	Mus musculus epithelial stromal interaction 1 (breast) (Epsti1), transcript variant a, mRNA.			GO:0003674|GO:0003674	GTGGGTGGCCAGTTTCTCTCCATCATTAGTGATGTGTAGTCTCTCAGAGA
ILMN_2749686	Cdc37l1	67072	1.10264	1.039	1.06887	-1.80229	-2.03956	-3.50359	1.29939	1.06889	-1.89417	-2.08883	-2.01651	-1.41929	-3.07138	-0.0463727	0.0945879	0.00882912	0.0497107	-0.896207	-1.07463	-1.85521	0.0435901	0.421429	0.139709	-0.877978	-1.0191	-0.968271	-0.461582	-1.5753	Mus musculus cell division cycle 37 homolog (S. cerevisiae)-like 1 (Cdc37l1), mRNA.	GO:0051301|GO:0051301|GO:0051301|GO:0051301	GO:0005737|GO:0005737|GO:0005737|GO:0005737	GO:0005515|GO:0005515|GO:0005515|GO:0005515	CAGCCGATGGGGCACCTAACCCTGTGGAAATGGACTGGAATTGTTGAATC
ILMN_1228441	C230043G09Rik		1.37275	1.86374	2.10202	1.10944	-2.1973	-2.91114	1.05812	1.71102	-1.03053	-1.41719	-1.74211	-1.72885	-3.74087	-0.112559	0.344512	0.785643	0.959221	0.0372792	-1.24829	-1.65414	-0.0319556	0.0495424	0.7429	-0.0753368	-0.534992	-0.832788	-0.821766	-1.93533					CCTGCGCAGTCTGTCAGAGTTCCACACACATGACCGTGACTCCTGAGAAC
ILMN_1217331	Mcm6	17219	1.1352	1.71086	1.4234	-1.44972	-1.40987	-2.7349	-1.09021	1.83855	-1.27509	-1.91883	-1.32192	-1.78072	-3.51949	0.062306	0.245253	0.837027	0.571648	-0.473469	-0.433253	-1.38918	-0.0940456	-0.218657	0.784526	-0.444649	-1.03428	-0.496685	-0.926505	-1.90941	Mus musculus minichromosome maintenance deficient 6 (MIS5 homolog, S. pombe) (S. cerevisiae) (Mcm6), mRNA.	GO:0006270|GO:0006350|GO:0006260|GO:0006355|GO:0007049|GO:0006270|GO:0006350|GO:0006260|GO:0006355|GO:0007049|GO:0006270|GO:0006350|GO:0006260|GO:0006355|GO:0007049|GO:0006270|GO:0006350|GO:0006260|GO:0006355|GO:0007049	GO:0005634|GO:0005634|GO:0005634|GO:0005634	GO:0008094|GO:0003697|GO:0000166|GO:0003678|GO:0003677|GO:0005524|GO:0003676|GO:0005515|GO:0008094|GO:0003697|GO:0000166|GO:0003678|GO:0003677|GO:0005524|GO:0003676|GO:0005515|GO:0008094|GO:0003697|GO:0000166|GO:0003678|GO:0003677|GO:0005524|GO:0003676|GO:0005515|GO:0008094|GO:0003697|GO:0000166|GO:0003678|GO:0003677|GO:0005524|GO:0003676|GO:0005515	TCTTCATGTATAGGAAAAGCCTGCTGCATTTGTCATACATGTGTCTGTGG
ILMN_2621596	Psme2b		1.06768	1.49582	1.12332	-1.28256	-1.71279	-4.97855	1.11386	1.83276	-2.03448	-2.27018	1.49804	-1.53287	-5.09142	0.0855188	0.179996	0.666454	0.253291	-0.273508	-0.690832	-2.23021	0.0112706	0.166842	0.885288	-1.01339	-1.17153	0.594349	-0.604967	-2.3368					GACAACTATTTCCAAGTACTTCTCAGAACGAGGGGATGCTGTAGCCAAGG
ILMN_2688923	Hnrph1		-1.08469	1.08205	1.6593	-1.28385	-3.22824	-5.96864	-1.0335	1.10684	-1.27831	-1.37604	-1.06372	-1.46426	-6.68751	-0.0358108	-0.153089	0.0779627	0.694767	-0.39629	-1.72656	-2.61321	-0.0358366	-0.0833774	0.110616	-0.390078	-0.496356	-0.124954	-0.586011	-2.77731					ACGGTGGCTCTACTTTCCAGAGTACAACCGGACACTGTGTACACATGCGG
ILMN_1256671	Hnrph1		-1.25719	-1.08246	1.48291	-1.00529	-2.39577	-5.4077	1.02852	1.08984	-1.02114	-1.3972	-1.28706	-1.30697	-4.61747	-0.0129966	-0.343203	-0.127309	0.55543	-0.0206086	-1.27349	-2.44801	0.0457025	0.0862711	0.169825	0.0155269	-0.436834	-0.318379	-0.340522	-2.1614					CAGATATGGGGACGGTGGCTCTACTTTCCAGAGTACAACCGGACACTGTG
ILMN_1214163	B230380D07Rik		1.01153	-1.19327	-1.15198	-1.45945	-2.29585	-5.03658	-1.08472	-1.07384	-1.88153	-1.72118	-1.438	-1.2726	-3.82172	-0.0300027	-0.0134677	-0.28492	-0.234121	-0.575423	-1.22903	-2.36245	-0.024471	-0.141799	-0.127243	-0.936376	-0.807867	-0.548531	-0.372245	-1.95869					GGCCTCTCAGTACTACCAGGAGCAGGAGCAGGCTCAGGCTGTTGTGACTA
ILMN_2796429	Psip1	101739	-1.01613	1.14832	1.46316	-1.65418	-1.87201	-4.46123	-1.00049	1.28328	-1.46927	-2.32313	-2.20171	-1.60263	-4.64883	0.00237509	-0.0207137	0.201896	0.551458	-0.72374	-0.902211	-2.15507	0.0245709	0.0238589	0.384409	-0.530524	-1.1915	-1.11405	-0.655873	-2.1923	Mus musculus PC4 and SFRS1 interacting protein 1 (Psip1), mRNA.	GO:0006350|GO:0006355|GO:0006350|GO:0006355|GO:0006350|GO:0006355	GO:0005634|GO:0005634|GO:0005634	GO:0003677|GO:0003677|GO:0003677	TGTCCCGTCTAGGGAGGACATGTCACAGGTGTTCTGAGCGATCAGGCCAG
ILMN_2731206	Ppih		1.23175	1.40781	2.20589	-1.34515	-2.46149	-6.09687	1.08773	1.38666	-1.1104	-2.66883	-1.26429	-1.98252	-5.85859	0.0295109	0.330218	0.522964	1.17087	-0.398255	-1.27002	-2.57856	0.0919995	0.213316	0.563618	-0.0590774	-1.32421	-0.246329	-0.895335	-2.45856					GCCCAAACTGCCAGTGGTGATCTCACAGTGTGGGGAAATGTAATCTAGAC
ILMN_1238374	Cdc7		1.06646	1.27559	1.99316	-1.40712	-2.7277	-4.23727	1.10476	1.81672	-1.13182	-3.08116	-2.62575	-2.42186	-3.89015	-0.0280288	0.0648024	0.323134	0.967027	-0.520779	-1.47571	-2.11116	0.0129823	0.156716	0.874319	-0.165662	-1.61049	-1.37975	-1.26313	-1.94684					GCTGAGGAGTTCCTGCTTGTATCATCACAGACTAGGGAGCTGTCTCTCAG
ILMN_2746681	BC013712		-1.04995	1.24136	-1.23751	-1.25303	-1.53843	-6.25385	1.04727	1.7858	-1.13437	1.17958	-1.0329	-1.08741	-3.6358	-0.104729	-0.175047	0.207197	-0.412173	-0.430156	-0.726189	-2.74947	-0.135543	-0.0689075	0.701031	-0.317433	0.102734	-0.18225	-0.256444	-1.99782					CACAGAGAAGGATCAAAGGCCACCAGCTTCAGCATCGCCCTGCCTCTCAG
ILMN_2507182	Tomm22		-1.1597	1.36225	1.9648	-1.02791	-2.41503	-6.65548	1.0683	1.38797	1.19234	1.07023	1.23629	-1.5206	-7.34667	-0.0221875	-0.235944	0.4238	0.952198	-0.061903	-1.29423	-2.75673	-0.0287653	0.06655	0.44421	0.225025	0.0691563	0.277246	-0.633407	-2.90586					GAGTACAGAAGTCACCAGGAATCCCAGAGAGAAGGGAGGCTGGCTGTAGC
ILMN_1235110	3930401E15Rik		-1.4085	-1.12602	1.16836	-1.37242	-2.27644	-4.83702	-1.05888	-1.09965	-1.63617	-1.52466	-1.12211	-1.46313	-4.89419	-0.108767	-0.602931	-0.279997	0.115723	-0.565489	-1.29555	-2.38289	-0.0226112	-0.105149	-0.159658	-0.732931	-0.631098	-0.188826	-0.571673	-2.31368					CTAGTTCTTGGTTGAGCCATTGCCAGCGTAGGTCAGCAGTTGTGAGCTCG
ILMN_3008858	Ctsc	13032	-1.03108	1.44541	1.12564	-1.10963	-1.61257	-4.23315	-1.2135	1.52233	-1.58989	-1.46949	-1.07943	-1.77923	-6.22162	-0.0188215	-0.0629735	0.512662	0.151918	-0.168902	-0.70818	-2.10055	-0.0211041	-0.30028	0.58518	-0.69003	-0.57642	-0.131374	-0.852361	-2.6584	Mus musculus cathepsin C (Ctsc), mRNA.		GO:0005764|GO:0005764|GO:0005764	GO:0004197|GO:0008233|GO:0016787|GO:0004214|GO:0008234|GO:0004197|GO:0008233|GO:0016787|GO:0004214|GO:0008234|GO:0004197|GO:0008233|GO:0016787|GO:0004214|GO:0008234	GCGATAGCCATGGTTGACCTCTGATCCCTGACTTCTGTATATGCTTGGGC
ILMN_1238486	Ctsc	13032	-1.15242	1.35268	1.09172	-1.1821	-2.18817	-7.73582	-1.20053	1.34985	-1.47423	-1.19406	-1.07183	-2.03655	-5.36797	-0.0267823	-0.231447	0.409037	0.099817	-0.268131	-1.15651	-2.97834	-0.0303214	-0.293995	0.402473	-0.590287	-0.286196	-0.130402	-1.05645	-2.4547	Mus musculus cathepsin C (Ctsc), mRNA.		GO:0005764|GO:0005764|GO:0005764	GO:0004197|GO:0008233|GO:0016787|GO:0004214|GO:0008234|GO:0004197|GO:0008233|GO:0016787|GO:0004214|GO:0008234|GO:0004197|GO:0008233|GO:0016787|GO:0004214|GO:0008234	GAATTTTTGTCACCTACTTCTTCCCTTAGAAGCATTTATGCTCCATGGAC
ILMN_3008859	Ctsc	13032	-1.02311	1.44931	1.22586	-1.12005	-1.76373	-5.28725	-1.17938	1.75842	-1.37363	-1.26106	1.03103	-1.6505	-7.2647	0.00875056	-0.0242137	0.544115	0.30255	-0.154815	-0.80988	-2.39377	-0.0435828	-0.281609	0.770699	-0.501576	-0.378219	0.000506282	-0.766484	-2.90449	Mus musculus cathepsin C (Ctsc), mRNA.		GO:0005764|GO:0005764|GO:0005764	GO:0004197|GO:0008233|GO:0016787|GO:0004214|GO:0008234|GO:0004197|GO:0008233|GO:0016787|GO:0004214|GO:0008234|GO:0004197|GO:0008233|GO:0016787|GO:0004214|GO:0008234	GCTGTGCAAGCAAGAGGACCTGAGGCCAGACTTCAGGATCTGTGTCAGAA
ILMN_2893749	Hmox2	15369	-1.15993	-1.19357	1.44828	-1.15542	-2.83205	-6.06841	-1.18841	-1.04771	-1.39059	-1.61214	-1.73129	-2.21276	-4.77632	0.00216138	-0.211873	-0.25312	0.536503	-0.206256	-1.49969	-2.59916	0.072751	-0.176281	0.00551385	-0.402946	-0.616226	-0.719094	-1.0731	-2.18315	Mus musculus heme oxygenase (decycling) 2 (Hmox2), mRNA.	GO:0006788|GO:0006788	GO:0005783|GO:0005792|GO:0005783|GO:0005792	GO:0046872|GO:0016491|GO:0005506|GO:0004392|GO:0046872|GO:0016491|GO:0005506|GO:0004392	CACTGGGGAAGGGACCCAATTCTACCTGTTTGAGCATGTGGACAATGCCC
ILMN_3145331	Tmsb10	19240	-1.00052	1.39304	1.81429	-1.107	-1.84717	-5.5404	1.23538	1.36009	1.03447	-1.42579	-1.53583	-1.50799	-6.50373	-0.00216365	-0.00291705	0.476074	0.857241	-0.148813	-0.887479	-2.47215	0.0124252	0.317378	0.456124	0.0613112	-0.499341	-0.606596	-0.580204	-2.68884	Mus musculus thymosin, beta 10 (Tmsb10), mRNA.	GO:0007010|GO:0030036|GO:0007010|GO:0030036	GO:0005856|GO:0005737|GO:0005856|GO:0005737	GO:0003779|GO:0003785|GO:0003779|GO:0003785	TCATCTCCAAGACCCCCTCGTGATGTGGAGGAAGAGCCACCTGCAAGATG
ILMN_2717569	1810047C23Rik	192169	-1.54885	-1.15125	1.45422	-1.20537	-2.5572	-3.46327	-1.18842	-1.11154	-1.61658	-1.66293	1.21963	-1.18789	-3.98977	0.10133	-0.529863	-0.101873	0.641571	-0.168148	-1.25323	-1.69081	0.0441364	-0.204907	-0.10842	-0.648809	-0.689589	0.330585	-0.204262	-1.95217	Mus musculus RIKEN cDNA 1810047C23 gene (1810047C23Rik), mRNA.				ACATGAGCTTGCCAATTGACGCCGTTGTGTCTGTTGCTCCAGAGGAATCA
ILMN_1235819	Ran	19384	-1.00663	1.60045	1.6346	-1.48407	-1.42136	-4.45375	1.04143	1.49126	-1.56876	-2.57712	-1.55124	-1.91457	-3.61544	-0.0112431	-0.0207739	0.667234	0.697694	-0.580801	-0.518514	-2.16626	-0.00851782	0.0500482	0.568013	-0.658139	-1.37428	-0.641938	-0.945539	-1.86269	Mus musculus RAN, member RAS oncogene family (Ran), mRNA.	GO:0050875|GO:0006810	GO:0000178|GO:0005634|GO:0005622	GO:0000166|GO:0005515	CCCATCGCAATATCCAGTGGGGAAATCTTGTTTGTTACTGTCATTCCCAT
ILMN_2643832	Ppm1g		1.21695	1.3116	1.99205	-1.01743	-2.39713	-3.52327	1.02283	1.24937	1.19493	-1.284	1.19714	-1.38733	-3.52707	-0.0556466	0.227629	0.335682	0.938609	-0.0805758	-1.31695	-1.87256	-0.0211546	0.0114154	0.300045	0.235768	-0.381794	0.238436	-0.493465	-1.83962					CCCCAGGAACAGATGATTTCTGCCCTTCCTGACATCAAGGTGCTGACTCT
ILMN_2684667	1810035L17Rik		-1.24221	1.20021	1.47391	-1.24446	-1.91595	-5.40492	-1.21131	1.09804	-1.58791	-1.58329	1.21968	-1.09026	-6.98373	-0.0703009	-0.383212	0.192985	0.489347	-0.385817	-1.00836	-2.50457	-0.0492961	-0.325867	0.0856336	-0.716427	-0.712226	0.237212	-0.173969	-2.85329					GCGTTTGTCAGAAAAATTCCTTGGACCGCGGCAGCGAGTGAGCTGAGAGA
ILMN_2701515	Lrrk1		1.10315	1.61367	1.09111	-1.28105	-2.07791	-4.24757	-1.01919	1.45673	-2.10689	-1.67176	-1.14022	-1.66308	-5.21674	0.12357	0.265199	0.813916	0.249373	-0.233759	-0.931564	-1.96307	-0.0365384	-0.0639563	0.506193	-1.11165	-0.777906	-0.225846	-0.770396	-2.41969					CAAGAGTCATGGCCGGAAAGCCCAGTGCAAGGGTCCCTGGTCTCCCTTTA
ILMN_2584685	E430021P16Rik		1.15442	1.01527	1.78371	-1.21953	-2.08181	-7.23113	-1.02569	1.18755	1.00244	-1.1569	-1.01038	-1.33062	-6.85704	0.0660978	0.273268	0.0879571	0.900977	-0.22023	-0.991737	-2.78812	-0.0953081	-0.1319	0.152684	-0.0917959	-0.305568	-0.110209	-0.507408	-2.87289					CCTCCCAAGCTTACAGTTAGCAGGCAGCTTTTGCTCACTCATCCTTAGCC
ILMN_2851875	Actr3	74117	1.08565	1.14167	1.13663	-1.68355	-1.77124	-5.25626	1.02549	1.17013	-1.6513	-1.71242	-1.0082	-1.43374	-6.75477	0.057438	0.175997	0.24858	0.242197	-0.694069	-0.767325	-2.3366	-0.000789245	0.0355243	0.225875	-0.724388	-0.776825	-0.0125741	-0.52057	-2.7567	Mus musculus ARP3 actin-related protein 3 homolog (yeast) (Actr3), mRNA.		GO:0030027|GO:0005856	GO:0005524|GO:0005198|GO:0000166|GO:0005515	GATTCTGCAGTAGCTCTTTAAAAGCACAGCGGTTGGATAGCAAGCTGACT
ILMN_2703023	Fcho1	74015	1.15484	1.13502	1.43758	-1.21023	-1.86272	-5.13732	1.07306	1.20924	-1.23738	-1.73071	-1.15443	-1.25539	-5.81392	0.025676	0.233367	0.208398	0.549323	-0.249601	-0.871736	-2.33534	0.0299067	0.131641	0.304013	-0.277378	-0.761459	-0.177272	-0.298226	-2.50961	Mus musculus FCH domain only 1 (Fcho1), mRNA.				GCTCAGCCAACTCCTCCGTCCACAAGCAGGCCCTGGCCTTTAGTATTCTT
ILMN_3010109	Slc25a11	67863	1.27729	1.19776	-1.05863	-2.00323	-2.19958	-3.03646	1.01536	1.3167	-1.56041	-1.87991	-1.35478	-1.33729	-3.69896	-0.0304132	0.322677	0.229927	-0.112611	-1.03274	-1.16764	-1.6328	-0.0630387	-0.0410529	0.333888	-0.704966	-0.973704	-0.501098	-0.482347	-1.95016	Mus musculus solute carrier family 25 (mitochondrial carrier oxoglutarate carrier), member 11 (Slc25a11), mRNA.	GO:0006810|GO:0006810|GO:0006810	GO:0016020|GO:0005739|GO:0016021|GO:0005743|GO:0016020|GO:0005739|GO:0016021|GO:0005743|GO:0016020|GO:0005739|GO:0016021|GO:0005743	GO:0005488|GO:0005215|GO:0005488|GO:0005215|GO:0005488|GO:0005215	CTCTCTGGGGAATCCAAGGCAGAGCTGAGGAGACAGGAGAAAGCAGAAGC
ILMN_1249568	Ctnnbl1	66642	1.09571	1.31702	1.25707	-1.37323	-2.06246	-4.34566	1.14688	1.06181	-1.49685	-1.91074	1.00792	-1.35093	-4.55484	0.0406839	0.172545	0.437962	0.370752	-0.416893	-1.00369	-2.07889	-0.0484471	0.149262	0.0380759	-0.630373	-0.982575	-0.037063	-0.482397	-2.23585	Mus musculus catenin, beta like 1 (Ctnnbl1), mRNA.	GO:0006917|GO:0006915|GO:0006917|GO:0006915	GO:0005634|GO:0005634	GO:0003674|GO:0005488|GO:0003674|GO:0005488	ATGCCGGGCTCTTCATCCTACAGCACATCTGTTACATCATGGCGGAGATC
ILMN_3157568	Bcl2l11		1.21908	1.15087	1.37848	-1.08749	-2.52325	-3.44639	1.0468	-1.08059	-1.53854	-1.34721	1.22572	-1.32154	-7.39311	0.0630519	0.348846	0.265771	0.52613	-0.0579554	-1.27223	-1.72203	-0.0617675	0.0042206	-0.173581	-0.68333	-0.491743	0.23186	-0.463989	-2.94795		GO:0043065|GO:0043065	GO:0016020|GO:0016020	GO:0005515|GO:0005515	TGATTCAGCCTGGTGCCTGTGTGTGTCCATCCGCTCAGCACGTCTGCATG
ILMN_2629835	Mrpl33	66845	-1.14756	1.15847	1.51127	-1.32304	-1.96561	-6.10753	-1.0172	1.19671	-1.23506	-1.57381	1.05071	-1.16839	-4.75806	-0.0375137	-0.236084	0.174708	0.558248	-0.441373	-1.01249	-2.6481	-0.0683343	-0.092944	0.190739	-0.372915	-0.722594	0.00303209	-0.292852	-2.31871	Mus musculus mitochondrial ribosomal protein L33 (Mrpl33), mRNA.		GO:0005739|GO:0030529|GO:0005739|GO:0030529	GO:0003735|GO:0003735	GGTTTCTCCTTCAACCACAAGAGAAGCCGACTCCGAGAGAAGCTGAGCCT
ILMN_1229110	Mrpl33	66845	1.03464	1.23443	1.57094	-1.19636	-1.88733	-4.9241	1.0035	1.22117	-1.36012	-1.53777	1.05018	-1.26853	-5.3932	-0.0247827	0.0243475	0.279061	0.626844	-0.283436	-0.941131	-2.32464	-0.000228802	0.00481141	0.28804	-0.44396	-0.62107	0.0704113	-0.343381	-2.43137	Mus musculus mitochondrial ribosomal protein L33 (Mrpl33), mRNA.		GO:0005739|GO:0030529|GO:0005739|GO:0030529	GO:0003735|GO:0003735	CAGCATGGCCTCGGGGGATGTTGGCTAAGGGACAGAGCCGAAAGAGTCCT
ILMN_2742928	Fxyd5	18301	-1.05634	1.19119	1.4581	-1.0054	-2.16976	-4.53003	-1.23728	1.07305	-1.26369	-1.29513	1.1876	-1.41253	-7.67531	-0.000804424	-0.0798745	0.251599	0.543288	-0.00857099	-1.11834	-2.18033	-0.000366131	-0.307534	0.101355	-0.338006	-0.373468	0.247677	-0.498644	-2.94059	Mus musculus FXYD domain-containing ion transport regulator 5 (Fxyd5), mRNA.	GO:0006811|GO:0006810|GO:0006811|GO:0006810|GO:0006811|GO:0006810	GO:0016020|GO:0016020|GO:0016020	GO:0005216|GO:0005216|GO:0005216	CCCAAACCGAGACCCAGCAACTGACAAAAATGGCCACCTCGAATCCAGTG
ILMN_2967266	Fxyd5	18301	-1.04978	1.21076	1.28203	-1.1588	-2.26119	-6.68479	-1.09322	1.18873	-1.35123	-1.22891	1.39179	-1.41667	-7.37732	0.0336634	-0.0364192	0.309576	0.392097	-0.178964	-1.14342	-2.70722	0.0129778	-0.115603	0.262396	-0.421295	-0.284403	0.489916	-0.489522	-2.87012	Mus musculus FXYD domain-containing ion transport regulator 5 (Fxyd5), mRNA.	GO:0006811|GO:0006810|GO:0006811|GO:0006810|GO:0006811|GO:0006810	GO:0016020|GO:0016020|GO:0016020	GO:0005216|GO:0005216|GO:0005216	GTAGGCAGTTGTCTCAATTTTGCCTGAATCGCCACAGGTGAGTGCGGGCC
ILMN_2774160	Hsd11b1		-1.07142	1.4425	3.01022	1.38484	-2.27087	-5.67942	1.29508	1.57518	1.66002	1.06053	-1.47576	-1.99148	-5.72998	-0.126866	-0.226395	0.401701	1.463	0.342858	-1.31011	-2.63261	0.0157612	0.388805	0.671277	0.746964	0.100553	-0.545698	-0.978078	-2.50277		GO:0030324|GO:0008152|GO:0006629|GO:0008202|GO:0030324|GO:0008152|GO:0006629|GO:0008202	GO:0016021|GO:0016020|GO:0005783|GO:0005792|GO:0016021|GO:0016020|GO:0005783|GO:0005792	GO:0016491|GO:0003845|GO:0016491|GO:0003845	AGGAACTCCTGAGCCCTGGTGAGTGGTCTTAGAACAGTCCTGCCTGATAC
ILMN_1214998	Hsd11b1		-1.12559	1.41401	2.93307	1.44086	-2.25826	-3.90551	1.29964	1.60049	1.79889	1.03226	-1.49098	-1.79982	-6.22701	-0.0453771	-0.216056	0.454411	1.50703	0.481557	-1.22059	-2.01089	-0.0364072	0.341705	0.642105	0.810702	0.00939643	-0.612666	-0.884263	-2.67495		GO:0030324|GO:0008152|GO:0006629|GO:0008202|GO:0030324|GO:0008152|GO:0006629|GO:0008202	GO:0016021|GO:0016020|GO:0005783|GO:0005792|GO:0016021|GO:0016020|GO:0005783|GO:0005792	GO:0016491|GO:0003845|GO:0016491|GO:0003845	GTAACTAGGAACTCCTGAGCCCTGGTGAGTGGTCTTAGAACAGTCCTGCC
ILMN_3115917	Hsd11b1		1.01334	1.34087	2.8612	1.34048	-2.127	-4.26999	1.28979	1.59523	1.57738	1.02218	-1.30985	-1.77557	-5.57463	0.0217983	0.0409183	0.444968	1.53842	0.444553	-1.06702	-2.07244	-0.0143478	0.35279	0.65942	0.643178	0.0173032	-0.403747	-0.842631	-2.49322		GO:0030324|GO:0008152|GO:0006629|GO:0008202|GO:0030324|GO:0008152|GO:0006629|GO:0008202	GO:0016021|GO:0016020|GO:0005783|GO:0005792|GO:0016021|GO:0016020|GO:0005783|GO:0005792	GO:0016491|GO:0003845|GO:0016491|GO:0003845	GCCCTGGTGAGTGGTCTTAGAACAGTCCTGCCTGATACTTCTGTAAGCCC
ILMN_2932964	Ctps	51797	-1.0054	1.12723	1.39016	-1.89601	-2.1091	-2.21309	1.033	1.28243	-1.54785	-2.1746	-1.91654	-1.93089	-2.1746	-0.0130924	-0.0208558	0.159694	0.462162	-0.93606	-1.08972	-1.15916	-0.0275248	0.019317	0.331356	-0.657787	-1.14828	-0.966031	-0.976791	-1.14828	Mus musculus cytidine 5'-triphosphate synthase (Ctps), mRNA.	GO:0006541|GO:0006221|GO:0006541|GO:0006221|GO:0006541|GO:0006221		GO:0016874|GO:0003883|GO:0003824|GO:0016874|GO:0003883|GO:0003824|GO:0016874|GO:0003883|GO:0003824	CCCCGGGTCTCTGGCTACACTTTCTATTCCTGGGGCTGAGAAAACTCCTT
ILMN_2999642	Nol10	217431	1.1004	1.37793	1.15237	-1.12792	-1.76858	-5.10864	1.14272	1.34791	-1.28268	-1.70751	-1.3527	-1.46941	-4.14376	0.116995	0.255021	0.579493	0.321596	-0.0566756	-0.7056	-2.23594	-0.0166678	0.175805	0.414056	-0.375825	-0.788561	-0.452508	-0.571903	-2.06761	Mus musculus nucleolar protein 10 (Nol10), mRNA.		GO:0005634		CTGCTGAGTGGCCCTGTTTATGTGCATGAGTATGTTGGCAGGCTGACTGG
ILMN_2763103	Arf6		1.01351	1.20568	1.4555	-1.31562	-2.13072	-4.3949	1.06098	1.06596	-1.72473	-1.95593	-1.00694	-1.49257	-5.91039	0.0848272	0.104184	0.354674	0.626345	-0.310918	-1.00651	-2.051	0.0222153	0.107613	0.114373	-0.764159	-0.945637	0.0122405	-0.555581	-2.54104					GATGCCTTGTGACTTCCAGCAAACGGGGTGGGGTAATAGCAACTCTTGGT
ILMN_1234759	Cpsf5		-1.02175	1.15205	1.80444	-1.35159	-2.34686	-5.86577	-1.02164	1.13758	-1.20026	-1.93083	-1.16341	-1.96099	-7.91483	-0.0255535	-0.0565951	0.178648	0.825994	-0.460212	-1.25629	-2.57788	-0.00270192	-0.0335958	0.183267	-0.266051	-0.95192	-0.221059	-0.974282	-2.98726		GO:0006379|GO:0006397	GO:0005634	GO:0003674|GO:0003723|GO:0005515	GCTGCACCATTGTTTGAGCTGTATGACAATGCACCGGGGTATGGACCCAT
ILMN_2616792	Thrap6	69790	-1.05343	1.321	1.94688	-1.44979	-2.42072	-6.14007	1.05103	1.29324	-1.25442	-2.30226	-1.53744	-2.15163	-7.9549	-0.0133986	-0.0884894	0.388233	0.947767	-0.549238	-1.28884	-2.63165	-0.00829601	0.063511	0.362695	-0.335314	-1.21135	-0.628825	-1.11372	-3.00014	Mus musculus thyroid hormone receptor associated protein 6 (Thrap6), mRNA.	GO:0006350|GO:0006355	GO:0005634	GO:0005515|GO:0004872	GATGGCTCAAAGAACGACGACCGGGCTGGTCCACCTCGTTTTGCTAGCGA
ILMN_2878060	Anxa6	11749	1.11345	1.33094	2.64295	-1.02499	-1.98816	-4.79614	1.1843	1.50409	1.36695	-1.20695	-2.26033	-1.63329	-6.09073	-0.0761823	0.0788579	0.336266	1.32597	-0.111791	-1.06762	-2.33806	-0.0317158	0.212316	0.557178	0.419244	-0.30308	-1.20825	-0.7395	-2.63833	Mus musculus annexin A6 (Anxa6), mRNA.	GO:0006816|GO:0006937	GO:0048471	GO:0005509|GO:0005544	GCTTTGCTTGCTCTGTGTGGCGGAGAGGACTAAAGCTCCTGACCTCAGAG
ILMN_1252283	Tulp4	68842	1.27896	1.61635	1.48773	-1.85857	-2.90949	-5.67729	-1.1411	1.96602	-1.50167	-1.47197	-1.08075	-1.37731	-4.61137	-0.0235668	0.331403	0.669173	0.549549	-0.917764	-1.56433	-2.52877	-0.00463629	-0.195067	0.970644	-0.591201	-0.562386	-0.116671	-0.466491	-2.20983	Mus musculus tubby like protein 4 (Tulp4), mRNA.	GO:0007242	GO:0005737	GO:0003674	TCCAGACAAGATCTGTTGAGAGTCACCATTGCATCTCAATGAGCTCTCCC
ILMN_2936427	Mcm4	17217	1.08715	1.92455	2.27385	-1.11524	-1.77076	-4.16592	1.11965	1.76064	1.13006	-1.77578	-1.43801	-1.6515	-6.04235	0.0537837	0.174341	0.998302	1.23892	-0.103569	-0.770589	-2.00485	-0.00495895	0.158088	0.811142	0.171445	-0.83341	-0.529036	-0.728732	-2.60007	Mus musculus minichromosome maintenance deficient 4 homolog (S. cerevisiae) (Mcm4), mRNA.	GO:0006270|GO:0006350|GO:0006260|GO:0006355|GO:0006270|GO:0006350|GO:0006260|GO:0006355|GO:0006270|GO:0006350|GO:0006260|GO:0006355	GO:0005634|GO:0005634|GO:0005634	GO:0008094|GO:0003697|GO:0017111|GO:0000166|GO:0003678|GO:0003677|GO:0005524|GO:0003676|GO:0005515|GO:0008094|GO:0003697|GO:0017111|GO:0000166|GO:0003678|GO:0003677|GO:0005524|GO:0003676|GO:0005515|GO:0008094|GO:0003697|GO:0017111|GO:0000166|GO:0003678|GO:0003677|GO:0005524|GO:0003676|GO:0005515	TGTCCTTACTGTGTGGAGCATTGTGTGCTTGGTATAACTGGCAGCCGTAC
ILMN_1238847	Cd3e		1.23829	1.17808	1.46166	-1.26696	-1.95447	-3.40386	1.35104	-1.03618	-1.28015	-2.05109	-2.37084	-2.33343	-9.73177	0.0348648	0.34321	0.2713	0.582475	-0.306506	-0.931913	-1.73231	0.0536613	0.487735	0.00238204	-0.302654	-0.982727	-1.19173	-1.16879	-3.22904					AGATCCTCGGATGGTCATCTCCATCTCCATGAATACACCAGCCCCCTCTC
ILMN_2761008	Gpiap1		-1.43136	1.20869	1.16737	-1.43891	-1.5137	-5.19264	-1.08967	1.18205	-1.20953	-1.78018	1.06059	1.07229	-4.89786	0.0589973	-0.458389	0.332447	0.282259	-0.465983	-0.539083	-2.31747	-0.0587941	-0.182683	0.182493	-0.333239	-0.89082	0.0260761	0.0418968	-2.35095					GCGTCATCTTGAGCCTTGCACACAATACAATACTCAGATTCCTCACCCTT
ILMN_2819380	BC030476	239368	1.35518	1.03668	-1.19633	-1.44472	-1.73722	-5.62439	-1.02773	1.24435	-1.36842	-1.49448	-1.09525	-1.38092	-3.14861	-0.163572	0.274917	-0.111603	-0.422186	-0.694361	-0.960355	-2.65527	0.00562914	-0.033834	0.321019	-0.446884	-0.574018	-0.125633	-0.460005	-1.64909	Mus musculus cDNA sequence BC030476 (BC030476), mRNA.				GGGAGGCAGAGGCAGGAGGATTTCTGAGTTCGAGGACAGCCAGATCTGCA
ILMN_2589865	Cd28	12487	-1.32648	-1.06842	2.76599	-1.09912	-2.15182	-3.66147	1.28893	-1.10847	1.27887	-1.32909	-1.04772	-1.62232	-5.00228	-0.118789	-0.526396	-0.21427	1.34901	-0.25514	-1.22434	-1.99121	0.0403906	0.406568	-0.108185	0.395258	-0.370044	-0.0268583	-0.657668	-2.2822	Mus musculus CD28 antigen (Cd28), mRNA.	GO:0045840|GO:0008624|GO:0006959|GO:0045086|GO:0042102|GO:0045768|GO:0045060|GO:0045070|GO:0045727|GO:0048304|GO:0042089|GO:0006955|GO:0045840|GO:0008624|GO:0006959|GO:0045086|GO:0042102|GO:0045768|GO:0045060|GO:0045070|GO:0045727|GO:0048304|GO:0042089|GO:0006955|GO:0045840|GO:0008624|GO:0006959|GO:0045086|GO:0042102|GO:0045768|GO:0045060|GO:0045070|GO:0045727|GO:0048304|GO:0042089|GO:0006955	GO:0005886|GO:0016020|GO:0005887|GO:0009897|GO:0005886|GO:0016020|GO:0005887|GO:0009897|GO:0005886|GO:0016020|GO:0005887|GO:0009897	GO:0015026|GO:0015026|GO:0015026	CAACTGCGACGGGGATTTCGACAACGAAACAGTGACGTTCCGTCTCTGGA
ILMN_1254634	C130099A20Rik		1.38133	1.43427	1.67768	-1.30394	-2.58399	-3.12396	1.39712	1.64306	-1.12293	-1.64302	-1.45136	-1.65382	-3.30713	-0.0128373	0.453224	0.507477	0.733629	-0.395716	-1.38244	-1.65622	0.0367043	0.519156	0.753087	-0.130566	-0.679645	-0.500698	-0.689094	-1.68887					TGCAGCTAACGCCGTGGTTCCTGGGTTAACGGTGCTTGTTCGTTCCGCAG
ILMN_1215242	Eif2b1		1.24183	1.33247	2.02159	-1.37136	-2.34443	-3.71001	-1.02951	-1.10884	-1.45353	-1.74342	-1.26651	-2.35469	-4.59327	-0.102607	0.20986	0.311499	0.912885	-0.55821	-1.33184	-1.99403	-0.0548362	-0.096799	-0.20389	-0.594397	-0.856756	-0.395696	-1.29037	-2.25436					TGTTTACGGACCTGGGTGTGTTGACGCCATCTGCTGTAAGCGATGAGCTC
ILMN_2749487	Rfc2		1.19653	1.29587	1.34188	-1.73974	-1.61961	-5.70962	1.26773	1.60209	-1.28632	-1.63919	1.08829	1.019	-4.86726	-0.0567375	0.202113	0.317185	0.367515	-0.855606	-0.752383	-2.57013	-0.0287266	0.313525	0.651231	-0.391971	-0.741711	0.0933301	-0.00156814	-2.31184					CACTGATGGAACTAGGAGAGTCTTTGTTGTGGGAGATGTGCCTCAGCTAG
ILMN_2843782	Tpst2	22022	-1.06351	1.41962	2.41954	1.22698	-1.87389	-3.94108	-1.01101	1.10137	-1.00334	-1.26523	-1.03814	-1.80732	-7.4596	0.004191	-0.0846398	0.509692	1.27892	0.299303	-0.901848	-1.9744	-0.105289	-0.12109	0.0340157	-0.110099	-0.444688	-0.159291	-0.959141	-3.00439	Mus musculus protein-tyrosine sulfotransferase 2 (Tpst2), mRNA.		GO:0016020|GO:0016021	GO:0016740|GO:0008476	TCCCTAATGGACAGACCCCTTGGTGACCTCATCTCCTGGGACAAGACCGG
ILMN_2635784	Gpc1		1.41895	3.00534	2.38744	1.0858	-2.16481	-3.47268	1.12717	2.36344	-1.01626	-1.67979	-1.16008	-1.69543	-5.27655	-0.0392363	0.465583	1.54829	1.21623	0.0795158	-1.15347	-1.83528	-0.0868151	0.0858868	1.15407	-0.110091	-0.835099	-0.301039	-0.848466	-2.48641					GGTACTGGGTCCTTTCTCTGTCACTCGGTGTCAGTGGATAATGTGTGTTC
ILMN_2732827	Snrpa1	68981	-1.00813	1.63067	2.05946	-1.19442	-2.27467	-4.49994	1.01793	1.82148	-1.11419	-1.57199	1.01829	-1.54912	-4.29508	-0.00601113	-0.0176967	0.69945	1.03626	-0.262322	-1.19167	-2.17592	-0.0284589	-0.00282598	0.836649	-0.184452	-0.681047	-0.00231648	-0.659907	-2.13114	Mus musculus small nuclear ribonucleoprotein polypeptide A' (Snrpa1), mRNA.		GO:0030529|GO:0005634|GO:0030529|GO:0005634	GO:0016740|GO:0003723|GO:0016740|GO:0003723	TTCAAGGGCAAACGGGGTGCACAGCTTGCAAAGGATATTGCCAGGAGAAG
ILMN_2745993	Ece1		1.21739	1.52956	1.11671	-1.59993	-2.22601	-2.23979								-0.0787948	0.204995	0.534323	0.0804661	-0.756807	-1.23325	-1.24216	-0.102519	-0.58838	0.359829	-0.344332	-0.685935	-0.852973	-0.852743	-0.999069					ATTGCTCAGGGTGTGCAGGGAGCCAAGGCAGGAAGACGCAGACTGGTTAG
ILMN_1232804	1700091G21Rik		-1.13247	1.40321	1.39925	-2.24409	-3.5192	-3.89234	1.80092	1.43878	1.08967	-1.78868	-2.21512	-2.84796	-3.58354	-0.101401	-0.280868	0.387325	0.383248	-1.26753	-1.91665	-2.06204	-0.109407	0.739328	0.415437	0.0144798	-0.9483	-1.25679	-1.61934	-1.95079					CCTGTCTGAGGTGGACTATGCCGATTATTACCAGGGCCTATGGGATTGCC
ILMN_2701035	Rbm13	67920	-1.13632	-1.14312	1.43918	-1.03186	-1.82068	-2.30799	-1.14195	-1.02486	1.14804	-1.08505	-1.8276	-1.18734	-2.92468	-0.0405544	-0.224918	-0.233525	0.484695	-0.0858034	-0.905031	-1.24719	0.0632873	-0.12821	0.0278659	0.262459	-0.0544702	-0.806663	-0.184448	-1.48499	Mus musculus RNA binding motif protein 13 (Rbm13), mRNA.		GO:0005634|GO:0005634|GO:0005634		CCCCATCCATGCCTTCGACAAGGCCCTAGAGAAACAGGAAGCAGAAAGTG
ILMN_3163063	Bnip2	12175	-1.24137	-1.0622	1.2077	-1.68085	-2.72833	-6.87568	-1.15673	1.18696	-1.33242	-1.49103	-1.01873	-1.60984	-4.5694	0.0618403	-0.250095	-0.0252109	0.334101	-0.687349	-1.38618	-2.71966	-0.00860286	-0.218657	0.238667	-0.422655	-0.584908	-0.0353764	-0.695517	-2.20061	Mus musculus BCL2/adenovirus E1B interacting protein 1, NIP2 (Bnip2), transcript variant alpha, mRNA.	GO:0006916|GO:0006915	GO:0005737	GO:0005509|GO:0005515	CGTCTTTAACTTGGCCGAGCTGGCAGAGCTTGTTCCCATGGAGTATGTCG
ILMN_1258453	Vps53	68299	1.23857	1.13662	1.29163	-1.42873	-2.43358	-3.53584	1.11595	1.19408	-1.8363	-2.2019	1.21273	-1.53095	-3.66902	0.00949625	0.318172	0.194249	0.378685	-0.505238	-1.27358	-1.81256	-0.0146867	0.143586	0.241218	-0.891487	-1.15344	0.263566	-0.629116	-1.89008	Mus musculus vacuolar protein sorting 53 (yeast) (Vps53), mRNA.	GO:0015031|GO:0006810|GO:0015031|GO:0006810|GO:0015031|GO:0006810	GO:0016020|GO:0016020|GO:0016020		TGCCCCAACACCGGAGCAGGAGTCATCCCGAATCCGCAAACTGGAGAAAC
ILMN_2660862	Sepn1		1.57949	1.53672	1.46509	-1.12562	-1.61242	-2.28853	-1.21798	1.31452	-2.30026	-1.72465	-1.0742	-1.78704	-4.64668	0.0330546	0.692515	0.652912	0.584043	-0.137665	-0.656172	-1.16137	-0.0443708	-0.328857	0.350165	-1.24616	-0.830674	-0.147627	-0.88194	-2.26057					GCAGTCCTATGGGAAGTACTGATTGCTGGGGCTTTCTGGGTCTTCATCAG
ILMN_1214150	Gng2		-1.11915	1.48989	2.66277	-1.08453	-1.576	-4.47181	1.24242	1.92545	1.22365	-1.46201	-1.11026	-1.84234	-4.65396	-0.00952478	-0.171932	0.565684	1.4034	-0.126594	-0.66579	-2.17038	0.0372251	0.350383	0.982418	0.328422	-0.51073	-0.113675	-0.844311	-2.18123					GACCCTGCAGACCGGCCTGGAGGAGGGAAATGTATAAAAAATGAGAATGG
ILMN_3157649	2410104I19Rik	67959	1.11009	1.24708	3.25004	1.45581	-2.24991	-8.08003	1.09389	1.10807	1.36054	1.16636	-1.05311	-2.14154	-7.20161	0.0774045	0.228082	0.395957	1.77786	0.619223	-1.09246	-2.93696	-0.0767135	0.0527556	0.0713309	0.367468	0.145303	-0.151364	-1.17536	-2.92503	Mus musculus poly-U binding splicing factor 60 (Puf60), transcript variant 1, mRNA.		GO:0030529	GO:0003723|GO:0000166	CCCTCAATGGGCGCTGGTTTGGTGGTCGCAAGGTGGTGGCTGAAGTGTAT
ILMN_1254241	Ian4		1.20251	1.04833	1.29648	-1.18186	-2.61717	-5.44958	1.30363	1.0536	1.09057	-1.20703	-3.26751	-1.93099	-8.69683	-0.0204534	0.245596	0.0476378	0.354142	-0.261508	-1.40846	-2.4666	-0.0047427	0.37779	0.0705877	0.120337	-0.27621	-1.71294	-0.954084	-3.12523					AAAAGTTGGAGGTGTTGCATTCAGATTTTTGTTGGTATTTGGTGTTGGCC
ILMN_2647435	Rassf1	56289	-1.02787	1.07779	1.07059	-1.30351	-2.05094	-4.60301	1.09367	1.34668	-1.48818	-1.42738	-1.00135	-1.48129	-4.65353	-0.0472471	-0.08691	0.0608299	0.0511571	-0.429651	-1.08353	-2.24982	-0.0634963	0.0656865	0.365914	-0.63705	-0.576865	-0.0654432	-0.630353	-2.28182	Mus musculus Ras association (RalGDS/AF-6) domain family 1 (Rassf1), mRNA.				CAAGCAATTAAGGTAGAGTCTGGGGTTCCCTCTTACCGTGCCTTCTGACT
ILMN_1254380	Dbr1		-1.00218	1.23053	1.25787	-1.39419	-2.88212	-4.86371	-1.01803	1.09317	-1.5512	-2.48217	-1.19982	-2.16753	-5.92554	0.0748572	0.0717148	0.374134	0.405835	-0.404574	-1.45227	-2.2072	-0.022483	-0.0482602	0.106036	-0.655864	-1.33409	-0.285305	-1.13853	-2.58943					TCTACGCTGCAGTGGATGATGGGGATGCTAGTGCCGAGTGAGACAGAGGC
ILMN_2747912	Rab24	19336	-1.10554	-1.04392	1.10193	-1.48448	-2.07274	-3.22937	-1.03012	1.15746	-1.8471	-1.37774	-1.39096	-1.529	-3.201	-0.188699	-0.333446	-0.250715	-0.048662	-0.758653	-1.24024	-1.87995	-0.0504571	-0.093272	0.16051	-0.935716	-0.512765	-0.526541	-0.663048	-1.72898	Mus musculus RAB24, member RAS oncogene family (Rab24), mRNA.	GO:0015031|GO:0006810|GO:0007264|GO:0006914|GO:0015031|GO:0006810|GO:0007264|GO:0006914|GO:0015031|GO:0006810|GO:0007264|GO:0006914	GO:0005622|GO:0005783|GO:0016020|GO:0005622|GO:0005783|GO:0016020|GO:0005622|GO:0005783|GO:0016020	GO:0000166|GO:0005525|GO:0000166|GO:0005525|GO:0000166|GO:0005525	CTGGGCAAGGAATACGTGGGCAAGACGAGCCTGGTGGAACGATACGTGCA
ILMN_1259368	Apobec3		1.08691	1.15462	1.10101	-1.47982	-2.52902	-3.30047	1.26406	-1.11318	-1.27966	-1.67127	-1.34408	-1.89231	-2.76432	-0.0145564	0.10568	0.192857	0.124267	-0.579978	-1.35313	-1.73723	0.0618176	0.399879	-0.0928664	-0.29394	-0.67913	-0.364807	-0.858333	-1.40511					CTCCCCTCACCCTCCCGCCATCAATAGGTACTTAATTTTGTACTTGAAAT
ILMN_2617499	Dek	110052	-1.24478	-1.0502	1.3005	-1.73113	-3.19274	-5.56566	1.00362	1.04097	-1.57808	-2.51661	-1.34118	-2.05312	-4.11884	-0.0506097	-0.366498	-0.121279	0.328462	-0.842327	-1.7254	-2.52716	0.0149714	0.0201821	0.0729043	-0.643203	-1.31651	-0.408533	-1.02285	-2.02727	Mus musculus DEK oncogene (DNA binding) (Dek), mRNA.		GO:0016020|GO:0005786|GO:0016020|GO:0005786|GO:0016020|GO:0005786	GO:0003723|GO:0005525|GO:0003723|GO:0005525|GO:0003723|GO:0005525	AGGCGTGAACAGCGAACTCGTGAAGAGGATCTTGAACTTCTTAATGCATC
ILMN_1255728	LOC219049		-1.06381	1.32894	1.35801	-1.33599	-1.95001	-8.52299	1.0457	1.35465	-1.2962	-1.7541	1.28454	-1.47522	-5.39063	-0.0740141	-0.163261	0.336263	0.367475	-0.491919	-1.0375	-3.16537	-0.066807	-0.00233269	0.371116	-0.44109	-0.877541	0.294441	-0.627738	-2.49726					GTTACTGGGGCTGTGCGATTGGCAAAGCCAGGTTCCAGGCTGCAAAGACA
ILMN_2593368	Mat2a		-1.48834	-1.04678	1.22241	1.05298	-2.19352	-2.48286	-1.07318	1.31007	-1.12413	-1.43597	-2.29921	-1.96602	-2.62324	-0.0696367	-0.643341	-0.135602	0.220088	0.00483894	-1.20289	-1.38164	0.206035	0.104138	0.595677	0.0372273	-0.31599	-0.995104	-0.769246	-1.18532					CTTCTTGCTGGGGAAATTACATCCAGAGCTGCCATTGATTACCAGAAAGT
ILMN_1258452	LOC386078		1.08837	-1.03849	1.02843	-1.44002	-2.00836	-4.91637	1.06712	1.10243	-2.07001	-1.44303	-1.21985	-1.38426	-6.00554	0.0321747	0.154339	-0.0223155	0.072624	-0.493917	-0.973845	-2.26542	0.0510951	0.144817	0.191786	-0.998542	-0.478002	-0.235609	-0.418025	-2.5352					CCTAGCAAAATGGATGGACCTGGAGGGCATCATCCTGAGTGAGGTAACAC
ILMN_1226683	Psmb8		-1.17987	1.57987	2.75103	1.37942	-1.71748	-5.06502	-1.05084	1.54775	1.211	-1.03227	1.02921	-1.61438	-7.87341	-0.0520391	-0.290664	0.607763	1.40793	0.412025	-0.832333	-2.39261	-0.0392689	-0.110806	0.590908	0.236931	-0.0850902	0.00226629	-0.73025	-3.01626					ATCTTCGGGGCCAAGTGGTCATGGCGTTACTGGATCTGTGCGGTGCCGCT
ILMN_2537782	LOC385825		1.16848	-1.02127	1.00244	-1.37338	-2.03423	-5.57907	1.05233	-1.00565	-2.08692	-1.33403	-1.11944	-1.38976	-5.29727	0.00443037	0.22907	-0.0259349	0.00794665	-0.4533	-1.02005	-2.47559	0.0174307	0.0910116	0.00929737	-1.04395	-0.398363	-0.145348	-0.457406	-2.38782					TCTAGCCAAATGGATGGACCTGGAGGGCATCATCCTGAGTGAGGTAACAC
ILMN_2784272	Ifngr2	15980	1.20421	1.01991	-1.16511	-1.67562	-2.3327	-5.30319	1.09995	1.28944	-1.75375	-1.55125	-1.10974	-1.41786	-3.70655	-0.0727907	0.195292	-0.0443487	-0.293253	-0.817482	-1.29479	-2.47965	0.115252	0.252696	0.482002	-0.69519	-0.518177	-0.034973	-0.388467	-1.77483	Mus musculus interferon gamma receptor 2 (Ifngr2), mRNA.			GO:0004872|GO:0004872|GO:0004872	GTGCACACCTTTACTCCTGGCACTTGGGAGGCAGAGGCAGGAGGATCTCT
ILMN_1247710	Card4	107607	1.03433	1.68779	1.08327	-1.26923	-1.63993	-3.18841	1.03865	1.74615	-1.57161	-1.39477	-1.19824	-1.3754	-5.11625	-0.0282559	0.0204462	0.726881	0.0871398	-0.372205	-0.741889	-1.70109	-0.0744363	-0.0197238	0.729744	-0.726682	-0.554458	-0.335357	-0.534287	-2.42952	Mus musculus nucleotide-binding oligomerization domain containing 1 (Nod1), mRNA.	GO:0007249|GO:0043123|GO:0051259|GO:0007242|GO:0006919|GO:0042981	GO:0005737	GO:0042834|GO:0000166|GO:0005515|GO:0008656|GO:0004871|GO:0005524|GO:0016740	CCTCAGAAGTTGGAGGGTGACTGGACACAGTTAAGACTCAGAGAGCCAGC
ILMN_2787085	Spcs3	76687	-1.15647	1.08001	1.50291	-1.47191	-2.93102	-4.95095	-1.09216	1.36634	1.15172	1.01114	-1.0137	-1.63012	-6.50493	-0.0445578	-0.254282	0.0664873	0.543198	-0.602252	-1.59596	-2.35226	-0.010715	-0.137898	0.439603	0.193069	0.00526083	-0.0303458	-0.715696	-2.71225	Mus musculus signal peptidase complex subunit 3 homolog (S. cerevisiae) (Spcs3), mRNA.	GO:0006465	GO:0005787	GO:0009003	GGGGCCTGGGAGTGGAGAGTCTGCTTTCAGATACTTTAACCTCGGAGCTG
ILMN_2842605	Mical1	171580	1.12347	-1.159	1.1704	-1.2373	-1.91253	-4.31968	1.36948	1.11341	-1.54015	-1.41441	-1.86253	-1.78309	-3.1984	0.0112129	0.179174	-0.20167	0.238214	-0.295982	-0.924269	-2.09971	-0.07982	0.373808	0.0751619	-0.702893	-0.580019	-0.977086	-0.914199	-1.75717	Mus musculus microtubule associated monoxygenase, calponin and LIM domain containing 1 (Mical1), mRNA.	GO:0007165|GO:0007010|GO:0007165|GO:0007010|GO:0007165|GO:0007010	GO:0005882|GO:0005856|GO:0005737|GO:0005882|GO:0005856|GO:0005737|GO:0005882|GO:0005856|GO:0005737	GO:0008270|GO:0046872|GO:0017124|GO:0004497|GO:0005515|GO:0008270|GO:0046872|GO:0017124|GO:0004497|GO:0005515|GO:0008270|GO:0046872|GO:0017124|GO:0004497|GO:0005515	GTAGCTCTCCAGAACAGCAGAAGAAACTCTGGCTGGATCAGCTGCTACGG
ILMN_1228867	LOC382896		-1.01868	1.20769	2.16786	1.28301	-2.58306	-4.4992	1.3262	-1.08402	1.24355	-1.30394	-2.17398	-2.01564	-8.45745	0.0129634	-0.0137353	0.28521	1.12924	0.372498	-1.35612	-2.15671	0.0183175	0.425614	-0.0980756	0.332777	-0.364561	-1.10202	-0.99292	-3.06191					AAGAGACCAACGCCACCTACCCCAGTTCAGACGTTCCCTGTGATGCCACG
ILMN_1230976	A230103N10Rik		1.30844	1.13786	-1.00115	-2.16631	-2.22238	-2.98844	1.22991	-1.07157	-1.67423	-2.27535	-1.26805	-1.733	-3.34598	0.0811797	0.469026	0.267496	0.0795282	-1.03406	-1.07092	-1.49821	-0.0573468	0.2412	-0.157067	-0.800843	-1.24344	-0.399955	-0.850618	-1.79978					GGGTATAGTATGAAAGCCAGGTGCTAGCAACAGACAAATTCTGAGCCCAG
ILMN_2449985	Snrpf		-1.05655	1.44509	1.93463	-1.27145	-1.49766	-7.12038	-1.05255	1.30626	-1.12733	-1.89853	-1.38596	-1.30589	-4.90335	0.022686	-0.056669	0.553845	0.974747	-0.323793	-0.560022	-2.80927	-0.0436068	-0.11749	0.34183	-0.216518	-0.968491	-0.51449	-0.428637	-2.33737					CGGTGGTCGCGATGAGTCTACCCCTCAACCCCAAGCCCTTTCTCAATGGG
ILMN_1244330	Jtv1	231872	-1.24742	1.52625	1.60174	-1.04071	-1.89857	-2.53981	-1.25524	-1.10027	-1.0618	-1.80592	-2.00714	-1.84764	-2.73579	-0.0230284	-0.341974	0.586967	0.656609	-0.0805906	-0.947942	-1.36775	-0.0202171	-0.348183	-0.158071	-0.106733	-0.872952	-1.02536	-0.905904	-1.47218	Mus musculus JTV1 gene (Jtv1), mRNA.			GO:0003674|GO:0003674	TTGTCAAGTGCTTCGGGGAGCAGGCTAGGAAGCAGTCCCGCCACGAGTAT
ILMN_1234905	Polr2e		-1.09398	1.2412	1.67035	-1.1088	-3.02072	-6.09356	1.04332	-1.02458	1.26316	1.36736	1.1524	-1.2688	-4.70765	0.0339206	-0.0956596	0.345655	0.774069	-0.115077	-1.56097	-2.57336	-0.217594	-0.156412	-0.252633	0.119445	0.233801	-0.0129498	-0.561057	-2.4526					CTACCCAGAATCCAGGCCGGGGACCCAGTGGCACGGTACTTTGGGATCAA
ILMN_2709446	Polr2e		-1.1985	1.11881	1.48695	-1.61048	-2.74857	-4.7073	1.16505	1.12494	1.16408	1.19501	-1.00551	-1.21785	-2.81571	-0.0863832	-0.34761	0.0755819	0.48597	-0.773875	-1.54507	-2.32128	0.0442177	0.264608	0.214062	0.263405	0.301236	0.0362877	-0.240114	-1.44928					AGCTACCCAGAATCCAGGCCGGGGACCCAGTGGCACGGTACTTTGGGATC
ILMN_1249680	Elmo1	140580	-1.02545	1.0459	1.28041	-2.03337	-2.00293	-2.28533	-1.03909	-1.01843	-1.3851	-1.33154	-1.46416	-1.43189	-2.84636	-0.103051	-0.139303	-0.0383059	0.253553	-1.12693	-1.10516	-1.29545	0.0160951	-0.0392278	-0.010258	-0.453899	-0.396996	-0.533975	-0.501826	-1.49303	Mus musculus engulfment and cell motility 1, ced-12 homolog (C. elegans) (Elmo1), transcript variant 1, mRNA.	GO:0006928|GO:0006911|GO:0006915|GO:0006909|GO:0030036|GO:0016601|GO:0006928|GO:0006911|GO:0006915|GO:0006909|GO:0030036|GO:0016601|GO:0006928|GO:0006911|GO:0006915|GO:0006909|GO:0030036|GO:0016601|GO:0006928|GO:0006911|GO:0006915|GO:0006909|GO:0030036|GO:0016601|GO:0006928|GO:0006911|GO:0006915|GO:0006909|GO:0030036|GO:0016601|GO:0006928|GO:0006911|GO:0006915|GO:0006909|GO:0030036|GO:0016601|GO:…	GO:0005886|GO:0005856|GO:0016020|GO:0005737|GO:0005886|GO:0005856|GO:0016020|GO:0005737|GO:0005886|GO:0005856|GO:0016020|GO:0005737|GO:0005886|GO:0005856|GO:0016020|GO:0005737|GO:0005886|GO:0005856|GO:0016020|GO:0005737|GO:0005886|GO:0005856|GO:0016020|GO:0005737|GO:0005886|GO:0005856|GO:0016020|GO:0005737|GO:0005886|GO:0005856|GO:0016020|GO:0005737|GO:0005886|GO:0005856|GO:0016020|GO:0005737|GO:…	GO:0005488|GO:0005515|GO:0005488|GO:0005515|GO:0005488|GO:0005515|GO:0005488|GO:0005515|GO:0005488|GO:0005515|GO:0005488|GO:0005515|GO:0005488|GO:0005515|GO:0005488|GO:0005515|GO:0005488|GO:0005515|GO:0005488|GO:0005515|GO:0005488|GO:0005515|GO:0005488|GO:0005515	GCCTCTCCCGGGATGTTACCTTTGCTCAGGAGTTCATAAACCTGGATGGC
ILMN_2747229	Raf1		1.08378	-1.08321	-1.02196	-1.82341	-2.22519	-7.76413	1.12824	1.22547	-1.33374	-1.09865	1.23578	-1.24336	-5.26745	-0.0744456	0.0416261	-0.189754	-0.105781	-0.941086	-1.22838	-3.03127	0.022898	0.196973	0.316236	-0.392579	-0.112839	0.328318	-0.291351	-2.37421					GACTACTCACAGGGCCTTAACTTCATATTGCCTTCTTTTCTACCCCTCCT
ILMN_1220121	Kif23		1.24086	1.28901	2.43778	-1.8087	-1.84235	-4.44337	1.10268	1.4986	1.04311	-2.0109	-1.56059	-1.3628	-3.98878	-0.0219046	0.289434	0.344355	1.26366	-0.876855	-0.903453	-2.17356	0.0729884	0.214009	0.656605	0.133883	-0.934856	-0.569104	-0.373589	-1.92296					GTATCCAGATCACGTTGCCCTTTTTTATTGTGACTTTTTCAACTGCTCTG
ILMN_2886981	Tm6sf1	107769	-1.20931	1.06322	1.00829	-1.27728	-2.29757	-5.06132	-1.06531	1.0974	-1.66202	-1.42383	-1.71521	-2.34385	-5.70187	0.00918353	-0.265001	0.0976259	0.0210906	-0.343891	-1.19092	-2.33033	-0.0696592	-0.160937	0.0644345	-0.8026	-0.579434	-0.848043	-1.29854	-2.58109	Mus musculus transmembrane 6 superfamily member 1 (Tm6sf1), mRNA.		GO:0016021|GO:0016020		CTCTGCCGACTCTACACGCAGTTTCAAGAGCCCTACCTAAAGGACCCTGC
ILMN_2419490	Tnfrsf18		1.0235	1.57537	3.79831	1.53579	-3.2487	-3.94034	-1.05147	1.08047	1.54367	1.0764	-1.46361	-2.58619	-4.52587	0.0316125	0.0651215	0.6873	1.95697	0.65059	-1.66825	-1.94671	-0.0456265	-0.118038	0.0660285	0.580735	0.0605861	-0.595159	-1.41645	-2.22382					GGTCATGGCTGCATGCATTTTCTTCCTAACCACAGTCCAGCTCGGCCTGC
ILMN_2419494	Tnfrsf18		1.21246	1.44395	3.81982	1.87216	-2.40527	-2.73396	1.0673	-1.03473	1.61571	1.05373	-1.71726	-2.63858	-3.75709	-0.283901	-0.00596797	0.246117	1.6496	0.620801	-1.5501	-1.7349	-0.0274266	0.0665365	-0.0766779	0.664742	0.0480803	-0.807538	-1.42719	-1.93704					GTCATGGCTGCATGCATTTTCTTCCTAACCACAGTCCAGCTCGGCCTGCA
ILMN_2787396	Mrps22	64655	1.09068	1.175	1.40423	-1.8875	-2.68411	-3.21113	1.22609	1.11608	-1.51584	-2.72166	-1.18992	-1.62732	-3.31315	-0.107997	0.0172323	0.124663	0.381782	-1.02447	-1.53244	-1.79108	0.000534058	0.2946	0.158977	-0.599579	-1.44395	-0.250332	-0.701964	-1.72767	Mus musculus mitochondrial ribosomal protein S22 (Mrps22), mRNA.		GO:0005763|GO:0005739|GO:0030529	GO:0003735	GTCCAGCTGTACCACATGCTCCATCCAGATGGCCAGTCAGCTCAAGAGGC
ILMN_2527769	LOC381398		-1.20636	1.0535	1.26071	-1.59312	-1.97921	-5.23288	-1.11608	-1.04594	-1.29005	-1.86924	1.16887	-1.45673	-3.47624	-0.0351325	-0.305792	0.0400565	0.299109	-0.706986	-1.02005	-2.42274	-0.0714595	-0.229902	-0.136265	-0.43889	-0.973911	0.153651	-0.614193	-1.86899					GCGGTGCCCTCTTCATCGGGTACTGTATCTACTTCGACCGCAAAAGGCGG
ILMN_2612774	Hrbl	231801	-1.17373	1.14662	1.55237	-1.67504	-3.0487	-6.06974	1.05545	1.23707	-1.09802	-2.15578	-1.2778	-2.09653	-5.36006	-0.0455609	-0.276667	0.151821	0.588908	-0.789755	-1.65375	-2.6472	0.0419998	0.11986	0.348926	-0.0929054	-1.06621	-0.311667	-1.026	-2.38025	Mus musculus HIV-1 Rev binding protein-like (Hrbl), transcript variant 2, mRNA.	GO:0043087|GO:0043087		GO:0008270|GO:0046872|GO:0008270|GO:0046872	CCCGCCTCCTGTCAAGCACTTTAGTTAGCCCTGTCATGTTTGGATACCAG
ILMN_2856926	Gpr114	382045	1.10197	1.23447	-1.09319	-1.1144	-2.33626	-3.70551	-1.01672	-1.01163	-1.99115	-1.81007	-2.13652	-2.03388	-6.29144	0.0170796	0.157169	0.32097	-0.111468	-0.139189	-1.20712	-1.87259	0.0300673	0.00614274	0.0133883	-0.963533	-0.825978	-1.06519	-0.994169	-2.62332	Mus musculus G protein-coupled receptor 114 (Gpr114), mRNA.	GO:0007218	GO:0016020	GO:0004930|GO:0004872	GTGGACAAGCCGTTCAGTCTCTCTGTGCCTTAGTTTCCCTATCCACAGCG
ILMN_2664929	Cd8b		1.20355	1.09943	2.8379	1.87013	-2.47358	-5.01006	1.68066	1.1666	1.56722	1.0774	-4.49057	-3.1749	-4.95126	0.036089	0.303388	0.172849	1.54091	0.93923	-1.27051	-2.28874	-0.0372382	0.711788	0.18507	0.610969	0.0703116	-2.20414	-1.70395	-2.34503					GTTTCAGGGCTCTCAGCAGCCATCTTACTCTCTCAGGCCTTGCCGTGGGT
ILMN_2741169	Cd8b		1.30436	1.18221	1.77616	1.23418	-1.4282	-3.14018	1.54382	1.16842	-1.08753	-1.22617	-2.06746	-1.61925	-5.46431	0.00586931	0.389208	0.247352	0.834629	0.309422	-0.508327	-1.64498	0.0602065	0.686708	0.284765	-0.0608506	-0.233951	-0.987654	-0.635117	-2.38983					CTAGCCGGGACCCTGGAGAAGACTGCAAATCCTCACACAGAGAAGCCACC
ILMN_2957862	AI326906	100608	-1.14125	1.5931	1.37788	-1.5604	-2.06298	-3.23561	-1.09595	1.42834	-1.23279	-2.18554	-1.73843	-1.49336	-3.22515	-0.0342408	-0.224858	0.637599	0.428208	-0.676161	-1.07897	-1.72828	-0.0270495	-0.159225	0.487291	-0.328971	-1.15504	-0.824832	-0.605613	-1.71642	Mus musculus nucleolar complex associated 4 homolog (S. cerevisiae) (Noc4l), mRNA.	GO:0006365|GO:0006365	GO:0005634|GO:0016020|GO:0016021|GO:0005732|GO:0005634|GO:0016020|GO:0016021|GO:0005732	GO:0030515|GO:0005515|GO:0030515|GO:0005515	GCATGGATGTCTGTTTATCACATGTAGGCCAGGTGAGGGTGTCAGATCCC
ILMN_3117602	Cd6		1.15607	1.1811	1.7518	-1.1983	-2.19247	-5.22349	1.38743	-1.04393	-1.1301	-1.51794	1.06707	-1.83181	-9.52056	-0.0600188	0.149213	0.180113	0.748822	-0.321008	-1.19257	-2.44503	0.0955191	0.567937	0.0334915	-0.0809342	-0.506592	0.189177	-0.777751	-3.15553		GO:0007155|GO:0007155	GO:0005886|GO:0016020|GO:0016021|GO:0005886|GO:0016020|GO:0016021	GO:0005044|GO:0005515|GO:0005044|GO:0005515	ACCTTAAACAGGTCCTCCCCACAGCGTCAGAGAACTGGAGGGTCCCAGCC
ILMN_2769325	Cd6		1.12401	1.03254	1.59361	-1.37717	-2.01446	-4.64731	1.19803	-1.12002	-1.39135	-1.91854	-1.03194	-2.38096	-9.09152	-0.00341753	0.165236	0.0427805	0.66888	-0.465124	-1.01381	-2.21981	0.0976715	0.358335	-0.0658473	-0.37881	-0.842334	0.0523126	-1.15387	-3.08685		GO:0007155|GO:0007155	GO:0005886|GO:0016020|GO:0016021|GO:0005886|GO:0016020|GO:0016021	GO:0005044|GO:0005515|GO:0005044|GO:0005515	CGAGTCCCCACAGGTCCCCTTGGGTTGACAGGAACACTTTGGGAGAGTGT
ILMN_2769330	Cd6		1.19342	1.06613	1.64922	-1.38125	-2.31984	-5.38753	1.35172	1.02704	-1.20874	-1.68262	1.00753	-1.89449	-9.54642	-0.049691	0.205412	0.0426927	0.672091	-0.515666	-1.26372	-2.47932	0.033482	0.468278	0.0719779	-0.240028	-0.717231	0.0443032	-0.888326	-3.22148		GO:0007155|GO:0007155	GO:0005886|GO:0016020|GO:0016021|GO:0005886|GO:0016020|GO:0016021	GO:0005044|GO:0005515|GO:0005044|GO:0005515	CCCCACAGGTCCCCTTGGGTTGACAGGAACACTTTGGGAGAGTGTGGTTA
ILMN_2784580	Cd3e	12501	1.32417	1.30154	1.42884	-1.24994	-1.61573	-2.37778	1.37743	1.05286	-1.15757	-1.70495	-2.44394	-2.0672	-7.88996	0.0336034	0.438696	0.413824	0.548452	-0.288257	-0.658583	-1.21601	0.00112462	0.463101	0.0754313	-0.209972	-0.768605	-1.28808	-1.04655	-2.97889	Mus musculus CD3 antigen, epsilon polypeptide (Cd3e), mRNA.	GO:0050852|GO:0007166|GO:0046649|GO:0042102|GO:0045060|GO:0050731	GO:0009897|GO:0005886|GO:0001772|GO:0016020	GO:0004888|GO:0004872|GO:0005515|GO:0004871	CCCTGCCACAGGTGCCTCTCCAGATTTCCCCTTAGATCCTCGGATGGTCA
ILMN_3011719	6430706D22Rik	381280	1.41389	1.36104	1.6576	-1.97076	-2.05276	-5.42154	1.16699	1.2736	-1.28924	-2.40987	-1.00645	-1.14621	-6.51693	0.0255923	0.525263	0.470304	0.754685	-0.953163	-1.01197	-2.41311	0.0318371	0.254634	0.380749	-0.334687	-1.23712	0.0225599	-0.16504	-2.67236	Mus musculus RIKEN cDNA 6430706D22 gene (6430706D22Rik), mRNA.				CCAGGGCAGCTGGTACCGTGGAAAGTGCCTGGGGTGGTTTTGCAAATAAA
ILMN_2998479	BC011248	224823	-1.25644	1.05347	1.08652	-1.41614	-2.15277	-2.12284	-1.19229	-1.19928	-1.5051	-1.66064	-1.53013	-1.99981	-3.02224	0.0455384	-0.283805	0.120694	0.16525	-0.456426	-1.06066	-1.04046	0.034888	-0.218847	-0.227276	-0.55497	-0.69685	-0.57877	-0.964976	-1.56073	Mus musculus cDNA sequence BC011248 (BC011248), mRNA.				GCAGGGGCTTCAGAAGAGCCACTTTGGAAACAAGTCTGTTTCTCCTTGTT
ILMN_2807335	3110001A13Rik	66540	1.32968	1.02193	1.47088	-1.49008	-2.28857	-6.18813	1.11393	1.03417	-1.45535	-1.75451	-1.40492	-1.85416	-4.27579	0.0562156	0.4673	0.0875135	0.6129	-0.519178	-1.13823	-2.57329	0.0453235	0.200982	0.0937951	-0.496045	-0.765743	-0.445163	-0.845444	-2.05087	Mus musculus RIKEN cDNA 3110001A13 gene (3110001A13Rik), mRNA.			GO:0003674	TGCTAGGTCTCAGAGCATCCGGGGAGCAGAGCGGGGCCTTTAGGAATCTG
ILMN_2676726	2610300B10Rik		1.57469	1.55926	2.13126	1.11431	-2.26429	-2.92183	1.20911	1.56731	-1.02687	-1.93804	1.09318	-2.13762	-3.59529	-0.0414637	0.613602	0.599393	1.05024	0.114684	-1.22052	-1.58834	0.0255624	0.299506	0.673854	-0.0126973	-0.929037	0.154094	-1.07044	-1.82055					GCTTGTGTATCCAGCATATCACTGTGGCTGTGTCCTGTTATAAAAGATGC
ILMN_2646938	Mtx1	17827	-1.0098	1.16962	1.4624	-1.48944	-1.69923	-3.84232	-1.07805	1.07161	-1.51175	-1.8021	-1.01991	-1.33739	-4.16266	0.0397373	0.0256634	0.26578	0.588077	-0.535035	-0.725147	-1.90224	0.0473652	-0.0610564	0.147145	-0.548853	-0.802314	0.0189178	-0.37206	-2.01014	Mus musculus metaxin 1 (Mtx1), mRNA.	GO:0006810|GO:0015031|GO:0006810|GO:0015031|GO:0006810|GO:0015031	GO:0016020|GO:0005739|GO:0019867|GO:0005743|GO:0016020|GO:0005739|GO:0019867|GO:0005743|GO:0016020|GO:0005739|GO:0019867|GO:0005743		GCTCGCCAAGGAGCAGATACCCTAGCCTTCATGTCTCTGCTGGAGGAGAA
ILMN_2651575	Ifngr1		1.16021	-1.06661	1.04965	-1.47675	-1.85355	-3.41791	-1.0925	1.1692	-1.44401	-1.42019	1.23499	-1.20571	-6.96481	0.055144	0.269526	-0.0378874	0.125049	-0.507281	-0.835144	-1.71797	-0.0493641	-0.177003	0.176154	-0.579449	-0.55545	0.255136	-0.319243	-2.84945					GAGCTGTCCTAAGGTCTCCCGAGGCCTGCTGGTGGTAAAGAAACTGACCT
ILMN_2729008	0610034P02Rik		-1.1561	1.13684	1.17855	-1.32192	-1.73444	-2.63399								-0.00772063	-0.216985	0.177305	0.229294	-0.410351	-0.802193	-1.40497	-0.0931865	-0.131589	0.00378567	-0.000843644	-0.921981	-0.963497	-0.891574	-0.981973					CTCTCAGGGGCCGTGCCAGCTGTCTCTCATATAGGACTCACCTGGATGGA
ILMN_2837779	Trpv2	22368	1.0032	1.20896	1.52138	-1.11918	-2.56218	-4.24135	1.11758	1.2226	-1.41039	-1.24039	-1.54448	-1.6932	-5.05244	-0.0946894	-0.090076	0.179075	0.510694	-0.257132	-1.45206	-2.17921	-0.025569	0.134811	0.264384	-0.521667	-0.336366	-0.65269	-0.785319	-2.36255	Mus musculus transient receptor potential cation channel, subfamily V, member 2 (Trpv2), mRNA.	GO:0006816|GO:0006810|GO:0009266	GO:0005622|GO:0005886	GO:0005262|GO:0005509|GO:0005261	GCGCTGGTGCTTCAGGGTGGAGGAAGTAAACTGGGCTGCATGGGAGAAGA
ILMN_2688215	1500041I23Rik		1.12042	-1.18016	1.0815	-1.80794	-3.6048	-4.55587	1.02713	-1.07444	-1.31766	-1.53209	-2.34832	-2.22552	-4.46472	0.0593613	0.223401	-0.17962	0.172392	-0.794988	-1.79056	-2.12837	0.0216641	0.060289	-0.0819197	-0.376319	-0.593838	-1.20997	-1.13248	-2.13691					CAGTCTTGGAAGCCGTTGATGTAGCTGTCTCTCAGGAAATCCCCCTTCCC
ILMN_2655803	A730008L03Rik	58202	-1.02887	-1.17296	1.00751	-1.64515	-2.49814	-2.851	-1.07134	-1.1669	-1.28466	-1.40743	-1.62573	-1.5885	-3.12127	0.113142	0.0720836	-0.117016	0.123939	-0.605081	-1.20771	-1.39833	-0.142525	-0.241942	-0.365204	-0.503914	-0.635587	-0.843611	-0.810191	-1.78466	Mus musculus RIKEN cDNA A730008L03 gene (A730008L03Rik), mRNA.	GO:0006355|GO:0006350|GO:0016481|GO:0006355|GO:0006350|GO:0016481	GO:0005634|GO:0005634		CCGTCATGTGCTGAGGCTTCTCCTCCACTTGCATGCAAGAGTGGCCCCTT
ILMN_2873174	A730008L03Rik	58202	-1.01541	-1.04264	1.03408	-1.77913	-2.42252	-2.80578	-1.04279	1.02168	-1.4156	-2.02581	-1.69986	-1.48709	-2.43394	0.0343712	0.0123136	-0.0258648	0.0827191	-0.7968	-1.24214	-1.45403	-0.0318918	-0.0923439	-0.000947177	-0.533309	-1.05039	-0.797306	-0.604382	-1.31518	Mus musculus RIKEN cDNA A730008L03 gene (A730008L03Rik), mRNA.	GO:0006355|GO:0006350|GO:0016481|GO:0006355|GO:0006350|GO:0016481	GO:0005634|GO:0005634		GGTCCCAAAAGGTCCTCCCTCAGTGGTCTACTTGCATATCATAGGGGGCC
ILMN_2714796	Coro1a	12721	1.06985	1.20369	1.21688	-1.46033	-1.62854	-5.60849	1.12607	1.20408	-1.35119	-1.69923	-1.03317	-1.38664	-6.01452	0.0141535	0.11156	0.281615	0.297337	-0.532143	-0.689429	-2.47346	0.0851936	0.25649	0.35312	-0.349035	-0.679686	0.0381174	-0.386402	-2.50326	Mus musculus coronin, actin binding protein 1A (Coro1a), mRNA.			GO:0003779|GO:0003779|GO:0003779|GO:0003779	CCGTGTCAAGGCTGGAGGAGGACGTGAGGAATCTGAACGCCATAGTGCAA
ILMN_2733793	Coro1a	12721	-1.09228	1.19697	1.56768	-1.06618	-1.97748	-5.7035	1.16876	1.21264	1.24711	-1.06334	1.02238	-1.2638	-8.72226	-0.0269023	-0.154247	0.23248	0.621731	-0.119354	-1.01057	-2.53875	-0.0552024	0.169782	0.222955	0.26339	-0.143812	-0.0232657	-0.392969	-3.17991	Mus musculus coronin, actin binding protein 1A (Coro1a), mRNA.			GO:0003779|GO:0003779|GO:0003779|GO:0003779	GCCACACTGCCCCTGTGCTAGACATCGCCTGGTGTCCACACAATGACAAT
ILMN_2787257	Coro1a	12721	1.10338	1.08263	1.25699	-1.39338	-2.00028	-5.03383	1.13682	1.11594	-1.22292	-1.46438	-1.06672	-1.31564	-7.43027	-0.104191	0.0377442	0.0103486	0.225785	-0.582782	-1.10439	-2.43585	0.0591363	0.244138	0.217392	-0.231199	-0.491157	-0.0340475	-0.336627	-2.83428	Mus musculus coronin, actin binding protein 1A (Coro1a), mRNA.			GO:0003779|GO:0003779|GO:0003779|GO:0003779	TAGAAAGTCGGACCTGTTCCAGGAGGACCTGTATCCGCCCACTGCAGGAC
ILMN_1233293	Gbp1	14468	-1.26619	1.03863	2.32055	1.49614	-4.3874	-3.1726	-2.36082	1.92611	1.04891	-1.04575	-1.43959	-1.29817	-2.52443	0.120762	-0.21973	0.17545	1.33523	0.702011	-2.0126	-1.5449	-0.196992	-1.43628	0.748699	-0.128098	-0.261533	-0.722652	-0.573477	-1.53295	Mus musculus guanylate nucleotide binding protein 1 (Gbp1), mRNA.	GO:0006955	GO:0016020	GO:0000166|GO:0003924|GO:0005525	CTTTCATGCTCCAGCCTACTGTGTTTCCTTTCTAATCTCTCTTTTTATTT
ILMN_2585233	Selpl		1.21672	1.36566	2.82689	1.7307	-2.74823	-6.00211	-1.1816	-1.00811	1.29072	1.51801	-1.30462	-2.18902	-7.84142	-0.104513	0.178482	0.345082	1.3947	0.686842	-1.56302	-2.68998	-0.021543	-0.262288	-0.0331921	0.346629	0.580638	-0.40517	-1.15183	-2.99266					CACTTACCTGACAGCGGCCTGAAGAAAGGGCTGATTGTGACCCCTGGGAA
ILMN_3031402	Klra4	16635	1.31117	2.71949	2.76477	1.21972	-3.01046	-6.98773	1.48003	2.60401	1.27104	-1.07842	-1.52946	-2.40633	-4.94398	-0.12175	0.269103	1.32159	1.34541	0.164799	-1.71173	-2.92657	0.00756431	0.573189	1.3883	0.353569	-0.101349	-0.605461	-1.25927	-2.29811	Mus musculus killer cell lectin-like receptor, subfamily A, member 4 (Klra4), mRNA.	GO:0007155|GO:0006952|GO:0007155|GO:0006952	GO:0005886|GO:0016021|GO:0016020|GO:0005886|GO:0016021|GO:0016020	GO:0004872|GO:0005529|GO:0005515|GO:0004872|GO:0005529|GO:0005515	TGTGGGAAGAGATTGGACAAATTCCCTCATTGACTCTCCAGTGAGTGTTA
ILMN_2626939	Daxx		1.2192	1.7578	1.46239	-1.13923	-2.78654	-5.30987	1.16614	1.84951	-1.13782	-1.08818	-1.24161	-1.59355	-5.2315	-0.0124565	0.27348	0.801317	0.535871	-0.200515	-1.49093	-2.42113	-0.0792642	0.142477	0.807878	-0.265534	-0.201175	-0.391478	-0.751513	-2.46649					GGCCACACAGTGCGACCCGGAGGAGATCATCGTGCTTTCAGACTCTGATT
ILMN_2623536	Golph2		1.23708	-1.03985	1.38006	-1.82467	-2.79546	-6.50487	-1.05341	1.19099	-1.42149	-1.9514	-1.40096	-1.89715	-4.75929	-0.0307362	0.276198	-0.087114	0.433994	-0.898371	-1.51382	-2.73226	-0.0269537	-0.102018	0.225204	-0.534358	-0.991465	-0.513366	-0.950788	-2.2777					GCACCACTTTCCAACAAGACCTGAAACTCAGCGGCCTACAAACTCCTACC
ILMN_3148550	Golph2	105348	1.2094	1.09909	1.58327	-1.47669	-1.94969	-4.8692	-1.23985	1.07946	-1.47354	-2.06769	-1.74576	-1.8503	-5.65043	0.0579449	0.332235	0.194256	0.720851	-0.504425	-0.905298	-2.22574	-0.0102015	-0.320363	0.100103	-0.569492	-1.05822	-0.814057	-0.897959	-2.50856	Mus musculus golgi membrane protein 1 (Golm1), transcript variant 2, mRNA.		GO:0005794|GO:0016020|GO:0016021	GO:0003674	CCTACACCTCAGGGCACTTGGGACTTCAGCTGGAACAAAGGGATGCACCA
ILMN_3088934	2700094K13Rik	72657	1.09043	1.25524	1.90365	-1.55945	-2.05374	-4.87578	1.01822	1.18991	-1.30652	-2.72222	-1.5084	-1.97148	-7.20358	0.00563757	0.130532	0.333597	0.934405	-0.635401	-1.03261	-2.27999	0.00916664	0.0352157	0.260024	-0.376557	-1.43562	-0.583851	-0.970111	-2.83955	Mus musculus RIKEN cDNA 2700094K13 gene (2700094K13Rik), transcript variant 2, mRNA.	GO:0045454		GO:0008430	TTCCTCACCAGAAGTGATGGTTCAGTTGTGAGGCAGCCCTCCAGCAAGAC
ILMN_2717613	Cdk2		1.15794	-1.14014	1.29923	-1.8747	-2.70313	-4.8188	1.31001	1.29583	-1.45773	-1.80338	-1.51311	-1.62064	-2.76282	0.00102572	0.212582	-0.18819	0.378682	-0.90563	-1.43361	-2.26765	-0.0382919	0.351282	0.335587	-0.582017	-0.888997	-0.635811	-0.734852	-1.50443					GGGCTTGCACGTCACTCTGGTCTGTTCATCGTGGTTCACAGGGCAAGGTG
ILMN_2640883	Nde1		1.16116	1.14765	1.96421	-1.40529	-1.96212	-3.1516	-1.12745	1.05852	-1.17431	-2.34213	-2.22485	-1.61962	-3.42921	0.0527115	0.268279	0.25139	1.02666	-0.438155	-0.919699	-1.60337	-0.034941	-0.208002	0.0471008	-0.266753	-1.26276	-1.18865	-0.730593	-1.81282					CAAGACACTGGACAACTTGCGTTGCACTGGCCTTTGTTACATCATCCCTA
ILMN_2780316	Rnpep	215615	-1.01523	1.56108	1.58586	-1.06965	-2.38967	-4.9804	-1.3743	1.31913	-1.35704	-1.38682	-1.98356	-2.0287	-5.7208	0.0827635	0.0609615	0.725304	0.748033	-0.0143747	-1.17405	-2.2335	0.0587616	-0.399932	0.458344	-0.3817	-0.413018	-0.929333	-0.961793	-2.45746	Mus musculus arginyl aminopeptidase (aminopeptidase B) (Rnpep), mRNA.	GO:0016485	GO:0005794|GO:0005576|GO:0005886	GO:0008233|GO:0030601|GO:0046872|GO:0008270	CAAGGACAGTTAGAGGCTTCGCCTGGGTGGTCCCTGCCTCAGAAAGGCTT
ILMN_2879382	Med10	28077	-1.06227	1.26439	2.82206	1.26198	-2.14294	-3.78038	1.02483	1.37924	1.32938	1.09162	1.11456	-2.00795	-5.44104	-0.0552422	-0.142396	0.2832	1.44151	0.280447	-1.15483	-1.97377	-0.0434716	-0.00808752	0.420403	0.367284	0.0829951	0.113007	-1.0492	-2.48735	Mus musculus mediator of RNA polymerase II transcription, subunit 10 homolog (NUT2, S. cerevisiae) (Med10), mRNA.				CCGGCGATGGCGGAGAAGTTTGACCATCTGGAGGAGCACCTGGAGAAGTT
ILMN_2621074	Ethe1		-1.02543	1.02413	-1.24492	-1.20247	-2.50393	-4.89139	1.02526	1.00511	-2.21915	-1.54746	-1.10995	-1.70223	-4.45587	0.0901454	0.0539204	0.124548	-0.225906	-0.175861	-1.23405	-2.2001	-0.0838426	-0.0478476	-0.0764838	-1.23385	-0.713741	-0.234335	-0.851268	-2.23955					TGCAAATATGCGCTGTGGGGTCCAGACTCCACCCTCCTGATTCGTCCCAG
ILMN_2690772	2610510L01Rik	67178	1.14223	1.23921	1.08144	-1.50668	-1.41647	-4.09265	-1.05114	1.08833	-2.09963	-1.8789	-1.13983	-1.37313	-4.28249	0.0645702	0.256422	0.373992	0.177529	-0.526805	-0.437727	-1.96846	0.00110817	-0.0708478	0.123218	-1.06903	-0.908777	-0.187705	-0.456365	-2.09734	Mus musculus zinc finger, matrin type 5 (Zmat5), mRNA.	GO:0008380	GO:0005634	GO:0008270	AGAACCACTGTCTTCCAGTATCCAGTGGGCTGGCCGCCAATGCAGGAGCT
ILMN_2756435	Cebpb	12608	-1.04378	1.25301	-1.02579	-1.26421	-1.92738	-5.64448	-1.43747	1.16879	-1.9028	-1.19139	1.3367	-1.56029	-3.93414	0.0901709	0.0283601	0.415572	0.0534314	-0.24806	-0.856471	-2.40667	0.0454717	-0.478056	0.270484	-0.882649	-0.207177	0.464143	-0.596345	-1.93058	Mus musculus CCAAT/enhancer binding protein (C/EBP), beta (Cebpb), mRNA.	GO:0045941|GO:0001892|GO:0006916|GO:0006350|GO:0045408|GO:0006355|GO:0045444|GO:0006917|GO:0030182	GO:0005737|GO:0005634	GO:0046983|GO:0043565|GO:0005515|GO:0046982|GO:0003677|GO:0003700|GO:0042803|GO:0016563	ACAGCGCACCGGGTTTCGGGACTTGATGCAATCCGGATCAAACGTGGCTG
ILMN_2595918	Ian3		1.0481	1.10257	2.52656	1.14911	-1.81281	-2.73057	1.24707	1.31817	1.58113	-1.01369	-2.8954	-1.9199	-4.59332	0.0803691	0.148143	0.221241	1.41754	0.280892	-0.77786	-1.36883	-0.0167449	0.301803	0.38179	0.644212	-0.0363636	-1.55051	-0.957778	-2.21628					CCACCTCACTCCTGACCACTCTCCCTGCTGACCCTTTTCTAACAGCCATT
ILMN_3149251	Glud1		-1.63034	1.00804	1.37558	-1.12793	-1.91968	-6.03026	-1.25068	-1.05938	-1.43705	-1.5895	-1.03468	-1.79452	-4.93607	0.0546318	-0.650545	0.0661786	0.514674	-0.119047	-0.886231	-2.53759	-0.137167	-0.459883	-0.220389	-0.660275	-0.805739	-0.186345	-0.980766	-2.44053		GO:0007169|GO:0006520|GO:0007169|GO:0006520	GO:0005739|GO:0005743|GO:0005739|GO:0005743	GO:0016491|GO:0004353|GO:0000166|GO:0005524|GO:0005525|GO:0016491|GO:0004353|GO:0000166|GO:0005524|GO:0005525	GGCGATAAGACATTTGTTGTTCAGGGATTTGGTAATGTGGGCCTGCACTC
ILMN_1227434	Itgb7	16421	1.11339	1.32282	1.43947	-1.41262	-2.07096	-4.87986	1.11571	1.21941	-1.2939	-1.54783	-2.25816	-1.91313	-7.09857	-0.0754236	0.0795293	0.328199	0.45011	-0.573798	-1.12572	-2.36226	-0.0211648	0.136792	0.265018	-0.392894	-0.651408	-1.19631	-0.957098	-2.84869	Mus musculus integrin beta 7 (Itgb7), mRNA.	GO:0007155|GO:0007160|GO:0007275|GO:0007229	GO:0008305|GO:0016020	GO:0004872|GO:0005515	CAAAAGTGCGATCACAACCACTGTCAACCCCCGCTTCCAAGGGACAAACG
ILMN_2978570	Prpf38a	230596	-1.06114	1.34881	1.34738	-2.19022	-2.64014	-3.88648	1.02498	1.47801	-2.29074	-2.86164	-1.1365	-1.57523	-3.06968	0.0425132	-0.0431075	0.474195	0.472672	-1.08856	-1.3581	-1.91595	-0.0758232	-0.0402312	0.487832	-1.27164	-1.59266	-0.260427	-0.731387	-1.69391	Mus musculus PRP38 pre-mRNA processing factor 38 (yeast) domain containing A (Prpf38a), mRNA.				GGCCTAACCCACTATGGTTATTCATACTTAGCAGGGTCAAGAAGACCTGG
ILMN_2683190	Orc6l	56452	1.01118	1.61526	2.94592	-1.31162	-1.47998	-4.0344	1.01465	1.6539	1.09668	-1.62843	-1.03976	-1.61453	-4.52335	0.0940644	0.110102	0.785835	1.65278	-0.29729	-0.471512	-1.91829	0.00149377	0.0224769	0.727368	0.13464	-0.701984	-0.0547512	-0.68962	-2.1759	Mus musculus origin recognition complex, subunit 6-like (S. cerevisiae) (Orc6l), mRNA.	GO:0006260	GO:0005664|GO:0005634	GO:0003677	CAGCAGAGTGATTTCCATCTCACTGCAGGCATGTGCAGTCTGTCTGGGAG
ILMN_2987161	Cnot3	232791	1.20623	1.13442	1.31164	-1.41519	-2.08004	-1.8983	1.18207	1.01875	-1.0962	-1.49816	-1.24934	-2.00027	-2.60052	-0.102495	0.168008	0.0794597	0.288875	-0.603487	-1.15911	-1.0272	-0.0964427	0.144874	-0.0696418	-0.228948	-0.679633	-0.417614	-1.09664	-1.47524	Mus musculus CCR4-NOT transcription complex, subunit 3 (Cnot3), mRNA.	GO:0006350|GO:0006355|GO:0045449	GO:0005634	GO:0005515|GO:0030528	GATGTGGTTCCAGAGGCACGAGGAGCCTAAGACCATCACAGATGAGTTTG
ILMN_1215807	Glipr1	73690	1.02741	1.24964	1.53466	-1.32609	-1.63219	-3.71957	1.13052	1.40971	-1.37579	-1.43996	-1.1739	-1.45582	-4.22849	-0.017731	0.0212837	0.303777	0.600193	-0.424914	-0.724542	-1.91287	0.0675228	0.24451	0.562922	-0.392736	-0.458509	-0.163783	-0.474306	-2.01262	Mus musculus GLI pathogenesis-related 1 (glioma) (Glipr1), mRNA.		GO:0016021|GO:0016020		CTAAAGCTGTGGTTGGGGGACAACTGAATCACATGCGGCTATTTAAAAAC
ILMN_2705235	BC067047		1.04557	1.10745	1.94966	-1.10221	-1.92918	-4.27072	1.1534	1.38213	1.14691	-1.01357	-1.45056	-1.55003	-5.52875	-0.0527065	0.0115879	0.0945396	0.910518	-0.193107	-1.0007	-2.14718	-0.0180419	0.18785	0.448857	0.179705	-0.0374874	-0.554652	-0.650335	-2.485					GTGCCCGGCTGGCTTCTAACACCCACCGCCATTGGAATTTGAGCTGTCAG
ILMN_1252295	Klra18	93970	1.36745	2.35638	2.64315	1.15313	-2.77866	-4.0418	1.33665	2.41061	-1.10482	-1.41563	-1.96821	-2.50982	-6.33619	-0.0437131	0.407774	1.19286	1.35855	0.161844	-1.5181	-2.05871	-0.072979	0.345642	1.19642	-0.216797	-0.574422	-1.04986	-1.40056	-2.73659	Mus musculus killer cell lectin-like receptor, subfamily A, member 18 (Klra18), mRNA.		GO:0005886|GO:0005886|GO:0005886	GO:0005529|GO:0004872|GO:0003674|GO:0005529|GO:0004872|GO:0003674|GO:0005529|GO:0004872|GO:0003674	CCTTCCCTGTGGAGACTGGACAGATCTTCTCTGGTCCCGCAAAACTTGAA
ILMN_2516205	scl0001118.1_0		-1.16864	-1.00513	2.39731	-1.10736	-2.65944	-7.54989	-1.00178	1.19546	1.28207	-1.48384	-1.00033	-1.3456	-4.21228	0.00836861	-0.216465	0.000980377	1.26979	-0.138761	-1.40275	-2.90809	-0.106623	-0.109183	0.150945	0.251848	-0.675961	-0.107103	-0.534871	-2.18122					CTCGGGAGTGGCTGAACCGAAGCGCGCAGGCGGGAGACTCTGCAGGATCC
ILMN_2997998	Sar1b	66397	-1.25013	-1.07542	1.57201	-1.1756	-1.66545	-5.06705	1.00858	1.12098	-1.5363	-1.61967	1.29641	-1.46288	-8.16232	0.0135686	-0.308509	-0.0913286	0.66618	-0.219834	-0.722347	-2.32758	0.0585122	0.0708426	0.223274	-0.560948	-0.637189	0.433038	-0.490301	-2.97047	Mus musculus SAR1 gene homolog B (S. cerevisiae) (Sar1b), mRNA.	GO:0006886|GO:0006810|GO:0015031|GO:0007264|GO:0006886|GO:0006810|GO:0015031|GO:0007264	GO:0016020|GO:0005783|GO:0005622|GO:0016020|GO:0005783|GO:0005622	GO:0000166|GO:0046872|GO:0000287|GO:0005525|GO:0000166|GO:0046872|GO:0000287|GO:0005525	CGGCCCACACACTTCCAGCCCTCAGAGATCCATCCCCCAACATGCATAAC
ILMN_2438078	Zfp524	66056	1.43161	-1.07393	1.11651	-1.36432	-3.0128	-3.16875	1.14785	-1.08539	-2.1035	-2.06683	-1.11799	-1.74063	-3.23017	-0.0701983	0.447439	-0.1731	0.0887995	-0.518378	-1.6613	-1.73411	-0.00619054	0.192744	-0.124399	-1.07898	-1.05361	-0.1671	-0.805802	-1.6978	Mus musculus zinc finger protein 524 (Zfp524), mRNA.	GO:0006355|GO:0006350	GO:0005622|GO:0005634	GO:0003676|GO:0046872|GO:0008270|GO:0003677	AGGGTGCGCTTCACCGAGGCCAATACTCTCCGGCGCCATTACAAACGCAA
ILMN_2598927	B930007L02Rik		1.33721	-1.03908	1.11024	-1.28795	-2.28757	-4.22945	1.26039	1.265	-2.01796	-2.09192	-1.67278	-1.52259	-2.29807	-0.0276875	0.391535	-0.0829992	0.123178	-0.392759	-1.2215	-2.10816	-0.0302128	0.30366	0.308928	-1.04311	-1.09504	-0.772461	-0.636743	-1.23064					GCATTTCTAACGAGGGTCTGAACTTATCCACCAGTCTCCTATCCCCGCAC
ILMN_1221732	Gnb2	14693	1.02558	1.03544	1.18333	-1.41848	-1.77793	-5.03706	-1.07095	1.07185	-1.51284	-1.52485	1.25629	-1.20874	-5.66188	-0.0621434	-0.0257044	-0.0118965	0.180707	-0.566486	-0.892345	-2.39473	0.0395479	-0.0593387	0.139646	-0.557712	-0.569123	0.368722	-0.233957	-2.46173	Mus musculus guanine nucleotide binding protein, beta 2 (Gnb2), mRNA.	GO:0007165|GO:0007186	GO:0005834	GO:0005515|GO:0003924|GO:0004871	CTGGGCTACAGGGCCTCCGGTCCTGCTCCCATACCCAGGTTTGGTTCCTC
ILMN_1257579	Nup210	54563	1.35775	1.57288	2.48698	1.10285	-1.81408	-6.21861	1.20269	1.76102	1.303	1.04336	-1.23427	-1.54514	-10.0691	0.0547324	0.495948	0.708145	1.36913	0.195971	-0.804506	-2.58186	-0.0474254	0.218835	0.768987	0.334415	0.0138117	-0.351079	-0.675168	-3.37929	Mus musculus nucleoporin 210 (Nup210), mRNA.	GO:0006605|GO:0006810|GO:0015031|GO:0006397	GO:0019867|GO:0016020|GO:0005643	GO:0015288	CACTCAATCTCCCCCGAGAGCTGTTAATGGAGTCTTCCCTGCATTTGTTT
ILMN_1257904	2810403A07Rik		1.17234	-1.0923	-1.36735	-1.59022	-2.54415	-3.38902	1.04158	1.09433	-1.52291	-1.61031	-1.49382	-1.17969	-3.69311	-0.0439744	0.185422	-0.171339	-0.49536	-0.713201	-1.39116	-1.80484	-0.0463874	0.0123857	0.0836622	-0.653219	-0.733727	-0.625395	-0.284792	-1.93122					TCCTGTCTTCACCTCCCACGTGCTAGAATGACACATCTGACACTGCTCAG
ILMN_2919411	Osm	18413	1.10808	1.3497	1.2174	-1.77205	-2.3806	-3.81606	-1.01272	1.29444	-1.38681	-1.13161	1.2946	-1.33127	-3.70629	0.0370638	0.185132	0.469703	0.320862	-0.788359	-1.21426	-1.89502	-0.0515664	-0.069808	0.320758	-0.523341	-0.229947	0.320943	-0.464369	-1.94154	Mus musculus oncostatin M (Osm), mRNA.	GO:0009408|GO:0006955|GO:0006915|GO:0007422|GO:0042503|GO:0001558|GO:0042506|GO:0042508	GO:0005576|GO:0005615	GO:0005125|GO:0005147	TCTCCCAGTGCCTAAAAGCCCTGTTTTGGGTCCTCGCTGCATGATGCTCC
ILMN_2944784	Ddx27	228889	-1.10596	1.27022	1.25522	-1.16218	-1.99123	-5.12057	-1.30835	1.06923	-1.45003	-1.81221	-1.02671	-1.79929	-5.54956	0.00790656	-0.137387	0.35298	0.335845	-0.208923	-0.985755	-2.3484	0.0293401	-0.35841	0.125919	-0.506748	-0.828412	-0.0086869	-0.818091	-2.44303	Mus musculus DEAD (Asp-Glu-Ala-Asp) box polypeptide 27 (Ddx27), mRNA.		GO:0005634	GO:0000166|GO:0016787	TGGCCCTTCCTTTGAAGAGAGGAAACAGTCAGGTCTGCCCCGCCAGAGGA
ILMN_2670508	H2-M3		1.02017	1.15593	1.36065	-1.17117	-1.771	-5.86116	1.04823	1.34849	-1.21639	-1.23641	1.13777	-1.33069	-7.50433	0.00337577	0.0321844	0.212432	0.44767	-0.224578	-0.821186	-2.54781	-0.091886	-0.0239326	0.339461	-0.374495	-0.398039	0.0943184	-0.504057	-2.99961					CGTCATCATGGTCATCGTTGCTAGTCTGGTTCTCCTGGGAGGTGTGATCA
ILMN_1250063	Ppp2r5d	21770	1.11816	1.22112	1.01614	-1.74468	-2.55148	-2.9147	1.29155	1.39708	-1.18901	-1.91739	-1.24602	-1.42531	-2.90628	0.0357648	0.196897	0.323965	0.0588663	-0.767201	-1.31557	-1.50758	-0.217764	0.151337	0.264647	-0.467525	-1.15691	-0.535092	-0.729039	-1.75694	Mus musculus protein phosphatase 2, regulatory subunit B (B56), delta isoform (Ppp2r5d), mRNA.	GO:0007165|GO:0007165|GO:0007165|GO:0007165|GO:0007165	GO:0000159|GO:0000159|GO:0000159|GO:0000159|GO:0000159	GO:0008601|GO:0008601|GO:0008601|GO:0008601|GO:0008601	CATGGCTCCCTGCTGTGCCTGTTTATTTCCTGGTTTCTGCTGACGCTGGG
ILMN_2766403	Ppp2r5d	21770	1.01242	1.31838	1.20924	-2.18502	-1.69834	-4.76945	1.09794	1.1886	-1.57465	-2.7841	-1.44073	-1.39811	-5.17781	-0.0466586	-0.0288495	0.352104	0.227446	-1.1743	-0.810786	-2.30048	-0.0333703	0.101427	0.215893	-0.688406	-1.51058	-0.560168	-0.516846	-2.40571	Mus musculus protein phosphatase 2, regulatory subunit B (B56), delta isoform (Ppp2r5d), mRNA.	GO:0007165|GO:0007165|GO:0007165|GO:0007165|GO:0007165	GO:0000159|GO:0000159|GO:0000159|GO:0000159|GO:0000159	GO:0008601|GO:0008601|GO:0008601|GO:0008601|GO:0008601	CATGCTAAGGTGGGCTGGGCTTGGGCCGATGTCCCCATATGTACAGAACT
ILMN_2508910	Tpst2		-1.04586	1.44121	2.56541	1.14267	-2.12502	-5.18026	1.06586	1.15934	1.08695	-1.2439	1.06496	-1.78864	-9.25924	0.0409055	-0.0237899	0.568185	1.4001	0.233309	-1.04657	-2.33212	-0.0479813	0.0440414	0.165325	0.0723077	-0.362854	0.0428123	-0.886848	-3.25888					TAACGGACAGACCCCTTGGTGACCTCATCTCCTGGGACAAGACCGGAGAC
ILMN_2665552	Mrpl22	216767	1.0376	1.07587	1.62513	-1.13895	-1.7758	-3.26703	-1.08218	-1.0776	-1.27498	-1.68567	-1.02181	-1.88456	-3.73861	-0.0922978	-0.0390457	0.0132042	0.608254	-0.280003	-0.920763	-1.80028	0.0414009	-0.072546	-0.0664256	-0.309075	-0.711921	0.0102706	-0.87283	-1.8611	Mus musculus mitochondrial ribosomal protein L22 (Mrpl22), mRNA.	GO:0007046	GO:0030529|GO:0005761	GO:0003735	CATTGATCAGGCTTTGGCGCAGCTGGAGTTCAATGATAAAAAGGGGGCTC
ILMN_1231146	Hrb		1.0039	1.25332	1.10857	-1.83438	-1.78372	-4.2727	1.13248	1.17407	-1.71599	-1.95808	-1.00304	-1.28535	-6.41252	-0.0311761	-0.0255569	0.294578	0.11752	-0.906473	-0.866069	-2.12632	-0.024493	0.154993	0.207026	-0.803536	-0.993934	-0.028872	-0.386653	-2.70538					GACTGTGACATGGTTGCACCTGAGGTTCCCCCCTCACTTTCTGGACAGAC
ILMN_1243499	Ide		1.08003	1.20719	1.94399	1.06868	-2.61826	-4.07738	-1.10335	1.14792	-1.30582	-1.57794	-2.42137	-2.2707	-4.55018	0.0231128	0.134182	0.294771	0.982136	0.118945	-1.3655	-2.00453	-0.0242961	-0.166191	0.17473	-0.409253	-0.682338	-1.30012	-1.20743	-2.21022					CATGACTGAGTTCAAGCGTGGCCTGCCACTGTTTCCCCTCGTGAAACCAC
ILMN_2607786	Fads1	76267	1.11004	1.15191	1.07248	-2.20476	-2.44764	-4.32715	1.08746	1.31987	-1.7832	-2.30663	1.29856	-1.44365	-3.6516	0.247741	0.398356	0.451764	0.34869	-0.892884	-1.04365	-1.86568	0.0950685	0.216025	0.495465	-0.739402	-1.11072	0.471982	-0.434653	-1.77346	Mus musculus fatty acid desaturase 1 (Fads1), mRNA.	GO:0006633|GO:0006636|GO:0042759	GO:0016020	GO:0016491|GO:0020037|GO:0016717|GO:0046872|GO:0005506|GO:0016213	AGCCTAATGTCAGTATCTGTGTGTGCCAATGCTGTTACCACATCCTGGTG
ILMN_2747744	Thoc4	21681	-1.02282	1.61563	3.20565	-1.22087	-1.82035	-4.56734	1.11246	1.63386	1.40589	-1.67717	-1.18489	-1.31807	-5.06729	0.0564646	0.0239148	0.748563	1.73708	-0.231449	-0.807751	-2.13489	0.0308264	0.184579	0.739107	0.522314	-0.715202	-0.213926	-0.367595	-2.31039	Mus musculus THO complex 4 (Thoc4), mRNA.	GO:0006810|GO:0006457|GO:0006397|GO:0000398|GO:0006810|GO:0006457|GO:0006397|GO:0000398	GO:0005634|GO:0005681|GO:0005634|GO:0005681	GO:0003697|GO:0003723|GO:0000166|GO:0003697|GO:0003723|GO:0000166	TCCACACAAGTAACAGGACCCAGAAGCCTCGCCTGTGATGCCTAGAGGGA
ILMN_2708397	BC003885	225215	-1.37198	1.03286	2.06841	1.37469	-2.0686	-2.81038	-1.04217	1.09771	-1.12628	-1.32108	-1.61008	-1.3935	-3.51416	0.0336301	-0.42263	0.0802695	1.08215	0.492739	-1.01502	-1.45714	0.0688643	0.00927675	0.20336	-0.1027	-0.332852	-0.618267	-0.409854	-1.74432	Mus musculus cDNA sequence BC003885 (BC003885), mRNA.	GO:0006412|GO:0007046	GO:0005634|GO:0005840|GO:0005622	GO:0003735	ACCCGGGGCACGGAATGATGTTCGTCCGCAACGATTGCAAGGTGTTCCGA
ILMN_2741726	Lsm2	27756	1.03807	1.47501	2.70826	-1.12031	-2.42333	-3.5636	1.05581	1.6189	1.29439	-1.70487	-1.5198	-2.19809	-3.58078	0.00214537	0.056054	0.562874	1.43951	-0.161749	-1.27485	-1.83119	-0.0779804	0.000368118	0.61703	0.294297	-0.847646	-0.681857	-1.21423	-1.91825	Mus musculus LSM2 homolog, U6 small nuclear RNA associated (S. cerevisiae) (Lsm2), mRNA.	GO:0006402|GO:0016071|GO:0006397|GO:0000398|GO:0006402|GO:0016071|GO:0006397|GO:0000398	GO:0030529|GO:0005634|GO:0005737|GO:0030529|GO:0005634|GO:0005737	GO:0003723|GO:0019901|GO:0005515|GO:0003723|GO:0019901|GO:0005515	CGCTATGTGCAGCTGCCAGCAGATGAGGTGGACACACAACTGCTACAGGA
ILMN_1231371	1110011K10Rik	66126	1.00671	1.09746	1.29767	-1.53674	-2.1989	-4.21655	1.15472	1.25329	-1.52455	-2.11705	1.0927	-1.60304	-5.34173	0.0611896	0.0708363	0.19536	0.437115	-0.558685	-1.07559	-2.01487	-0.042798	0.16475	0.282921	-0.651177	-1.12485	0.0851023	-0.723607	-2.4601	Mus musculus elongation factor 1 homolog (ELF1, S. cerevisiae) (Elof1), mRNA.	GO:0006355|GO:0006350	GO:0005634	GO:0008270|GO:0046872	TACTGGCCACCCAGGTCCCCTGGCTGGGCTCGGCTGGGGAACACCATTTT
ILMN_1253477	2700029M09Rik		-1.15147	1.38625	1.93495	-1.23849	-1.80227	-7.30996	1.0477	1.36648	-1.18705	-1.80607	-1.23751	-1.7193	-6.87426	-0.0186851	-0.222161	0.452506	0.933612	-0.32727	-0.8685	-2.88855	0.018576	0.0857996	0.469042	-0.2288	-0.834281	-0.288866	-0.763245	-2.76263					GGCATGGGGCTGGAATTAGGAATGGACCTCTTTTGCTATGGCTCTCATTA
ILMN_2653143	Fbxo28		1.12842	1.13423	1.35331	-1.13729	-1.69241	-2.66706	1.17996	1.33765	-1.00084	-1.37093	-1.55503	-1.31535	-3.2366	-0.0316155	0.142684	0.150095	0.404877	-0.217212	-0.790693	-1.44686	-0.0618622	0.176879	0.357841	-0.0630773	-0.51702	-0.698806	-0.457309	-1.75634					CTTGTAACTGGAAAAGCCTGTCTTGCGCTGTCAGCCTCCTGAATGGTCAC
ILMN_2619671	Mrps16	66242	1.08975	1.19001	1.66722	-1.12223	-1.94273	-4.9272	1.14896	1.11776	1.00068	-1.35296	-1.26158	-1.80041	-7.94095	0.0161673	0.140158	0.267136	0.753609	-0.1502	-0.941919	-2.2846	-0.0347698	0.165559	0.12584	-0.0337886	-0.470888	-0.370005	-0.883094	-3.02408	Mus musculus mitochondrial ribosomal protein S16 (Mrps16), mRNA.	GO:0006412	GO:0005622|GO:0005840|GO:0005739|GO:0030529	GO:0003735	GGGATGGCCGATTTGTGGAGCAGTTGGGCTCCTATGATCCACTACCCAAC
ILMN_1240883	Rnf4	19822	-1.24104	-1.05716	1.11278	-1.73889	-3.4235	-6.25731	1.01401	1.28033	1.00022	-1.8786	-1.02608	-1.78996	-4.53539	-0.00714703	-0.318692	-0.0873453	0.147019	-0.805312	-1.78262	-2.65269	-0.0301511	-0.0100855	0.326366	-0.0298382	-0.939811	-0.067294	-0.87008	-2.21138	Mus musculus ring finger protein 4 (Rnf4), mRNA.	GO:0006350|GO:0006355|GO:0006350|GO:0006355	GO:0005634|GO:0005634	GO:0005515|GO:0046872|GO:0008270|GO:0005515|GO:0046872|GO:0008270	TGAGCTTTGATCCTCTGGACTTTTGACCTGCTCAGTGGGTTTTGGTCAGC
ILMN_1239698	2410104I19Rik		1.10016	1.12915	1.25213	-1.51769	-1.90294	-5.14269	1.01215	-1.0268	-1.73292	-2.17171	-1.45536	-1.60512	-5.63672	0.0945346	0.232252	0.269774	0.418923	-0.507342	-0.833696	-2.26799	-0.0403739	-0.0229572	-0.0785339	-0.833576	-1.15921	-0.581752	-0.723053	-2.53523					CAGCGACCTCTCCGCGTGACTTTGGCCTCATTTCCTGGACTTGCACTTGC
ILMN_1232537	Arl4c	320982	1.14003	1.27235	1.43932	-1.11884	-2.32253	-4.95009	1.36284	1.45635	-1.02861	-1.28301	-1.79036	-2.01747	-4.15501	-0.0420274	0.147039	0.305469	0.483359	-0.204035	-1.25772	-2.34948	0.0490048	0.495621	0.591363	0.00830376	-0.310533	-0.791247	-0.963541	-2.00585	Mus musculus ADP-ribosylation factor-like 4C (Arl4c), mRNA.	GO:0006364|GO:0007046	GO:0005622	GO:0005525|GO:0000166	GGGTGCAGTTGACTGTTAGTAGTTGTGCAGTAAAGTCAAGCCCTGTGGTG
ILMN_1217879	Erh	13877	1.07936	1.58705	1.62382	-1.35302	-1.81152	-3.19665	1.14739	1.39835	-1.15862	-1.74457	-1.06252	-1.60248	-5.06183	0.0271588	0.137337	0.693508	0.726546	-0.409029	-0.830045	-1.6494	0.00457573	0.202933	0.488302	-0.207828	-0.798295	-0.0829139	-0.675728	-2.33508	Mus musculus enhancer of rudimentary homolog (Drosophila) (Erh), mRNA.	GO:0006213|GO:0006139|GO:0006213|GO:0006139		GO:0003674|GO:0003674	GTGGGGACAAGGTTAGTCATATAGCCTCTGGGAAAGTCTCAGTGAAAAAT
ILMN_2919786	Erh	13877	1.03699	1.56747	1.88279	-1.25568	-1.67491	-3.80804	1.13578	1.40702	-1.12747	-1.80576	-1.25359	-1.63671	-5.25513	0.08184	0.134244	0.730282	0.994713	-0.246627	-0.662245	-1.84721	0.0112865	0.19497	0.503929	-0.161801	-0.841321	-0.314783	-0.699512	-2.38244	Mus musculus enhancer of rudimentary homolog (Drosophila) (Erh), mRNA.	GO:0006213|GO:0006139|GO:0006213|GO:0006139		GO:0003674|GO:0003674	CTGTCGAGTCTGCTTTTAAGCAGTGAGCGCACTAACCCTTTGTGGGGGTG
ILMN_1239963	9130017C17Rik	71607	-1.07479	1.07558	-1.19901	-1.58707	-2.91629	-3.42803	-1.13135	1.15102	-1.49322	-1.40242	-1.68538	-1.99526	-2.89096	-0.072517	-0.176567	0.0325967	-0.334361	-0.738879	-1.61665	-1.8499	-0.0314759	-0.209523	0.171438	-0.6099	-0.519394	-0.78455	-1.02805	-1.56303	Mus musculus RIKEN cDNA 9130017C17 gene (9130017C17Rik), mRNA.	GO:0007242|GO:0015031|GO:0006810		GO:0005515|GO:0035091|GO:0005488	TGAAGGAGCTCACGGTGCGGGAGTATCTGTCCTGAGGCGGCCCGACAGGT
ILMN_3103652	Csnk1d		1.09799	1.05271	-1.05217	-1.83663	-2.42487	-3.11351	-1.06045	-1.02594	-1.68328	-1.69937	-2.28893	-1.75821	-2.69577	-0.067294	0.0675697	0.00681885	-0.140661	-0.944354	-1.3452	-1.70584	-0.0226082	-0.107284	-0.0595496	-0.773883	-0.787605	-1.21728	-0.836712	-1.4533		GO:0016055|GO:0006468|GO:0016055|GO:0006468		GO:0016301|GO:0005524|GO:0016740|GO:0004674|GO:0000166|GO:0004672|GO:0016301|GO:0005524|GO:0016740|GO:0004674|GO:0000166|GO:0004672	GCCCGGCAAGTGTTCTTGTTGATACCTGTGGTTCTGGAGGGGTATGGGGT
ILMN_2840091	Ugcg	22234	1.21947	1.3372	1.54001	-1.20285	-2.53334	-5.26978	1.2584	1.42388	-1.26347	-1.64269	-1.8406	-2.02555	-8.94285	0.0142265	0.300478	0.433443	0.637168	-0.252236	-1.32681	-2.38352	-0.0512	0.280396	0.458623	-0.388588	-0.76726	-0.931372	-1.06952	-3.21193	Mus musculus UDP-glucose ceramide glucosyltransferase (Ugcg), mRNA.		GO:0005783|GO:0016020	GO:0016740|GO:0003674|GO:0016757|GO:0008120	GTCGGTTTGTTTAGTGGAGTTTGGTGGATGCCCTTTGCACTGCTGAAGTG
ILMN_1243885	Plagl2		-1.00734	1.31033	1.18194	-1.64648	-2.38011	-5.25786	1.09903	1.37547	-1.55888	-1.76056	1.04839	-1.54467	-6.51054	0.0251954	0.0146389	0.415121	0.266346	-0.694185	-1.22583	-2.36928	-0.0470929	0.0891366	0.412833	-0.687604	-0.863128	0.0210775	-0.674388	-2.74987					CTACTTCACACCTCCCCCACTGCCAGTTGGTTGATGCTCTAGAGCCACTC
ILMN_1221262	1810009A15Rik	66276	-1.13116	1.27978	1.24823	-1.4364	-2.11489	-6.37027	-1.05737	1.19659	-1.65476	-1.66248	-1.81092	-2.01016	-5.20808	0.0852309	-0.0925765	0.441125	0.40511	-0.437229	-0.995354	-2.58612	0.0750209	-0.00546587	0.33395	-0.651602	-0.658314	-0.781701	-0.932291	-2.30573	Mus musculus RIKEN cDNA 1810009A15 gene (1810009A15Rik), mRNA.				TATTAAGCAGGGATCGGCGACGGAAACGCCAGGTGGTCGGGGCTGTGATA
ILMN_2509737	Trex1		1.0417	2.18325	1.47808	-1.11275	-1.75575	-4.49702	1.01338	2.13238	-1.10613	-1.04773	1.231	-1.48967	-7.34849	-0.208004	-0.149068	0.918473	0.355718	-0.362139	-1.02009	-2.37697	-0.057794	-0.0386138	1.03467	-0.203319	-0.125065	0.24204	-0.632784	-2.93524		GO:0006281|GO:0006260|GO:0006310|GO:0006298|GO:0006974	GO:0005634|GO:0005622	GO:0004518|GO:0004527|GO:0016787|GO:0042803|GO:0008853|GO:0003697|GO:0008408|GO:0000287	CCCATGTACGGCACTCCGGCTACCACTGGAACAACCAACCTAAGGCCACA
ILMN_2707043	Ebp	13595	-1.04413	1.15144	1.51808	-1.38435	-2.01362	-4.6788	1.01433	1.16748	-1.41861	-1.9105	-1.08617	-1.62166	-5.06344	-0.0799293	-0.142226	0.123514	0.522319	-0.549137	-1.08972	-2.30607	-0.00588489	0.0146481	0.217518	-0.510363	-0.939835	-0.125129	-0.70336	-2.346	Mus musculus phenylalkylamine Ca2+ antagonist (emopamil) binding protein (Ebp), mRNA.	GO:0016125|GO:0008610|GO:0006694|GO:0006695|GO:0016126|GO:0030097	GO:0016020|GO:0005783|GO:0005789	GO:0000247|GO:0047750|GO:0016853	GCCACCCCGTTTATTTCTGGTTCTATTTTGTTTTCCTGAATGCTGTATGG
ILMN_2760116	Arl6ip4	65105	-1.12339	1.13005	1.83036	-1.28549	-2.23294	-5.76237	-1.07109	-1.01989	-1.11461	-1.37836	1.3072	-1.73258	-8.88079	0.0352406	-0.132625	0.211624	0.907367	-0.327075	-1.1237	-2.49142	-0.0857819	-0.184859	-0.114199	-0.242316	-0.548732	0.300696	-0.878702	-3.23647	Mus musculus ADP-ribosylation factor-like 6 interacting protein 4 (Arl6ip4), mRNA.		GO:0005634|GO:0005634|GO:0005634|GO:0005634	GO:0005515|GO:0005515|GO:0005515|GO:0005515	GGATGCCCGACAGAGCGTTATTCGAAAGGTGGTGGACCCAGAGACAGGAC
ILMN_2610105	Snrpd1	20641	-1.06033	1.64749	2.32457	-1.19193	-2.41671	-5.78453	-1.02617	1.46774	-1.08058	-1.99777	-1.3884	-2.12145	-6.94014	0.0161752	-0.0683336	0.736447	1.23314	-0.237122	-1.25687	-2.51602	-0.0042158	-0.0414845	0.549378	-0.116018	-1.00261	-0.477636	-1.08927	-2.79918	Mus musculus small nuclear ribonucleoprotein D1 (Snrpd1), mRNA.	GO:0000398|GO:0016071|GO:0000398|GO:0016071	GO:0005737|GO:0005681|GO:0005634|GO:0030529|GO:0005737|GO:0005681|GO:0005634|GO:0030529		TAACCCCAGTCCGTGGATCTCTGGAGCCTGAATTCTGTGAACAGTCGGGC
ILMN_1225361	Snrpd1	20641	1.00365	1.80389	2.42767	-1.1429	-2.44769	-5.69182	-1.0277	1.5099	1.02455	-1.97741	-1.3229	-1.89387	-8.03848	0.0776691	0.082922	0.928777	1.35724	-0.115029	-1.21375	-2.43122	0.0145022	-0.0249194	0.608955	0.0494878	-0.969111	-0.389206	-0.906834	-2.99242	Mus musculus small nuclear ribonucleoprotein D1 (Snrpd1), mRNA.	GO:0000398|GO:0016071|GO:0000398|GO:0016071	GO:0005737|GO:0005681|GO:0005634|GO:0030529|GO:0005737|GO:0005681|GO:0005634|GO:0030529		CGCTTTTCCGGCCATTCATAACCCCAGTCCGTGGATCTCTGGAGCCTGAA
ILMN_2738893	D19Wsu12e		1.02146	1.11667	1.42156	-1.28053	-2.71112	-3.12555	-1.11029	1.20651	-1.75291	-1.62438	-1.205	-2.1211	-3.46387	0.0175391	0.0481782	0.176745	0.525016	-0.339203	-1.42135	-1.62657	-0.145913	-0.296845	0.124923	-0.955667	-0.8458	-0.414949	-1.23073	-1.9383					CCCCAACCCTGATTTTGCTGTGAAAGAGATTAGACCACAAGCCAGCCTAG
ILMN_2588254	Ddx48	192170	-1.05828	1.22254	1.38082	-1.48564	-2.33505	-6.79995	1.06322	1.23026	-1.26978	-1.66189	-1.35902	-1.84806	-7.90393	0.0419206	-0.0398051	0.331797	0.507448	-0.529163	-1.18153	-2.7236	0.00878819	0.0972333	0.307757	-0.335791	-0.724034	-0.433781	-0.877221	-2.97378	Mus musculus eukaryotic translation initiation factor 4A, isoform 3 (Eif4a3), mRNA.	GO:0006364	GO:0005634	GO:0016787|GO:0003743|GO:0000166	CCCGGGGCCTGGATGTCCCTCAGGTGTCCCTCATCATTAACTACGACCTG
ILMN_2584490	A630097A12Rik		1.21045	1.04486	1.11664	-1.11359	-1.67098	-2.34146	-1.02957	1.05187	-1.12691	-1.41518	-1.92403	-1.36246	-2.67811	-0.0281167	0.247423	0.0351963	0.131053	-0.183336	-0.768814	-1.25553	-0.0084633	-0.0504987	0.0644967	-0.180835	-0.509453	-0.952591	-0.454681	-1.42968					GGTGGGGGCGTGAGTCAGCACAATCCCATCTCGTGGCTATGCCTACTCTA
ILMN_1242777	9830139D05Rik		1.10624	-1.21989	1.04006	-1.23772	-2.13528	-3.137	1.03862	1.19601	-1.14566	-1.28648	-1.66024	-1.4766	-2.357	-0.0558188	0.0898414	-0.342576	0.00085481	-0.363507	-1.15025	-1.70521	-0.00808477	0.0465829	0.25015	-0.204265	-0.371519	-0.739479	-0.570361	-1.24504					GCCTGGATCCCTTCTGATGTGCAGTAACCAGGACTCACCTTTCCCGTTCC
ILMN_2725789	Khdrbs1		-1.01035	1.18399	1.15696	-1.10409	-1.84267	-4.22086	1.20732	1.23018	-1.17793	-1.39232	-1.39877	-1.51248	-3.5412	-0.0764517	-0.0913062	0.167201	0.133885	-0.219307	-0.958249	-2.15399	-0.00714922	0.264657	0.291716	-0.243408	-0.484639	-0.491308	-0.604064	-1.83139					CTTGAACGGAGTACCTGAACCCTCTCGTGGTCGTGGGGTATCTGTGAGAG
ILMN_3162224	0610007P06Rik	67669	1.09546	1.13246	1.54465	-1.1439	-1.16565	-3.86947	-1.14799	1.06965	-1.59864	-2.93622	-3.61621	-1.79819	-3.61455	0.0133921	0.144935	0.192847	0.640676	-0.180563	-0.207744	-1.93874	0.0411508	-0.157955	0.138294	-0.635695	-1.51281	-1.81333	-0.805398	-1.81267	Mus musculus lethal, Chr 7, Rinchik 6 (l7Rn6), mRNA.				GCAGTGCTGCCGTGTCCTCCGTTGACTCCTTTACGCAGTTCACACAGAAG
ILMN_2993267	Keap1	50868	-1.00315	1.05334	1.3376	-1.33722	-2.12068	-4.18467	1.04655	1.24849	-1.53277	-1.81382	-1.00269	-1.71128	-4.46038	-0.0791674	-0.0837078	-0.00419656	0.340475	-0.498406	-1.16369	-2.14428	-0.0212739	0.0443685	0.298913	-0.637412	-0.880302	-0.0251468	-0.796347	-2.17844	Mus musculus kelch-like ECH-associated protein 1 (Keap1), mRNA.	GO:0006355|GO:0001701|GO:0045449|GO:0006350|GO:0006355|GO:0001701|GO:0045449|GO:0006350|GO:0006355|GO:0001701|GO:0045449|GO:0006350|GO:0006355|GO:0001701|GO:0045449|GO:0006350	GO:0005737|GO:0005783|GO:0005737|GO:0005783|GO:0005737|GO:0005783|GO:0005737|GO:0005783	GO:0005515|GO:0030528|GO:0005515|GO:0030528|GO:0005515|GO:0030528|GO:0005515|GO:0030528	GGAGAGACAGCTCTTCTATTGAAATACACGCAGATCCTGATGGGGCTGGT
ILMN_1258406	Keap1	50868	1.08348	1.37298	1.57207	-1.32145	-2.3163	-5.14181	-1.05547	1.16851	-1.51695	-1.76978	1.17554	-1.73443	-5.12297	-0.0250403	0.0906353	0.432271	0.627622	-0.427164	-1.23686	-2.38732	0.0426529	-0.0352355	0.267323	-0.558518	-0.78092	0.275982	-0.75181	-2.31433	Mus musculus kelch-like ECH-associated protein 1 (Keap1), mRNA.	GO:0006355|GO:0001701|GO:0045449|GO:0006350|GO:0006355|GO:0001701|GO:0045449|GO:0006350|GO:0006355|GO:0001701|GO:0045449|GO:0006350|GO:0006355|GO:0001701|GO:0045449|GO:0006350	GO:0005737|GO:0005783|GO:0005737|GO:0005783|GO:0005737|GO:0005783|GO:0005737|GO:0005783	GO:0005515|GO:0030528|GO:0005515|GO:0030528|GO:0005515|GO:0030528|GO:0005515|GO:0030528	GTCTTCAGAGGGCGGTCGGAATCCCTCAGGGAGAGACAGCTCTTCTATTG
ILMN_3002284	Yeats4	64050	1.26877	1.01865	1.3467	-1.49855	-3.08873	-4.41396	1.00055	-1.04288	-1.1512	-1.50396	1.08834	-1.95517	-4.15148	-0.0111774	0.332254	0.0154878	0.418247	-0.594749	-1.63819	-2.15325	0.0191434	0.019935	-0.0414265	-0.183991	-0.569627	0.141275	-0.948154	-2.03448	Mus musculus YEATS domain containing 4 (Yeats4), mRNA.	GO:0006350|GO:0001558|GO:0016568|GO:0006350|GO:0001558|GO:0016568	GO:0005654|GO:0005654	GO:0005515|GO:0005515	CCAGCCGGCCGTGGCTTTCTCAGAGAGGACTCCGGGTACCCACACTGTCA
ILMN_3140516	Rapgef1	107746	1.1829	-1.09475	1.36795	-1.493	-2.0719	-7.6484	1.05399	-1.01782	-1.34263	-1.28606	1.06893	-1.46916	-5.09405	0.0444262	0.286757	-0.0861814	0.496441	-0.533793	-1.00653	-2.89073	-0.0909151	-0.0150597	-0.116402	-0.515974	-0.453869	0.00525081	-0.645904	-2.43973	Mus musculus Rap guanine nucleotide exchange factor (GEF) 1 (Rapgef1), transcript variant 2, mRNA.	GO:0048008|GO:0016337|GO:0001568|GO:0051056|GO:0048008|GO:0016337|GO:0001568|GO:0051056	GO:0005622|GO:0005622	GO:0005085|GO:0004871|GO:0005070|GO:0005515|GO:0005085|GO:0004871|GO:0005070|GO:0005515	GACAGCTCTGGAGTTTCCGTGTGGGGATATCGAGGTGCGATGTGTGGGTT
ILMN_2646891	Centd1		1.09809	1.05132	1.43437	-1.6495	-2.1474	-6.2581	1.00938	1.10156	-1.11256	-1.60793	-1.10631	-1.42419	-6.23597	-0.00297868	0.132022	0.0692253	0.517436	-0.725007	-1.10557	-2.6487	-0.0988948	-0.0854239	0.0406491	-0.25278	-0.784102	-0.24465	-0.609036	-2.73951					GCATACCTTACTGGAATTCCTCCTGAGAGTTGAGTGTAAAAACTGCTCCC
ILMN_2719888	G3bp		-1.31421	-1.12024	1.54833	-1.30586	-2.06414	-2.8632	-1.08458	1.04532	-1.24148	-1.39436	-1.87184	-1.81656	-2.9188	-0.0584574	-0.452649	-0.222265	0.57226	-0.443462	-1.104	-1.57608	-0.069766	-0.1869	-0.00582117	-0.38183	-0.549372	-0.974222	-0.930974	-1.61514					GTTCACAACGACATCTTCAGGTACCAAGATGAGGTCTTCGGTGGCTTTGT
ILMN_2589477	Dars	226414	-1.21277	1.09402	1.69235	1.06194	-1.44096	-3.30079	-1.09244	1.12302	1.04373	-1.32591	-1.36024	-1.49146	-3.87635	-0.139141	-0.41745	-0.00950686	0.619884	-0.0524352	-0.666171	-1.86195	-0.0577688	-0.185319	0.109613	0.00397527	-0.464748	-0.501635	-0.634494	-2.01247	Mus musculus aspartyl-tRNA synthetase (Dars), mRNA.		GO:0005737|GO:0005737	GO:0000166|GO:0000166	CTGAACCTCGCCTGCCCTTGCAGCTGGATGATGCCATTCGGCCTGAAGTG
ILMN_2849359	1110019N10Rik	68523	-1.01452	1.29142	1.29465	-1.53498	-2.73522	-3.71188	-1.0558	1.11123	-2.09355	-1.86461	-1.45017	-1.35209	-3.79602	0.0544186	0.0336156	0.423374	0.426984	-0.563802	-1.39724	-1.83773	-0.00434343	-0.0826839	0.14781	-1.0703	-0.903217	-0.540563	-0.439539	-1.92883	Mus musculus RIKEN cDNA 1110019N10 gene (1110019N10Rik), mRNA.				GACCCGGAGCATCCACTGACACTGGAGGAATTGAACGTAGTAGAGCAAGT
ILMN_3106053	Slc39a7		1.20519	1.11303	-1.3329	-1.43752	-2.0578	-4.97154	-1.06719	1.36412	-1.42537	-1.84131	1.01275	-1.47689	-4.28744	-0.0416071	0.227659	0.112884	-0.456179	-0.56519	-1.08271	-2.3553	-0.109417	-0.203234	0.338551	-0.620757	-0.990147	-0.0911378	-0.671978	-2.20953		GO:0006811|GO:0030001|GO:0006810|GO:0006829|GO:0006811|GO:0030001|GO:0006810|GO:0006829	GO:0016020|GO:0016020	GO:0008270|GO:0046873|GO:0008270|GO:0046873	GGCTTCAGGGAAGACCTGGCAGAAGGACTGGGGTAGACATCAATCGTGTG
ILMN_2751925	Dpp3	75221	1.08561	1.20885	1.4153	-1.56257	-3.3444	-6.01488	1.13035	1.0703	-1.23966	-1.80343	1.17595	-1.45184	-5.13336	0.0041943	0.122694	0.277832	0.505305	-0.639723	-1.73755	-2.58434	-0.00447321	0.172297	0.0935468	-0.314414	-0.85522	0.229353	-0.542353	-2.36438	Mus musculus dipeptidylpeptidase 3 (Dpp3), mRNA.		GO:0005737|GO:0005737	GO:0017039|GO:0016787|GO:0008237|GO:0004177|GO:0008270|GO:0046872|GO:0008233|GO:0017039|GO:0016787|GO:0008237|GO:0004177|GO:0008270|GO:0046872|GO:0008233	TGGACTTTGGTGCTACCTCAGCTGAGGGTGGTGATGCGAACCCCTTCCAT
ILMN_2909346	Mapkapk3	102626	1.05435	1.09349	1.30987	-1.17833	-3.12054	-3.64201	-1.084	1.24264	-1.15601	-1.2936	-1.01386	-1.91934	-3.42474	-0.00245384	0.0738993	0.12649	0.386974	-0.239195	-1.64425	-1.86719	0.102401	-0.013968	0.415813	-0.106747	-0.268994	0.0825453	-0.838209	-1.67359	Mus musculus mitogen-activated protein kinase-activated protein kinase 3 (Mapkapk3), mRNA.	GO:0006468	GO:0005634	GO:0004672|GO:0000166|GO:0004674|GO:0016740|GO:0005524|GO:0016301	TGCTGAGCCGTGCTTACAAGGTCTGGTCCTGGCTTTAGCAGAATTGGAGC
ILMN_2641514	Taf12		-1.18085	1.05985	1.47117	-1.45947	-1.8382	-6.35777	-1.08841	1.05416	-1.46712	-2.10979	-1.59235	-1.50344	-5.94513	-0.0184533	-0.258279	0.0654132	0.538514	-0.563896	-0.89675	-2.68697	-0.0485791	-0.170797	0.0275173	-0.601567	-1.12568	-0.719739	-0.636843	-2.62029					GTGGAACATGTGGATCCCAGGCTTTGGCTCTGAGGAAATCCGACCCTACA
ILMN_2764580	Parvg	64099	1.16694	1.02823	1.14463	-1.49813	-3.04105	-3.73671	1.24653	-1.00756	-1.6131	-1.62723	-1.96071	-1.81293	-2.84366	-0.187912	0.0348231	-0.147752	0.0069646	-0.771077	-1.79248	-2.08968	-0.0654925	0.25242	-0.0763632	-0.755324	-0.767915	-1.03687	-0.923814	-1.57324	Mus musculus parvin, gamma (Parvg), mRNA.	GO:0007155	GO:0005856	GO:0005515|GO:0003779	CCTTTCATAGAGACCTTCTTCTGTGCCCCATCTCTTCTCTCTGGAGCATC
ILMN_1215074	Art2b		-1.04839	2.30015	2.91675	1.3453	-2.64434	-2.97507	1.24175	1.57294	1.64367	-1.2676	-3.14462	-3.00747	-2.45332	0.0180639	-0.050117	1.21979	1.56242	0.445991	-1.38484	-1.55486	-0.0647363	0.247643	0.588726	0.652187	-0.406839	-1.71762	-1.65328	-1.35947					ATCCAGAGAGAGCTGTGTATCCCTGTTCCTTGTGGTTCTCCTCGGTCTTC
ILMN_3005740	Zap70	22637	1.21498	1.54048	2.60448	-1.01457	-2.36103	-3.78219	1.24813	1.27373	1.25769	-1.30599	-1.52066	-2.18349	-5.58344	0.00934907	0.290284	0.632733	1.39035	-0.011519	-1.23007	-1.90987	0.0210415	0.34081	0.370101	0.35182	-0.364105	-0.583659	-1.1056	-2.46011	Mus musculus zeta-chain (TCR) associated protein kinase (Zap70), mRNA.	GO:0045582|GO:0050852|GO:0046641|GO:0045061|GO:0007165|GO:0045060|GO:0045059|GO:0007242|GO:0018108|GO:0006468|GO:0045582|GO:0050852|GO:0046641|GO:0045061|GO:0007165|GO:0045060|GO:0045059|GO:0007242|GO:0018108|GO:0006468|GO:0045582|GO:0050852|GO:0046641|GO:0045061|GO:0007165|GO:0045060|GO:0045059|GO:0007242|GO:0018108|GO:0006468	GO:0016020|GO:0016021|GO:0005829|GO:0005737|GO:0016020|GO:0016021|GO:0005829|GO:0005737|GO:0016020|GO:0016021|GO:0005829|GO:0005737	GO:0016301|GO:0016740|GO:0004713|GO:0001784|GO:0004715|GO:0005524|GO:0004672|GO:0005515|GO:0000166|GO:0016301|GO:0016740|GO:0004713|GO:0001784|GO:0004715|GO:0005524|GO:0004672|GO:0005515|GO:0000166|GO:0016301|GO:0016740|GO:0004713|GO:0001784|GO:0004715|GO:0005524|GO:0004672|GO:0005515|GO:0000166	CAAGCCTCCCTACACCCTCTGTCCAGGATGACCTGTGTTCAGGAGCCCTA
ILMN_2513870	Zap70	22637	1.1367	1.63904	2.37647	1.06891	-2.11597	-3.95484	1.28556	1.27927	1.32962	-1.28973	-1.3807	-2.10054	-7.15003	0.0862697	0.271115	0.799123	1.33509	0.182413	-0.995051	-1.89735	0.0178501	0.380248	0.373167	0.428859	-0.349221	-0.447546	-1.05291	-2.8201	Mus musculus zeta-chain (TCR) associated protein kinase (Zap70), mRNA.	GO:0045582|GO:0050852|GO:0046641|GO:0045061|GO:0007165|GO:0045060|GO:0045059|GO:0007242|GO:0018108|GO:0006468|GO:0045582|GO:0050852|GO:0046641|GO:0045061|GO:0007165|GO:0045060|GO:0045059|GO:0007242|GO:0018108|GO:0006468|GO:0045582|GO:0050852|GO:0046641|GO:0045061|GO:0007165|GO:0045060|GO:0045059|GO:0007242|GO:0018108|GO:0006468	GO:0016020|GO:0016021|GO:0005829|GO:0005737|GO:0016020|GO:0016021|GO:0005829|GO:0005737|GO:0016020|GO:0016021|GO:0005829|GO:0005737	GO:0016301|GO:0016740|GO:0004713|GO:0001784|GO:0004715|GO:0005524|GO:0004672|GO:0005515|GO:0000166|GO:0016301|GO:0016740|GO:0004713|GO:0001784|GO:0004715|GO:0005524|GO:0004672|GO:0005515|GO:0000166|GO:0016301|GO:0016740|GO:0004713|GO:0001784|GO:0004715|GO:0005524|GO:0004672|GO:0005515|GO:0000166	CCCTCTGTCCAGGATGACCTGTGTTCAGGAGCCCTATCGACTGTCCCATG
ILMN_2995755	Etf1	225363	1.17933	1.13453	1.09883	-1.71341	-1.98203	-4.59925	1.02439	1.0412	-1.52479	-1.8956	1.065	-1.20556	-4.0697	0.00500456	0.242973	0.187094	0.140975	-0.771864	-0.981974	-2.19639	-0.000133753	0.0346274	0.0581125	-0.60874	-0.922786	0.0907196	-0.269835	-2.02505	Mus musculus eukaryotic translation termination factor 1 (Etf1), mRNA.	GO:0006412|GO:0006415	GO:0005737	GO:0016149|GO:0003747	ACACACATAAGTGAGGGGTGAAACCGTAGCCTGCACTCCCTAGCCTCTGC
ILMN_1217662	Axin		1.24799	1.05849	1.40814	-1.11696	-1.97737	-4.71818	-1.1615	-1.02521	-1.33633	-1.56702	1.03627	-1.49272	-4.91521	-0.090572	0.229032	-0.00856376	0.403219	-0.250146	-1.07416	-2.3288	-0.00981124	-0.225806	-0.0457274	-0.428092	-0.657835	0.0415955	-0.587752	-2.30706					GGGGGCGGTGTGTCTGGTCCCTTCCAAGTGTCCGTGTAAATATGTACATT
ILMN_2971946	Lsm5	66373	-1.0341	1.18037	1.83863	-1.52505	-2.13956	-4.87727	1.21432	1.21167	-1.14549	-2.11421	-1.47605	-1.82993	-7.56549	-0.01121	-0.0595806	0.228032	0.867424	-0.620065	-1.10853	-2.29728	0.0144284	0.294574	0.29142	-0.181539	-1.06569	-0.547317	-0.857364	-2.905	Mus musculus LSM5 homolog, U6 small nuclear RNA associated (S. cerevisiae) (Lsm5), mRNA.	GO:0006402|GO:0016071|GO:0006397|GO:0000398	GO:0030529|GO:0005634|GO:0005737	GO:0003723|GO:0046982|GO:0005515	GCTGGTTCCCGGAGGAGAAGGGCCTGAAGTATGAATGGATTTCCTCGACG
ILMN_2657175	Anxa2		-1.15974	1.34277	1.6753	-1.2698	-2.06502	-4.84675	-1.23445	1.33786	-1.48482	-1.72296	-1.05544	-1.661	-6.15449	0.00508428	-0.208715	0.430298	0.749502	-0.339518	-1.04107	-2.27193	-0.0438402	-0.347713	0.376084	-0.614131	-0.828729	-0.121686	-0.775888	-2.66548					GGGCGTAGCGTCTGTGACATGAGACACTTCCTCTTATGTACTGTGTCGTG
ILMN_2989263	Qars	97541	1.17586	1.13769	1.29233	-1.42306	-2.00394	-5.15483	1.11816	1.11861	-1.50424	-1.86542	1.09215	-1.54796	-5.78501	-0.00677709	0.226944	0.179336	0.363195	-0.515777	-1.00962	-2.3727	-0.0105498	0.150577	0.151162	-0.599585	-0.910051	0.116616	-0.640922	-2.54287	Mus musculus glutaminyl-tRNA synthetase (Qars), mRNA.	GO:0043037|GO:0006916|GO:0006424|GO:0043037|GO:0006916|GO:0006424	GO:0017101|GO:0017101	GO:0016874|GO:0003723|GO:0019901|GO:0004818|GO:0005524|GO:0004819|GO:0016874|GO:0003723|GO:0019901|GO:0004818|GO:0005524|GO:0004819	ACCAGGCTATAAGCGCCTAGCTTCGGGCCAGCCTGTGGGCCTGAGACACA
ILMN_1227033	Mrpl44		-1.01872	-1.09417	-1.13314	-1.5192	-2.2772	-3.19272	-1.00745	-1.1461	-1.32978	-1.35743	-1.39148	-1.74656	-2.60209	0.0774497	0.0506879	-0.05239	-0.102876	-0.525864	-1.10981	-1.59734	0.0074807	-0.00322568	-0.189253	-0.403711	-0.433397	-0.469139	-0.797037	-1.37219					GAGTCTCGACTCACCAGGCAGTCTGGAAGCACAACTGCTCTGCCTTTATA
[truncated: 42 more rows]

## Sheet: C3-266
Probe_Id	Symbol	Entrez_Gene_ID	FC ([AS-2] vs [AS-naive])	FC ([AS-4] vs [AS-naive])	FC ([AS-6] vs [AS-naive])	FC ([AS-8] vs [AS-naive])	FC ([AS-10] vs [AS-naive])	FC ([AS-12] vs [AS-naive])	FC ([CB-2] vs [CB-naive])	FC ([CB-4] vs [CB-naive])	FC ([CB-6] vs [CB-naive])	FC ([CB-8] vs [CB-naive])	FC ([CB-9] vs [CB-naive])	FC ([CB-10] vs [CB-naive])	FC ([CB-12] vs [CB-naive])	[AS, naive](normalized)	[AS, 2](normalized)	[AS, 4](normalized)	[AS, 6](normalized)	[AS, 8](normalized)	[AS, 10](normalized)	[AS, 12](normalized)	[CB, naive](normalized)	[CB, 2](normalized)	[CB, 4](normalized)	[CB, 6](normalized)	[CB, 8](normalized)	[CB, 9](normalized)	[CB, 10](normalized)	[CB, 12](normalized)	Definition	Ontology_Process	Ontology_Component	Ontology_Function	Probe_Sequence
[truncated: 266 more rows]

[truncated: 20 more sheets: C4-198, C5-185, C6-333, C7-237, C8-333, C9-242, C10-260, C11-159, C12-279, C13-341, C14-348, C15-315, C16-170, C17-277, C18-175, C19-175, C20-234, C21-225, C22-112, C23-314]
